# Supplementary material for: Tissue extracellular matrix hydrogels as alternatives to Matrigel for culturing gastrointestinal organoids
Source: Nat Commun. 2022 Mar 30;13:1692. doi: 10.1038/s41467-022-29279-4 (PMC8967832; doi:10.1038/s41467-022-29279-4)
Supplement: Supplementary file 3 — Dataset 1 [file 41467_2022_29279_MOESM3_ESM.xlsx]

## Sheet: Protein list_info
	Protein list	Info	Value
	Protein list_1	MAT, SEM, IEM	iBAQ value
	Protein list_2	EEM	iBAQ value
	Protein list_3	SEM_Batch test	iBAQ value
	Protein list_4	IEM_Batch test	iBAQ value
	Protein list_5	SkEM, SEM, IEM	iBAQ value
	Protein list_6	SEM_AdultvsPiglet	LFQ value
	Protein list_7	IEM_AdultvsPiglet	LFQ value

## Sheet: Protein list_1
Gene Name	MAT 1	MAT 2	MAT 3	MAT 4	SEM 1	SEM 2	SEM 3	SEM 4	IEM 1	IEM 2	IEM 3	IEM 4
A2M	0	0	0	0	0	0	0	0	0	0	194320	0
AATM	0	0	0	0	51811000	45061000	72612000	8163100	0	0	0	0
ABCB9	23869000	32593000	26452000	22177000	0	0	0	0	0	0	0	0
ABCE1	0	0	0	0	2192600	2165900	2317500	0	0	0	0	0
ABCF1	0	0	0	0	0	0	0	0	0	702090	747960	0
ABI3BP	0	0	0	0	8633700	7865200	6413600	605740	0	51090	95208	0
ACAA1A	91624	45524	69910	0	0	0	0	0	0	0	0	0
ACAA2	22165000	16279000	16556000	13216000	0	3101600	0	78686	0	0	0	0
ACADSB	0	0	0	0	1246000	920520	4267700	0	0	0	0	0
ACAT1	858040	806650	658320	0	0	0	0	0	0	0	0	0
ACBD3	5870000	2153600	7739800	4316500	0	0	0	0	0	0	0	0
ACLY	0	0	0	0	0	0	577380	0	194910	156530	568500	624070
ACO2	0	0	0	0	0	0	378510	70191	0	0	0	0
ACSF2	0	0	0	0	0	5656800	8020100	108520	0	0	0	0
ACSL1	0	0	0	0	720490	0	0	49361	0	0	0	0
ACTA1	65420000	64799000	58397000	92021000	0	0	0	0	0	0	0	0
ACTA2	0	0	0	0	34327397000	29510651000	25895417000	5184500000	1459600000	1392200000	1725500000	1460300000
ACTB	254810	0	0	0	3645500000	2883600000	2055900000	568220000	587910000	349250000	490510000	429950000
ACTBL2	0	0	0	0	0	0	0	301780000	0	0	0	0
ACTG1	400320000	365160000	420320000	412300000	6477400	8542700	14079000	2687200	0	2472400	988620	1231000
ACTG2	0	0	0	0	58908000	52498000	43051000	3304800	0	584300	1094400	0
ACTL6A	597900	0	0	0	0	0	0	0	0	1303700	1246700	0
ACTN1	8606700	8444100	13808000	9579300	35194000	20895000	19566000	1802700	19492000	22491000	20547000	17772000
ACTN2	0	0	0	0	469980	586620	3686900	0	0	0	0	0
ACTN4	845930	983020	513320	1485300	2168700	1242600	2067500	93676	3251300	1943040	4392000	4799600
ACTR1A	0	0	1117700	0	0	0	0	0	158150	0	0	0
ACTR2	0	0	0	1472200	0	0	2033900	0	1994600	2950400	2445600	0
ACTR3	0	0	0	0	0	0	0	0	0	0	836030	796840
ADH1C	0	0	0	0	8317900	4421700	10476000	658640	0	0	0	0
ADPRHL2	0	0	0	0	0	0	0	0	661330	0	681750	637360
AEBP1	0	0	0	0	1121800	2607000	3757700	510060	4162300	3326800	5389500	4849800
AFDN	0	75944	0	0	0	0	0	0	0	0	0	0
AGFG1	1522800	0	0	0	0	0	0	0	0	0	0	0
AGO2	0	0	0	0	1035100	2034600	3320300	0	0	0	0	0
AGO3	0	0	0	0	1480900	0	0	0	0	0	0	0
AGR2	0	0	0	0	0	0	0	0	1577300	0	0	1425400
AGRN	5328400	5196700	6327900	3503300	205760	0	0	24185	1066900	1745700	2206900	3104700
AHNAK	0	0	0	0	6591000	7343300	6831900	648756	1478740	2489460	2223743	2307550
AHSG	34240000	33381000	46549000	29603000	0	0	0	0	0	0	0	2089500
AIFM1	1566200	0	0	0	5846600	7589000	6018000	202660	0	0	0	0
AIMP1	13015000	16697000	15702000	21235000	0	0	0	0	0	0	0	0
AIMP2	4959500	5994500	3761100	620140	0	0	0	0	0	0	0	0
AK3	0	0	0	0	5281000	5055900	8466400	882790	0	0	0	0
AK3L1	0	0	0	0	13970000	7746400	6715000	810560	0	0	0	0
AKAP8	1128100	1155900	0	0	0	0	0	0	0	0	0	0
AKR1A1	0	0	0	0	0	0	0	0	0	275520	565630	520910
ALB	120000000	99966000	128610000	113940000	54252000	54774000	57179000	4791800	90313000	96664500	95972100	100765190
ALDH18A1	0	249060	0	274700	0	0	0	0	0	0	0	0
ALDH2	1366000	0	712550	0	0	0	0	0	302370	518530	0	0
ALDH3A2	0	0	0	0	993440	0	1285200	0	0	0	0	0
ALDOA	36477000	7401400	7107100	6786100	1375147000	1317551000	1342614000	91326950	10798000	21459000	25208000	21151000
ALDOB	0	0	0	0	0	3070800	1687200	0	4394600	3512900	1778600	2098600
ALDOC	0	0	0	0	30540000	23055000	14217000	20590000	700260	1554500	2574100	2874500
ALOX15	0	0	0	0	0	0	0	0	1170000	0	620850	696330
ALOX5AP	0	0	0	0	5120200	6078800	5003000	0	0	0	0	0
ALYREF	0	0	0	0	0	0	0	0	0	4949800	0	7350400
AMBP	999430	4270800	1997900	2304800	0	0	0	0	2730600	1172600	1146600	698310
Angptl2	0	0	0	0	0	0	0	0	536770	0	331480	0
ANKFY1	0	0	0	0	0	0	0	0	647970	0	0	0
ANP32A	0	0	0	0	30130000	21535000	19878000	1197400	146820000	132510000	131060000	139760000
ANP32B	0	0	0	0	12444000	12963000	0	0	103040000	79927000	97483000	74937000
ANP32E	0	0	0	0	0	0	0	0	41416000	26303000	32662000	18643000
ANXA1	0	0	0	0	24906000	33791000	36460000	2129900	4564500	8743000	10299630	10971240
ANXA11	0	0	0	0	15018000	7109400	10543000	1020700	938630	502360	632260	2341900
ANXA2	0	0	0	0	683130000	666010000	509520000	61136000	36846000	40997000	33095000	27928000
ANXA4	0	0	0	0	0	0	0	0	12999000	5883600	14711000	5380000
ANXA5	0	0	0	0	0	0	0	0	2773500	2165100	1952200	2365500
ANXA7	2308000	1866300	1372300	2666300	0	0	1360800	0	0	0	0	0
AOC1	0	0	0	0	0	0	0	0	18709000	27744000	21787000	19511000
AP1B1	5502200	5099700	6113400	2646000	0	0	0	0	0	0	0	0
AP1G1	446950	0	200710	0	0	0	0	0	0	0	0	0
AP2A1	0	0	0	234060	0	299770	659880	0	0	0	0	0
AP2A2	672010	196620	0	0	0	0	0	0	0	0	0	0
AP2B1	3244300	4176600	3782400	1848100	0	0	0	0	0	0	0	0
AP2M1	310640	0	0	1283600	0	0	369100	0	0	0	0	0
AP3M1	0	0	0	0	0	0	0	0	0	922540	1429000	1182900
APCS	0	0	0	0	1136700	361260	3564900	323450	0	0	0	0
APLP2	4447400	4588000	7373100	4103800	0	0	0	0	0	0	0	0
APOA1	87870000	71171000	94847000	69258000	0	0	0	0	5513100	4795000	2875800	935920
APOA4	0	0	0	0	0	0	0	0	755410	1635700	0	554170
APOB	0	0	0	0	0	0	0	0	119890	220230	233460	225600
APOC3	0	0	0	0	0	0	0	0	34961000	42337000	35196000	48174000
APOE	6090700	4023500	6758800	6027000	0	0	0	0	0	0	0	0
APOOL	0	0	0	0	3409100	2641200	5504200	664120	0	0	0	0
APPL1	0	0	0	0	0	0	0	0	0	0	646260	0
ARCN1	0	0	0	0	0	506310	0	0	593180	640200	757750	808340
ARF2	7557000	2372800	5413300	6920100	0	0	0	0	0	0	0	0
ARF3	0	0	0	0	0	2752700	3150800	100020	4876500	11194000	4723500	9365000
ARF4	0	0	0	0	0	0	0	0	13239000	16813000	18148000	20041000
ARF6	0	0	0	0	0	0	1717300	0	0	876550	1609200	2786200
ARFGAP1	5878100	6409000	971090	1859000	0	0	0	0	0	0	0	0
ARFGAP2	0	0	0	0	0	0	0	0	3323100	0	0	0
ARFGAP3	0	0	0	0	0	0	0	0	339190	863680	0	0
ARFIP2	0	0	0	0	0	398900	602320	0	0	0	0	0
ARHGDIA	0	0	0	0	0	0	0	0	13975000	7583400	4036300	9029200
ARHGDIB	0	0	0	0	0	0	0	0	3726600	3725900	5972600	10862000
ARL2	0	0	0	0	5075300	0	3095200	0	0	0	0	0
ARL8B	0	0	0	0	10657000	3995900	9767200	846080	0	1577500	0	0
Arp3	0	0	0	0	0	3072500	0	0	0	0	0	0
ARPC1B	0	0	0	0	0	1959900	0	0	1169300	0	2878700	2163500
ARPC2	0	887710	0	0	0	0	0	0	1369500	0	1212100	0
ARPC3	2227200	2548100	988880	1705700	0	0	0	0	0	0	0	0
ARPC4	3333500	3650800	2323500	0	3020800	3468300	2537700	372330	21655000	18411000	20772000	26741000
ARPC5	1345800	1641700	0	1515100	0	0	0	0	8023300	9301200	11335000	16796000
ARSB	0	0	0	0	0	0	0	0	0	1472400	1549900	1035000
ASAH1	0	0	0	546590	0	0	0	0	0	0	0	0
ASC	0	0	0	0	0	0	0	0	77065000	67892000	67717000	56523000
ASPN	0	0	0	0	320630000	228820000	239830000	44786000	1863100000	1392200000	1509200000	1586700000
ASRGL1	0	0	0	0	0	0	0	0	0	7051100	8972800	8216300
ASXL3	0	0	0	0	0	18618000	0	0	0	0	0	0
ATG3	0	0	0	0	0	0	0	0	586160	0	0	0
ATP2A2	0	0	0	0	0	377690	728720	60547	0	0	0	0
ATP2B4	0	0	0	0	0	228720	493740	0	0	0	0	0
ATP5B	0	0	0	0	8378300	13373000	17951000	2034300	0	0	0	1770900
ATP5F1A	48359000	43113000	47828000	43416000	93082000	88623000	96631000	14448000	805050	0	421410	1361500
ATP5F1B	61559000	43877000	51441000	53696000	0	0	0	0	0	0	0	0
ATP5F1C	2751300	2400600	3826300	4460900	19754000	25236000	26542000	0	0	0	0	0
ATP5F1D	26094000	0	37340000	18477000	0	5575800	11208000	0	0	0	0	0
ATP5F1E	0	0	0	0	0	0	31888000	0	0	0	0	0
ATP5MD	0	0	0	0	95873000	25583000	68586000	5648200	11871000	10083000	0	0
ATP5ME	0	0	0	0	115640000	92878000	147160000	10241000	5162900	5366900	4370400	4437100
ATP5MF	0	0	0	0	151500000	80068000	63488000	2628600	30316000	13057000	15336000	20066000
ATP5MG	0	0	0	0	201470000	152020000	213440000	8943600	32007000	21450000	31281000	14881000
ATP5PB	0	0	0	0	37040000	20327000	23885000	811510	0	0	0	0
ATP5PD	0	0	0	0	0	1600300	2914600	0	0	0	0	0
ATP5PO	31098000	43982000	40843000	36469000	103110000	63164000	150920000	6608600	8258400	15784000	6833700	7217800
ATP6V1A	0	0	0	0	0	0	432360	0	0	0	0	0
ATP6V1B2	0	0	0	0	0	0	0	0	0	0	0	346160
ATXN10	0	0	400200	937490	0	0	0	0	0	0	0	0
ATXN2L	4251700	4031500	3614600	2671000	0	0	0	0	0	0	0	0
AUH	0	0	0	0	0	1155200	0	227400	0	0	0	0
AZU1	0	0	0	0	0	0	0	0	983870	2381300	2956800	3005600
B2M	6086300	5908800	7219000	4613500	0	0	0	0	12399000	0	0	11650000
BAG2	812490	0	0	0	14401000	8693800	1574400	1140100	0	0	0	0
BAG3	0	0	0	0	1639000	2987200	2757600	0	0	0	0	0
BANF1	0	0	0	0	70329000	81607000	65146000	5417600	10789000	12529000	7746500	11270000
BCAM	0	0	0	0	863890	2518500	2667900	0	0	0	0	0
BCAP31	0	0	0	0	26135000	36188000	31505000	0	0	0	0	0
BCAS2	0	0	0	0	207680	0	0	0	265780	0	0	0
BCL2L13	0	0	0	0	0	0	0	0	1517500	1335900	1693100	2361100
BCL2L15	0	0	0	0	0	0	0	0	295150	0	0	1775100
BDH1	0	0	0	0	7091100	5184700	795950	335350	0	0	0	0
BDH2	0	0	0	0	0	0	0	0	0	0	2125800	2795800
BGN	0	519100	1046800	0	818890000	564760000	544380000	83230000	791510000	589630000	746140000	736390000
BHMT	0	0	0	0	0	0	3523300	0	0	0	0	0
BLVRB	0	0	0	0	6003400	8614800	0	0	0	6120000	2596700	2840900
BMPER	8622800	12256000	11600000	4248300	0	0	0	0	0	0	0	0
BOLA2	0	0	0	0	0	0	0	0	808740	1270500	1575600	1587800
BPI	0	0	0	0	0	0	0	0	17198000	29947000	21933000	26065000
BSG	1208600	0	0	979120	0	0	0	0	0	0	0	0
BTF3	0	0	0	0	0	0	0	0	1432700	8538100	0	6519300
BUB3	0	0	0	0	4496900	0	16150000	0	3754900	15829000	11070000	16262000
BZW1	0	0	0	0	0	0	0	0	213510	0	0	0
C11orf98	0	0	0	0	0	0	0	0	0	0	0	1793900
C1H15orf48	0	0	0	0	0	0	0	0	0	4158000	878640	380540
C1QA	0	0	0	0	0	0	0	0	3893900	3847800	5639300	7568400
C1QB	0	0	0	0	0	3145700	5258600	0	3362800	0	0	5837500
C1QC	0	0	0	0	0	3519500	7620900	0	4289600	9944100	5226800	7854900
C3	20021000	19629000	24187000	20340000	767450	243160	0	53337	11402000	11078000	9831900	11095000
C4A	0	0	0	0	0	417710	0	0	2626200	1776800	4095700	3755800
C4B	2393300	2168000	2421500	841990	0	0	0	0	0	0	0	0
C4BPA	1517500	1485800	0	1876400	0	0	0	0	0	0	0	0
C6H19orf33	0	0	0	0	0	0	0	0	0	0	1150100	1476400
CACYBP	307630	303180	637990	664550	0	0	0	0	3054900	3308900	996840	887760
CALD1	0	0	0	0	2010800000	1673400000	1563900000	176960000	42264000	54556000	43467000	35411000
CALM3	9631200	8175900	9819100	9931200	57797000	52039000	70291000	5190000	0	0	0	0
CALR	25069000	27059000	30529000	22311000	10074000	9348800	8607400	0	47514000	33769000	36954000	42989000
CALU	3249000	2483000	3413600	571450	9924700	0	7442500	438200	0	2391500	1322000	1404000
CAMK2G	0	0	0	0	57892800	61590000	60570200	4099900	0	6324700	532110	690170
CAMKK2	0	0	0	0	1574500	0	975030	0	0	0	0	0
CANX	0	502370	0	0	0	0	0	0	231740	0	299460	365180
CAP1	0	0	0	0	0	0	0	0	1039200	0	0	0
CAP2	0	0	0	0	2307900	0	0	0	0	0	0	0
CAPG	0	0	0	0	0	0	0	0	0	821390	792780	0
CAPN1	0	0	0	0	0	0	0	0	2325500	4658400	1637500	3467800
CAPN2	0	0	0	0	1178900	2122400	1761200	85334	0	678230	639930	644890
CAPNS1	2540000	444030	0	0	655390	3826500	0	0	9103700	5979300	0	2427300
CAPRIN1	249320	2927000	1527700	1156600	0	0	0	0	0	0	0	0
Capza	0	0	0	0	3455000	0	0	0	848810	4368700	4888100	1573000
CAPZA1	0	0	0	0	0	3333300	1732200	0	17120000	21852000	11076000	18091000
CAPZA2	1102600	0	0	1338700	0	0	0	0	0	0	0	0
CAPZB	0	0	0	0	3191900	1530800	2256000	0	1901600	403170	393150	2279600
CARTPT	0	0	0	0	14254000	45438000	18576000	0	0	0	0	0
CASP1	0	0	0	0	0	0	0	0	5915800	7339600	6421900	6095100
CASP3	0	0	0	0	0	0	0	0	714600	1029000	0	4107300
CAT	1200200	2332400	828340	496810	0	0	0	0	0	0	0	0
CAV1	0	0	0	0	116700000	20091000	34364000	0	17053000	16933000	20582000	16873000
CAV2	0	0	0	0	0	0	0	0	2028300	986830	3191700	2812900
CAVIN1	0	0	0	0	77613000	74772000	63880000	4464000	51290000	56603000	47025000	59898000
CAVIN2	0	0	0	0	12346000	13486000	11168000	314870	5789900	4409200	4049300	3366900
CAVIN3	0	0	0	0	3399600	12922000	7645600	1365200	3148800	407910	2669800	961480
CBX3	9388100	5400800	6006600	5614300	0	0	0	0	7894000	468160	377050	318910
CCAR1	0	0	0	0	0	0	0	0	0	247090	0	236030
CCAR2	565160	129870	89288	1379200	0	0	0	0	209450	0	0	0
CCDC6	0	1026100	0	0	1036100	923060	0	0	0	0	0	0
CCL25	0	0	0	0	0	0	0	0	0	6011700	7199800	1095700
CCT2	895210	105150	78362	0	0	0	0	0	0	0	0	0
CCT3	0	680520	1346000	0	0	0	1396000	0	0	0	0	0
CCT4	1675900	1535200	139390	1476400	1155600	292470	1177400	0	0	0	0	103250
CCT5	0	517950	635990	0	0	0	0	0	0	0	0	0
CCT6A	87649	704220	814680	1126800	0	0	0	0	0	0	0	0
CCT7	0	1076400	0	327080	0	0	0	0	0	0	0	0
CCT8	347650	0	430100	1108300	0	0	0	0	0	0	0	0
CD248	0	0	0	0	0	0	0	0	0	252390	0	0
CD59	0	0	0	0	5644300	12469000	17926000	1556700	0	3220100	3969100	5440300
CD63	0	0	0	0	0	0	0	0	17007000	21853000	26011000	20905000
CD9	6362200	8567100	10478000	3165000	0	0	0	0	0	0	0	0
CDC37	0	0	0	0	0	0	0	0	0	0	3986700	2356100
CDC42	0	635430	0	0	0	0	0	0	971220	845890	1051800	575670
CDC42EP4	0	0	0	0	0	0	0	0	0	0	529980	567800
CDK2	0	0	0	0	0	0	0	0	596930	1647200	2099100	1824100
CENPV	0	0	0	0	0	0	5461300	0	0	0	0	0
CETN2	0	0	0	0	0	0	0	0	616990	0	0	0
CFAP99	0	0	0	0	1588900	292740	545630	0	0	0	0	0
CFDP1	0	0	0	0	0	0	0	0	3069100	2195100	1047800	2993400
CFH	54862000	49133000	62879000	59473000	0	0	0	0	0	0	0	0
CFL1	931780	760290	2091300	0	142660000	76409000	78403000	9139400	33308000	39288000	47148000	46878000
CFL2b	0	0	0	0	22247000	7680500	7201700	1023900	0	0	0	0
CFP	0	0	0	0	0	2861900	6091900	0	6290500	9330500	8918200	4254400
CHCHD3	0	0	0	0	0	13450000	13209000	856640	0	0	0	0
CHGA	0	0	0	0	0	0	0	0	7510900	4447200	8264600	5129600
CHID1	0	0	0	0	1905400	0	0	203130	0	1396400	0	960730
CHMP1A	0	0	0	0	30458000	9321100	19257000	0	0	0	1812600	1699100
CHMP2A	0	0	0	0	0	0	0	0	5005200	3655100	0	0
CHMP2B	0	0	0	0	3543900	5050600	11879000	0	0	0	0	0
CHMP4A	0	0	0	0	0	0	1933800	0	0	1444900	705930	0
CHMP4B	0	0	0	0	57980000	65256000	46707000	4117600	14774000	6040500	5521300	9794900
CHMP5	0	0	0	0	9531300	9130600	12715000	0	0	5475600	0	0
CHRAC1	0	0	0	0	0	0	0	0	3250200	0	0	2389500
CHST15	11059000	10888000	10565000	8342000	0	0	0	0	0	0	0	0
CHURC1	0	0	0	0	0	0	0	0	0	0	0	1993000
CILP	0	0	0	0	0	600160	529930	0	0	0	0	0
CISD1	0	0	0	0	10317000	6369900	8211400	0	0	0	0	0
CKAP4	0	0	0	0	6174300	9407300	12814000	939220	498620	1156400	1394500	2217000
CKB	0	0	0	0	45242000	59127000	69775000	12469000	121460000	123450000	188720000	155880000
CKM	0	0	0	0	0	1211000	716310	0	0	0	0	0
CLEC11A	0	0	0	0	1501500	0	0	0	0	0	0	0
CLIC1	1182900	0	982380	908010	0	0	0	0	16415000	16838000	17327000	14871000
CLINT1	447440	0	0	424310	0	0	0	0	0	0	0	0
CLNS1A	0	0	0	0	0	0	0	0	0	2171100	0	2793100
CLTA	0	3954600	11821000	0	0	0	0	0	0	0	0	0
CLTC	3468400	2568500	2973600	2913700	0	0	0	0	0	0	0	0
CLU	93313000	79424000	109540000	83014000	3865400	4868000	943220	476600	22011300	26904300	33468500	22897000
CMPK1	0	0	0	0	0	0	0	0	0	3180800	4531400	1624200
CNDP2	0	0	0	0	0	0	0	0	0	95838	114160	280500
CNN1	0	0	0	0	6650600000	5239500000	4854300000	940270000	94892000	81764000	96515000	85571000
CNN3	0	0	0	0	1577200	1157500	714010	0	1770800	0	0	1129000
CNOT1	208820	0	0	0	0	0	0	0	0	0	0	0
CNP	0	0	0	0	0	1595200	2784900	0	0	0	0	0
CNPY2	0	0	0	0	0	0	0	0	0	6449200	6839300	4476500
COG3	0	0	0	0	186720	0	0	0	0	0	0	0
COL12A1	126770	284370	259990	235660	116720000	106373010	119110000	14658736	36219000	38508000	41713000	43820000
COL14A1	112780	0	0	0	293430000	296872820	286736990	28353000	262536030	255877140	265714310	305261530
COL15A1	16340000	11087000	14505000	11882000	60397000	57860000	64126000	10191000	39028000	46222000	50391000	50393000
COL16A1	0	0	0	0	0	0	1273200	0	0	0	0	0
COL18A1	22104000	24088000	25128000	23987000	13775000	12919000	13025000	1882700	42885000	41272000	39038000	43086000
COL1A1	60607	277990	35669	0	1242600000	1343100000	891680000	129310000	2212900000	1404300000	1578200000	1961500000
COL1A2	0	0	0	0	287980000	310400000	294660000	27503000	349190000	258570000	244770000	268220000
COL3A1	0	0	0	0	13068000	4575900	3435200	597800	417011900	328465000	337408000	357018000
COL4A1	107800000	110230000	162090000	104640000	84290000	18938000	15355000	1639200	399860000	227600000	321330000	296520000
COL4A2	92741000	70315000	97042000	87874000	4148300	14401000	19803000	766110	45032000	27709000	40250000	40054000
COL4A5	0	0	0	0	0	0	0	0	2728400	2138000	2397100	2117500
COL4A6	0	0	0	0	4190800	3954900	3533000	131830	16133000	18304000	12051000	13277000
COL5A1	0	0	0	0	32124000	44668000	32361000	3617000	61609000	68818000	96973000	87981000
COL5A2	0	0	0	0	41656000	34689000	17092000	4728000	243090000	156940000	182460000	225150000
COL5A3	0	0	0	0	1202700	0	0	0	0	0	0	0
COL6A1	1297400	29883	23949	143170	1227000000	913780000	1090500000	128110000	3624736500	2234300000	2288900000	2547100000
COL6A2	476570	615390	557430	0	801471300	645220400	591020300	75579040	2846656390	1998700000	2184493140	2293003600
COL6A3	0	0	0	0	1862230330	1370685800	1370462990	164825000	3162670000	2125602000	2320530000	2400530000
COL6A5	0	0	0	0	13852000	9715000	16316000	3061800	1038287000	809525000	846849000	906731000
COL6A6	0	0	0	0	0	0	0	273830	81584000	54154000	65840000	63067000
COL7A1	506900	352360	493790	229280	0	0	0	0	33684000	38933000	34280000	34719000
COLGALT1	1768700	1589100	1656700	1420800	0	0	0	0	0	0	0	0
COMMD9	0	0	0	0	499360	0	0	0	0	0	0	0
COMT	0	0	0	0	0	0	0	0	0	213780	0	0
COMTD1	0	0	0	0	0	0	2250000	0	0	0	0	0
COPA	0	0	0	0	0	270840	0	0	99327	0	0	0
COPB1	383720	901990	1765100	90079	0	0	0	0	0	0	0	0
COPG1	539420	0	0	0	0	684490	0	0	539370	0	120930	0
COPS3	358140	319530	305690	0	0	0	0	0	0	0	0	0
COPS4	0	0	0	0	0	0	0	0	0	567980	348860	0
COPS5	0	1271700	0	1284500	0	0	0	0	0	0	0	0
COPS6	0	0	0	0	0	0	0	0	894100	0	0	0
COPS8	0	0	0	0	0	0	0	0	1072900	2547700	0	1641900
COPZ1	0	0	0	0	0	0	0	0	793770	0	327410	709070
CORO1B	0	0	0	0	0	0	0	0	657380	622520	998530	721490
CORO1C	0	0	0	0	36775000	41892000	40763000	2933200	0	0	0	0
COX6B	0	0	0	0	145860000	33399000	70778000	10438000	0	5913100	3885100	3936400
COX6B1	8494600	12609000	10765000	0	0	0	0	0	0	0	0	0
COX6C	0	0	0	0	33210000	21997000	50726000	952440	12574000	25601000	14087000	12931000
COX7C	0	0	0	0	0	0	0	0	0	0	3795100	0
CP	8908700	5276500	7802800	7200500	0	0	0	0	867400	1318200	738990	181490
CPNE3	0	0	0	0	2056400	5233000	4078900	466010	0	470910	570880	626410
CPSF1	98686	0	245490	103500	0	0	0	0	0	0	0	0
CPSF6	246700	183780	1867300	1606000	0	0	0	0	0	0	0	0
CPSF7	949600	443630	88472	553530	0	0	0	0	0	601340	0	0
CPT1B	0	0	0	0	0	755550	1236200	0	0	0	0	0
CPT2	0	0	0	0	634590	5911730	1143060	0	0	0	0	0
CREB	0	0	0	0	0	0	0	0	0	0	9443800	11267000
CRIP1	0	4126200	0	0	0	0	0	0	0	0	0	0
CRIP2	0	0	0	0	0	3009500	2518800	0	0	868480	0	0
CRKL	384450	890350	1744700	0	0	0	0	0	0	626870	1065300	819620
CRLF3	0	0	0	0	0	0	0	0	959220	0	0	0
CRP	0	0	0	0	0	0	0	0	11432000	8163600	17354000	18778000
CRTAP	5860100	8069500	3447300	2204400	0	0	0	0	0	0	0	0
CRYAB	0	0	0	0	116510000	210000000	194080000	10190000	57246000	20949000	36249000	29515000
CS	1208800	1564200	2404400	1594200	0	0	0	0	0	0	0	0
CSDE1	0	0	0	0	0	368140	0	0	0	0	0	0
CSE1L	178980	0	44570	0	0	0	0	0	0	0	0	0
CSPG4	0	0	0	0	0	0	324980	0	0	0	0	0
CSRP1	0	0	0	0	1012500000	971540000	804520000	132220000	29971000	39529000	48076000	32855000
CSRP2	0	0	0	0	0	2584700	0	0	0	0	0	0
CSTF2	1476000	1147700	1703600	1131500	0	0	0	0	0	0	0	0
CTBP1	0	0	0	0	0	0	0	0	0	0	0	2620400
CTBP2	0	852030	1512300	0	0	0	0	0	0	0	0	0
CTCF	0	0	0	0	0	0	0	0	143290	297230	265990	0
CTNND1	0	0	0	0	0	506700	0	0	0	0	0	0
CTSA	1250800	1974800	1971900	1801600	0	0	0	0	0	0	0	0
CTSB	0	1340700	0	0	0	3450200	0	0	0	0	0	0
CTSD	2424700	1774900	4859000	0	0	0	0	0	0	0	0	0
CTSS	0	0	0	0	0	0	0	0	0	599380	3137300	1096000
CTTN	0	0	0	0	0	0	0	0	0	930800	0	2318400
CWC27	0	0	0	0	0	0	0	0	348110	0	0	0
CYB5R1	0	0	0	0	0	0	0	128520	0	0	0	0
CYB5R3	0	0	0	0	0	1032500	0	0	0	0	0	0
CZIB	0	0	0	0	0	0	0	0	0	3054000	0	0
DAB2	4494400	2169200	4994800	1890700	0	0	0	0	0	0	0	0
DAB2IP	0	0	537460	4930000	0	0	0	0	0	0	0	0
DAD1	0	0	0	0	0	0	0	0	7055300	3558000	3335900	8986100
DAG1	0	0	0	0	1791000	2299800	1128700	534070	371330	3023800	425220	1407300
DARS	0	0	0	0	0	0	0	0	151840	181460	0	348240
DARS1	7866700	7012600	9425900	8640000	0	0	0	0	0	0	0	0
DAZAP1	4548600	3661700	8108500	5976000	0	0	0	0	0	0	0	0
DBNL	0	0	0	0	0	0	0	0	3249600	235870	766300	0
DCLK1	0	0	0	0	4365000	8582500	11297000	566350	0	0	0	0
DCN	0	0	0	0	3106700000	2734800000	2473800000	424510000	5756070000	2836731000	3860944000	4374458000
DCP1A	1372200	1911000	1198300	674920	0	0	0	0	0	0	0	0
DCTN1	55652	701660	0	254280	475390	288270	763020	0	0	0	0	0
DCTN2	1688900	1563100	3853000	0	0	0	0	0	0	0	0	0
DCXR	0	0	0	0	1836700	2602900	2817900	308820	125900	437990	0	0
DDB1	0	0	0	0	0	168710	0	0	0	0	0	0
DDOST	0	0	0	0	0	0	0	0	501560	0	693340	0
DDX1	0	0	0	0	0	694260	0	0	0	0	0	0
DDX17	912270	0	459560	687610	0	1391000	2209800	121440	2566200	4908100	4936900	4052000
DDX19A	0	0	0	0	4511500	2702800	4449000	703370	0	0	0	0
DDX21	0	0	0	0	0	0	0	0	0	419630	0	157070
DDX39A	0	0	391070	0	0	0	0	0	0	0	0	0
DDX39B	0	0	0	0	0	0	0	0	1563800	4968700	5949500	4382500
DDX3X	213370	240450	244330	0	0	0	0	0	676220	0	547470	463880
DDX42	0	0	0	0	0	0	0	0	0	0	592590	500820
DDX5	2259700	2437700	1286800	1079700	0	0	0	0	0	0	0	0
DDX6	0	0	0	0	0	0	0	0	887030	0	838810	722700
DECR	0	0	0	0	2368100	2406400	1452400	258140	0	911470	0	0
DEK	0	0	0	0	0	0	0	0	2723900	3685600	2743300	2166000
DES	19229000	18325000	17103000	10788000	15528123600	9289708400	9825732100	1563800000	1057300000	967410000	1080900000	1085100000
DHFR	0	0	0	0	0	4797400	7340100	377350	0	0	0	0
dhodh	0	0	0	0	0	610260	595840	0	0	0	0	0
DHRS4	0	0	0	0	29471000	11090000	11626000	1085000	1860100	1773000	0	1235900
DHX15	0	0	0	0	0	0	0	0	235980	0	0	0
DHX9	14351000	9741800	12589000	14339000	0	0	0	0	181410	290510	250880	290450
DIABLO	0	0	0	1282800	0	0	0	0	0	0	0	0
DKC1	0	0	0	0	0	0	0	0	345560	198770	309030	269740
DLAT	1919300	1403400	1901500	1406900	20612000	14988000	13054000	1261500	0	235700	0	0
DLD	604560	1318000	1119300	0	0	0	0	0	0	0	0	0
DLST	1621800	1085000	0	1298400	0	0	0	0	0	0	0	0
DMD	0	0	0	0	4829400	3648500	6152700	449330	0	0	0	0
DNAJA1	942360	1414800	1537100	1462800	0	0	0	0	0	0	0	0
DNAJA2	2497100	978320	815280	1684300	0	0	0	0	393170	785430	0	0
DNAJA3	0	0	0	0	2193700	2013300	1972700	267030	0	0	0	0
DNAJB1	0	0	0	0	0	0	0	267360	1397600	0	1520800	2033700
DNAJB11	17876000	17068000	12819000	6639200	0	0	0	0	0	0	0	0
DNAJB4	0	0	0	0	21163000	5054500	10517000	1583700	8033800	1830250	9851000	13695100
DNAJB5	0	0	0	0	18456000	17981000	14902000	2412900	0	0	0	0
DNAJB7	0	0	0	590220	0	0	0	0	0	0	0	0
DNAJC10	36415000	35479000	37299000	36076000	0	0	0	0	0	0	0	0
DNM2	241650	0	452370	1300000	0	1025900	0	35954	253350	566600	0	228610
DNPEP	0	712170	1031300	0	0	0	0	0	0	255550	0	413810
DPF2	0	0	0	0	0	0	0	0	699680	0	438520	1153800
DPP3	0	0	0	0	0	0	0	0	882200	3418400	1283600	1248100
DPT	0	0	0	0	1080800000	1049400000	617940000	104440000	2026900000	1692600000	1699800000	2056100000
DPYSL2	0	0	0	0	9994500	18206000	10850000	2343300	26516000	22871000	33260000	33128000
DPYSL3	0	0	0	0	21625000	25217000	26601000	2404500	8078200	9353500	9079500	6024200
DR1	0	0	0	0	0	0	0	0	1379300	1212900	1250100	1988000
DRAP1	0	0	0	0	0	0	0	0	4178000	3465300	5104100	4458400
DRG2	0	0	0	0	0	0	0	0	0	0	749020	762090
DSP	0	474240	0	0	297830	67251	0	0	241250	148200	0	0
DSTN	0	0	0	0	181070000	107950000	116960000	7818400	2266900	0	0	1872900
DTD2	0	0	0	0	3660800	1684700	4446800	0	0	0	0	0
DTNA	0	0	0	0	970120	241870	0	56501	0	0	0	0
DUSP3	0	0	0	0	0	0	0	0	487780	1595200	1806300	601660
DYNC1H1	585680	450530	385500	523140	4795900	3344900	4209800	209420	0	5450.8	0	169400
DYNC1I2	0	0	0	0	3348000	0	3121900	222380	0	0	0	0
DYNC1LI1	3716000	5545100	4721100	6230000	1042200	0	0	0	0	0	0	0
DYNC1LI2	0	0	0	0	2054600	0	1148100	0	0	0	0	0
DYNLL2	0	0	0	0	0	0	0	0	0	6610900	0	0
ECH1	0	0	0	0	0	0	0	0	85458000	88683000	72327000	79326000
ECM1	0	0	0	0	0	0	0	0	1193500	510510	554340	0
ECM2	0	0	0	0	0	0	0	0	357210	330580	184570	968800
EEF1A	0	0	0	0	610400000	586040000	765590000	48344000	0	0	0	0
EEF1A1	57255000	43224000	44021000	44891000	0	0	0	0	110640000	59532000	95217000	79798000
EEF1B	4540200	2827500	4464300	0	0	0	0	0	0	0	0	0
EEF1B2	0	0	0	0	0	0	0	0	1251300	759550	415830	445840
EEF1D	42359000	36358000	50224000	41606000	0	0	0	0	1668700	963250	3783000	0
EEF1E1	3110300	1881000	1361800	0	0	0	0	0	1095000	1096900	1859000	1351700
EEF1G	9892700	5965900	11601000	8417800	0	0	0	0	419250	830560	0	0
EEF2	6639300	7845100	10048000	5408100	10953000	9753600	13492000	929050	4379900	4955500	2754900	4186300
EEFSEC	0	0	0	0	0	448640	2249800	0	0	0	0	0
EFEMP1	0	0	0	0	3935200	6203000	7544700	643160	3989600	5470500	2383400	6836400
EFEMP2	3963900	1692600	409750	1451700	0	0	0	0	0	0	0	0
EFHD2	0	0	0	0	0	0	0	0	4440400	11527000	8559000	15127000
EFTUD2	5065100	4221400	4031300	5924600	0	0	0	0	677740	605980	373140	508420
EHD1	647680	841770	1095600	0	4019000	2532700	833480	0	1101600	1816100	816990	2290200
EHD2	0	0	0	0	37654000	18379000	18318000	2707500	8066400	2532300	5035300	8390500
EHD4	0	0	0	0	0	0	0	0	695990	152510	0	0
EIF1AX	0	0	0	0	0	0	0	0	7220300	2060600	6920800	15225000
EIF2S1	0	0	0	0	0	1382500	2143000	0	2802200	0	906370	1621300
EIF2S2	0	0	0	0	0	0	0	0	1714600	1153200	2098000	1974100
EIF2S3	0	0	0	0	1696800	1104900	2178000	0	5249600	3002700	6833200	3111900
EIF2S3Y	0	1444800	1800800	1706600	0	0	0	0	0	0	0	0
EIF3A	463770	604740	99664	294760	0	0	0	0	0	0	0	0
EIF3B	692040	0	0	0	0	0	0	0	0	0	0	0
EIF3C	0	0	0	0	0	0	0	0	1681900	0	0	293130
EIF3F	893280	3134500	4062900	0	0	0	0	0	1086000	335510	0	0
EIF3I	0	0	0	0	0	0	0	0	0	1022000	0	2378900
EIF3L	0	423240	0	744530	0	0	0	0	0	0	0	0
EIF4A1	0	0	863590	705150	9132400	10219000	5135800	560480	3053500	10158000	7566300	8719300
EIF4A2	0	0	0	0	0	0	0	0	167990	2419200	3785700	0
EIF4A3	0	1763000	1917300	0	1182800	0	0	0	0	0	0	0
EIF4B	0	0	0	0	0	0	0	0	7165200	4099600	2015000	1855200
EIF4G1	449920	0	379620	439530	0	0	0	0	0	0	0	0
EIF4G2	0	0	0	0	540730	1592100	526680	0	0	0	0	0
EIF4H	0	0	0	0	0	0	0	0	3799800	4103700	3844200	5622600
EIF5	0	0	0	0	0	0	0	0	155950	1089300	686730	0
EIF5A	0	0	0	0	0	0	0	0	2508600	11454000	6472800	22471000
EIF5B	0	0	0	0	0	0	0	0	599740	1059600	0	0
EIF6	967850	760130	837730	0	0	0	12490000	0	68946000	40890000	37893000	29745000
ELAVL1	13787000	4865000	16985000	13934000	0	2219500	0	0	0	0	0	0
ELN	0	0	0	0	0	0	1013000	150750	0	6003500	1940500	2499700
EMD	0	0	0	0	209450	0	0	0	329150	255830	2620200	286790
EMILIN1	0	0	0	0	39267000	50225000	58543000	3058800	35045000	38564000	37199000	29281000
EMILIN2	0	0	0	0	0	0	0	0	1372700	909880	3102900	2797700
EML1	0	0	0	0	673670	347680	1062900	0	0	0	0	0
ENAH	0	0	0	0	0	1320200	3049500	0	0	0	0	0
ENDOG	0	175940	185570	0	0	0	0	0	0	0	0	0
ENO1	772900	5803700	5406400	4761400	0	0	0	0	0	0	0	0
EPB41L3	58806	109580	93947	101290	0	0	0	0	0	0	0	0
EPG5	377170	1489700	468490	0	0	0	0	0	0	0	0	0
EPRS1	4944500	6529800	5872200	2293700	0	0	0	0	0	79966	0	0
EPS15	209710	579490	732590	0	0	0	0	0	0	0	0	0
EPS15L1	4871600	6520300	6630600	5976900	0	0	0	0	0	0	0	0
EPS8L2	0	0	580290	0	0	0	0	0	412980	976310	0	0
EPX	0	0	0	0	21620000	21285000	27099000	2559800	1042600000	992730000	986520000	1045700000
ERH	20597000	15835000	28278000	17321000	17261000	12105000	11705000	1455900	47269000	31643000	20509000	30733000
ERLIN2	0	0	0	0	15141000	13258000	5780800	0	438660	839060	563540	659450
ERP29	36190000	33724000	35798000	30865000	0	0	0	0	0	0	591090	0
ERP44	9732900	11463000	10115000	9503600	0	0	0	0	0	0	0	0
ESYT1	24565	0	0	0	0	0	0	0	0	0	0	0
ETFB	0	2140100	2104700	2615600	0	0	0	0	0	0	0	0
ETFDH	932120	797530	750340	635430	0	0	0	0	0	0	0	0
EVL	0	0	0	0	0	0	0	0	0	495500	0	2205500
EWSR1	23065000	34220000	8331000	14184000	0	0	0	0	0	0	0	0
EXOSC4	0	0	0	0	0	0	0	0	0	689470	0	0
EZR	0	0	0	0	665610	1016500	1113500	0	517230	482650	448610	913970
F13A1	16710000	16752000	17711000	10472000	0	0	0	0	0	0	0	0
F9	0	0	0	0	0	523560	0	0	0	0	0	0
FABP	0	0	0	0	0	0	0	0	0	1988900	2584000	2498200
FAM120A	0	0	0	0	0	286210	234550	0	0	0	0	0
FAM120C	0	0	0	0	0	0	874600	0	0	0	0	0
FAM135A	1420200	946010	1116900	0	0	0	0	0	0	0	0	0
FARSA	1520800	715590	1463400	1941100	0	0	0	0	0	0	0	0
FAU	0	0	0	0	11119000	9768800	12587000	0	45114000	86250000	48601000	67960000
FBL	0	0	2656800	0	0	0	0	0	0	0	0	0
FBLL1	0	0	0	0	0	0	0	0	1965800	2014800	0	0
FBLN1	103320000	92323000	94335000	90151000	0	0	0	0	0	0	0	0
FBLN2	183360	0	0	0	0	0	0	0	0	0	0	0
FBLN5	0	0	0	0	2989100	7451300	8760200	472540	13165000	26235000	12414000	26462000
FBN1	0	0	0	0	2453600	2238400	2878300	143040	24618000	27083000	24025000	25007000
FBN2	0	0	0	0	0	0	0	0	0	214090	62050	90727
FBXO2	0	2174200	2436800	1533200	0	0	0	0	0	0	0	0
FCGBP	0	0	0	0	0	0	0	0	209580	0	49563	163350
FCSK	0	0	0	0	0	0	624810	0	0	0	0	0
FECH	0	0	0	0	2880100	1684500	1682500	0	0	0	0	0
FEN1	0	0	0	0	0	4899000	7954100	0	0	0	0	0
FERMT2	0	0	0	0	1914300	660480	2180500	0	0	0	0	0
FERMT3	0	0	0	0	0	0	0	0	453580	1146600	631260	1493900
FETUB	1187800	0	0	0	0	0	0	0	0	0	0	0
FGA	394450000	293070000	342950000	400730000	6969600	4850600	4130300	696120	408690000	405158000	450565000	429231000
FGB	741300000	699260000	820110000	777230000	37864000	55561000	47506000	5343400	266300000	200900000	261730000	250440000
FGG	1028600000	906110000	1149400000	1005200000	43842000	33793000	27551000	1605800	116920000	145960000	136810000	124200000
FGL2	0	0	0	0	6267000	3880600	4101500	362750	17027000	21617000	26226000	19588000
fhl1C	0	0	0	0	95724000	108090000	90231000	6271400	15073000	28362000	28439000	22940000
FHL2	0	0	0	0	15200000	14963000	15329000	302580	0	0	0	0
FHL3	0	0	0	0	0	0	0	0	0	869220	2441100	1876600
FIP1L1	1113100	0	679430	0	0	0	0	0	0	0	0	0
FIS1	2584200	5796700	1992800	4307200	0	0	0	0	0	0	0	0
FKBP10	27902000	31918000	30587000	32420000	0	0	0	0	0	0	0	0
FKBP1A	3741200	6168500	6350100	4617900	0	0	0	0	0	0	0	0
FKBP4	4940100	8189000	10690000	3391000	0	0	0	0	0	0	0	0
FKBP9	25193000	31675000	24429000	23551000	0	0	0	0	0	0	0	0
FLNA	2518900	2310700	1719500	2050900	499333400	527461300	533714200	54402116	52671000	47518110	48425000	57787000
FLNB	5023400	3407300	3873500	3747500	0	0	0	0	0	0	0	0
FLNC	10776	70887	115180	0	733300000	697820000	656390000	71146000	3787800	3584100	2950100	3907400
FLOT1	0	0	0	0	1553700	0	0	0	0	0	0	0
FMOD	0	0	0	0	312580000	346920000	254270000	49078000	49828000	51772000	39494000	40965000
FN1	83650000	77786000	86301000	78453000	25821680	30473200	23564500	2755220	49254000	55049500	58274400	63934300
FN3K	0	0	0	0	2393400	3275300	0	0	0	0	0	0
FSCN1	0	780570	856470	0	0	0	0	0	0	0	0	0
FTL1	3710800	1519000	2157300	0	0	0	0	0	0	0	0	0
FUBP1	6223800	4034400	6003900	4879100	0	0	0	0	0	457210	0	0
FUS	18313000	18914000	21547000	16755000	0	0	0	0	0	2299300	0	1755600
FXR1	1131700	2103600	1781000	2934300	0	0	0	0	0	0	0	0
FYCO1	0	0	0	0	37487000	42649000	56740000	369040	0	0	0	0
G3BP1	0	0	0	0	0	0	0	0	0	1134400	1474200	1469000
G3BP2	0	0	0	0	1678300	0	0	0	3326700	0	770900	1094600
GAA	0	0	0	301910	0	0	0	0	0	0	0	0
GAL	0	0	0	0	0	0	0	0	0	0	0	5941200
GALE	0	0	0	0	0	0	0	0	885250	1231300	817790	742320
GALK1	2501000	0	4374200	3001000	7326500	0	1897500	0	789290	0	0	0
GANAB	2983600	2222800	2063900	3275900	0	0	0	0	0	0	0	0
GAPDH	250520000	218210000	263800000	248330000	1519700000	1961400000	1865100000	308130000	149380000	108690890	128620000	137905210
GAPDHS	0	0	0	0	0	1540800	834400	637940	0	0	0	0
GART	0	0	0	0	166450	0	0	0	0	0	0	0
GATA4	2364400	1441800	2270700	0	0	0	0	0	0	0	0	0
GATA6	0	910750	0	0	0	0	0	0	0	0	0	0
GATD3A	0	0	0	0	11350000	10314000	14192000	948690	0	0	0	0
GC	15455000	13930000	18530000	8518700	23956000	27468000	41855000	2017500	48790000	46186000	52231000	41946000
GCAB	42769000	40172000	34035000	13128000	0	0	0	0	0	0	0	0
GCC1	157580	0	0	346990	0	0	0	0	0	0	0	0
GCG	0	0	0	0	0	0	0	0	554980	5019200	4019900	3522600
GDI1	0	0	0	0	0	838170	2219400	0	570050	979210	1400400	2748000
GFPT1	0	0	0	0	0	0	0	0	2417200	1951800	393820	1869100
GGA2	364280	224040	281210	0	0	0	0	0	0	0	0	0
GHITM	0	0	0	0	0	1038100	0	0	0	0	0	0
GIGYF2	110280	0	54347	191710	0	0	0	0	507040	0	0	0
GJA1	0	0	0	0	8941600	7675100	4512500	551000	0	0	0	0
GKN1	0	0	0	0	2010800	0	0	0	0	0	0	0
GLB1	5488200	0	2744300	4260300	0	0	0	0	0	0	0	0
GLIPR2	1478900	0	0	1994100	84532000	54680000	30240000	7462400	0	0	4878600	0
GLRX3	0	0	0	0	618250	0	0	0	0	1035800	487160	2005700
GLUD1	0	0	0	0	1841000	2297700	1622700	0	0	0	0	0
GMDS	0	0	0	0	0	0	0	0	0	0	0	602820
GNAI2	0	0	0	0	2352800	0	0	851200	0	0	0	0
GNAO1	0	0	0	0	0	0	0	0	7448900	4993100	5953100	0
GNAS	0	0	0	0	0	0	3044400	146450	0	0	0	0
GNB1	0	0	0	0	0	0	0	0	2786000	0	0	0
GNG2	0	0	0	0	0	0	0	0	0	0	972530	0
GNPDA2	0	0	0	0	0	0	0	0	0	0	0	341500
GOLGA2	542630	2125900	4211000	2362700	0	0	0	0	0	0	0	0
GOLGA3	2316600	1531700	2223700	1525000	0	0	0	0	0	0	0	0
GORASP2	9814300	586530	16525000	9511000	0	0	0	0	0	0	0	0
GOT2	0	0	0	0	0	0	0	0	0	824480	693700	1190100
GPALPP1	0	0	0	0	0	0	0	0	293000	0	0	0
GPX1	0	0	0	0	0	2898900	0	366880	8172500	13837000	16246000	19020000
GPX3	5266000	2022600	5366800	8094600	18455000	18132000	12475000	3392400	14039000	35511000	34377000	25553000
GPX4	1198900	2763800	1245800	0	1911300	3874500	3735900	0	0	0	0	0
GRB2	1793600	2123800	2443800	1914600	0	0	0	0	7840800	11381000	2293400	6893500
GREM1	0	0	0	0	0	0	0	0	3012700	1050300	3375300	14084000
GRIPAP1	0	0	0	315820	0	0	0	0	0	0	0	0
GRN	0	13771000	11032000	12506000	0	0	0	0	0	0	0	0
GSDMB	0	0	0	0	0	0	0	0	2724100	3900500	1481600	716400
GSDMD	0	0	0	0	0	0	0	0	0	471020	0	677900
GSK3B	514840	165190	463370	0	1673000	1030000	250390	0	0	0	0	0
GSN	0	0	0	0	0	0	0	0	3754700	9723500	8306200	6378000
GSR	0	0	0	0	0	0	0	0	1742900	2368600	1685100	1990000
GSTA1	0	0	0	0	0	0	0	0	2904400	477360	0	0
GSTA2	0	0	0	0	0	0	0	0	62280000	50557000	43526000	47558000
GSTP2	0	2333700	2427800	0	0	0	0	0	0	0	0	0
GTF2F1	0	0	0	0	0	0	0	0	462640	455020	866210	483370
GTF2I	0	0	0	0	0	0	0	0	203100	306880	448830	144190
GUCY2D	0	391020	464470	0	0	0	0	0	0	0	0	0
GUSB	0	0	0	0	0	0	0	0	0	1842900	1773400	451770
GYG1	0	0	0	0	4739400	2234500	3641000	0	877640	0	0	0
H1-2	6824800	9310400	10224000	7457400	0	0	0	0	0	0	0	0
H1-4	0	0	0	0	35509000	38447000	57310000	7507200	138160000	156630000	97084000	78331000
H2AFV	20392000	14808000	22977000	13397000	74496000	35022000	38256000	4013800	91184000	67503000	67613000	82234000
H2AFY	0	0	0	0	13541000	9027500	13665000	934120	42743000	37080000	25861000	25690000
H2AX	1424600	0	0	0	0	0	0	0	0	0	0	0
H3-3A	412120000	401220000	622770000	373490000	0	0	0	0	0	0	0	0
H3F3A	0	0	0	0	0	0	0	0	1298700000	862750000	857650000	1156800000
H4	0	0	0	0	971710000	1286700000	1247400000	169840000	0	0	0	0
H4C1	280490000	220430000	281380000	386570000	0	0	0	0	3320800000	3087800000	3399400000	3539600000
HADHA	118020	0	0	0	35197000	33493000	28760000	1913900	2392900	3964800	3163700	1262800
HADHB	0	0	0	0	31082000	19004000	11568000	2122700	2705700	2824100	1691300	4963300
HAPLN1	0	0	0	0	0	0	0	0	1711800	0	0	2737400
HBA	158370000	170370000	196300000	147660000	0	0	0	0	0	0	0	0
HBB	0	0	0	0	0	0	0	0	332990000	347020000	267570000	342470000
HBB-B1	155500000	153460000	102820000	155410000	0	0	0	0	0	0	0	0
HCFC1	1151500	281560	1286900	492590	0	155630	131870	0	0	0	0	0
HCLS1	0	0	0	0	0	0	0	0	3994600	2943000	1057600	2410400
HDAC1	0	1926800	1400700	0	0	0	0	0	0	0	0	0
HDAC2	0	0	0	0	0	0	0	0	0	1111700	1440800	1284900
HDGF	0	0	0	0	0	0	0	0	11012000	7897900	9151900	8291300
HDGFL3	0	0	0	0	0	2964400	8098100	0	0	0	5538800	2574500
HDLBP	52257	0	0	0	0	1051000	661280	13592	0	0	0	0
HGS	791930	0	0	1068000	0	0	0	0	0	0	0	0
HIC2	0	1463900	1226300	1685200	0	0	0	0	0	0	0	0
HIST1H1C	0	0	0	0	0	0	0	0	14846000	10951000	10976000	2343600
HIST1H1D	0	0	0	0	897230000	952630000	767470000	79123000	1026600000	754570000	761450000	921750000
HIST1H1E	0	0	0	0	127840000	64320000	69636000	5168300	0	0	0	36764000
HIST1H2AA	0	0	0	0	5184500	0	3561000	0	15295000	1011300	7129800	4299600
HIST1H2AH	0	4255000	0	0	0	0	0	0	0	0	0	0
HIST1H2BP	92170000	126770000	118190000	121980000	0	0	0	0	0	0	0	0
HIST1H3E	0	0	0	0	1656500000	1419400000	1533800000	75517000	0	0	0	0
HIST2H2AC	238020000	231870000	300390000	98252000	1532200000	1160900000	875610000	167910000	103480000	122760000	179520000	117540000
HIST2H2BF	0	0	0	0	25698000	8665500	14500000	0	10442000	96963000	26950000	36323000
HKDC1	311630	0	0	315330	0	0	0	0	0	0	0	0
HMCN2	0	0	0	0	0	0	0	0	0	108350	132940	692320
HMGA1	0	0	0	0	0	0	0	0	0	0	14266000	0
HMGB1	0	0	0	5555200	0	0	0	0	335740000	84046000	98998000	150530000
HMGB2	0	0	0	0	0	0	0	0	21301000	0	7916800	0
HMGCL	0	0	0	0	4165400	1341800	7640100	0	0	0	0	0
HMOX1	583150	0	398990	0	0	0	0	0	0	0	0	0
HNRNPA0	3207500	2757200	2710700	0	0	0	0	0	0	0	0	0
HNRNPA2B1	19144000	14918000	17262000	14715000	0	2781200	0	446260	16131000	20694000	26051000	28250000
HNRNPA3	9805600	5440100	6668200	8627100	0	0	0	0	2712300	3081600	443840	1195000
HNRNPAB	3899800	3830100	767720	4282700	0	0	0	0	0	2551700	3473200	2941900
HNRNPC	5766900	3110700	3309200	3443800	2777600	0	0	0	10189000	6193400	10680000	19041000
HNRNPD	127200	0	2431300	2151600	0	0	0	0	3880900	2247100	2332700	7475800
HNRNPDL	0	0	0	0	0	0	0	0	320760	0	558720	419080
HNRNPF	52678000	77743000	89895000	55990000	1735100	0	1258100	0	21094000	17908000	14185000	19719000
HNRNPH1	4191100	1679200	6715200	18308000	3109100	1555800	4402100	38613	2070000	6626200	7199100	6630400
HNRNPH2	587020	0	0	0	0	0	0	0	0	158220	0	0
HNRNPH3	0	0	0	0	0	0	0	692670	14356000	6442300	13937000	19767000
HNRNPK	19405000	17493000	11144000	17586000	10805000	4695300	8602600	0	111244300	72231300	82831400	94824000
HNRNPL	2517200	993370	5054700	1424100	0	0	0	0	0	0	0	0
HNRNPM	22469000	22831000	24565000	29064000	4945600	5334900	8388200	305190	3797500	4563700	5257800	3819200
HNRNPU	0	0	1199700	0	5484000	5086600	2727400	277170	18678000	12252000	23027000	20821000
HNRNPUL2	590280	478210	0	400410	0	0	0	0	0	2337300	1923100	780110
HP1BP3	0	0	0	0	6167900	8294100	8094500	517500	3509000	2004100	3859500	1929700
HPX	51152000	3468000	4027500	1230700	0	0	0	0	0	0	0	0
HRG	7216500	7027500	8391000	3504700	154440	0	1159300	0	5798900	7905400	3435300	8663500
HSD17B10	0	0	0	0	35489000	49679000	48916000	4105500	0	1899500	652860	1071500
HSP90AA1	4718900	2480500	3804300	1724200	4289100	1209100	1306900	157390	80164000	138140000	122480000	134060000
HSP90AB1	32821000	33173000	38818000	30596000	1067700	1745700	1448500	0	27264000	47265000	42852000	41067000
HSP90B1	8912300	5144900	5451100	8988900	0	0	0	0	1730300	1436800	1061700	1514600
HSPA12A	0	0	0	0	0	0	444070	158220	0	0	0	0
HSPA1A	0	0	0	0	11296000	16369000	14747000	836480	7824800	8070100	7163100	9593300
HSPA4	0	0	0	0	0	0	0	0	202640	0	0	0
HSPA5	273130000	215480000	254390000	245150000	0	1054200	0	0	3639900	5479400	4305900	3745400
HSPA6	0	0	0	0	5255900	4840000	2326200	344770	2962600	1849400	1907100	2523200
HSPA8	156770000	119990000	144780000	172200000	4819400	6411600	6340800	249670	19309000	23481000	25314000	33278000
HSPA9	33422000	28108000	45536000	31346000	0	0	0	0	0	0	0	0
HSPB1	0	0	0	0	820010000	897120000	615630000	65675000	94488000	93652000	90469000	96826000
HSPB6	0	0	0	0	556590000	701120000	546660000	61796000	16413000	25239000	21178000	25102000
HSPB7	0	0	0	0	34350000	24175000	25953000	1003100	0	0	0	0
HSPB8	0	0	0	0	0	0	0	0	0	0	1504900	0
HSPD1	63940000	57564000	68554000	66461000	6678100	7211300	11655000	0	0	0	0	0
HSPE1	25028000	13329000	16242000	16283000	0	0	0	0	0	0	0	0
HSPG2	720370000	647580000	741660000	682560000	131316140	119548880	151487430	13769420	207392530	169347221	178712600	202956160
HTATSF1	1426700	2809700	0	1883700	0	0	0	0	0	0	0	0
HYAL3	0	0	0	0	0	0	0	0	1034700	0	0	0
HYOU1	2325200	1931900	1366600	1722000	0	0	0	0	0	0	0	0
IARS1	5471100	4426600	6275200	4044800	0	0	0	0	0	0	0	0
IDH1	0	0	0	0	1522200	0	3675400	0	0	0	0	0
IDH2	0	0	0	0	203810000	179420000	237110000	9660500	0	0	0	0
IDH3A	1034900	0	0	1078600	2918800	975640	0	0	0	0	0	0
IDH3B	0	0	0	0	2345000	0	3011900	0	0	0	0	0
IDH3G	0	0	0	0	7582800	3790400	3070200	0	0	0	0	0
IFI30	0	0	0	0	0	0	0	0	13648000	13416000	13371000	19957000
IGBP1	0	0	0	0	0	0	0	0	711030	543630	0	0
IGF2BP1	544380	361710	597880	0	0	0	0	0	0	0	0	0
IGH-3	12302000	10108000	7923500	6007800	0	0	0	0	0	0	0	0
IGHA	0	0	0	0	0	0	0	0	21936000	12053000	7322500	16022000
IGHG	0	0	0	0	119819000	103413300	136459910	12549180	81039910	95581640	130999300	113987140
IGHG1	6843200	4719700	4348100	2756700	0	0	0	0	0	0	0	0
IGHG3	5802200	6008600	7132100	7600800	0	0	0	0	0	0	0	0
IGHM	2236200	1427900	1780200	0	0	845260	0	48949	3283000	5857100	5919400	5489100
IGKC	13547000	8818300	9383800	0	0	0	0	0	63884000	44679000	40420000	22955000
IGKV1D	0	0	0	0	0	0	0	0	6430600	0	3619300	5732300
IGLV3	0	0	0	0	0	0	0	0	7818900	7249900	2976600	4964100
ILF2	401050	422190	0	0	0	0	0	0	7127700	5490300	3257500	6906100
ILF3	0	0	0	0	0	0	0	0	0	0	464640	571870
ILK	0	0	0	0	244160000	194780000	272520000	8634600	2758100	2308300	2222400	1820900
IMMT	0	0	0	0	9473600	7293600	8563000	361300	454520	350820	163710	230520
IMPDH2	0	0	0	0	0	930160	3633600	0	0	0	0	0
IPO5	703880	469920	554600	0	0	0	0	0	0	0	0	0
IQGAP1	0	0	0	0	286830	1275000	0	0	0	369400	0	147420
IQGAP2	0	0	0	0	0	807190	541760	0	0	136790	117940	0
ITGA1	0	0	0	0	2670700	7594400	5992100	426560	948630	928120	681550	1101500
ITGA7	0	0	0	0	11474000	7964400	11076000	533260	366610	0	0	405660
ITGB1	0	0	0	0	26456000	35368000	31330000	2401100	8136900	5873400	8832700	4078600
ITGB6	0	0	0	0	0	0	0	0	0	3326600	2132800	2073000
ITIH1	670110	789500	1244800	1084500	1754900	1820300	2996100	118640	3825500	5273300	3701800	4959700
ITIH2	0	0	0	0	1420600	686820	0	0	9584800	7123200	5265100	6712000
ITIH3	0	0	0	0	0	0	0	0	174250	519430	763330	0
ITIH4	3794000	4518800	3419200	6177600	0	1004200	0	0	0	897800	57851	1938200
ITIH5	0	0	0	0	6264000	2238400	4224900	121900	10876000	1911600	2070100	1476000
ITLN2	0	0	0	0	0	0	0	0	0	2497500	2902500	2975900
IWS1	0	0	0	0	0	0	0	0	0	182510	0	232200
JCHAIN	0	0	0	0	0	0	0	0	0	0	6065900	0
JPT1	0	0	0	0	0	0	0	0	1820200	0	0	0
JUP	0	0	0	0	0	0	0	0	0	0	357100	806730
KANK1	0	0	0	0	0	368730	0	0	0	0	0	0
KANK2	0	0	0	0	4790400	8325600	9936100	883640	0	96028	0	0
KATNAL2	3925400	3937700	3504500	5192000	0	0	0	0	1186000	1337900	0	0
KCTD12	0	0	0	0	0	0	1040700	0	0	0	2610800	2242300
KHDRBS1	6986600	5950700	7069400	0	0	0	6828900	0	3633300	5282200	3486000	4392900
KHSRP	6716200	4206900	4065400	5074600	0	0	0	0	0	0	0	0
KIF5B	252180	0	0	0	228090	694930	1100400	50370	0	0	0	0
KIZ	0	0	0	0	18732000	17621000	10870000	0	0	0	0	0
KNG1	90985000	87791000	98236000	82536000	0	0	0	0	0	0	0	0
KPNA3	0	0	0	0	0	0	0	0	493840	240290	163950	166280
KPNB1	876900	470260	1652200	1233000	0	0	0	0	0	0	0	0
KRT18	0	0	0	0	55900000	122340000	0	607990	71138000	42666000	65289000	66261000
KRT19	0	0	0	0	0	0	3407200	0	0	0	0	0
KRT76	15743000	13894000	14748000	19414000	0	0	0	0	0	0	0	0
KRT78	0	0	0	0	0	0	0	0	0	0	1148600	0
KRT8	0	0	0	0	9019100	4477000	3278600	461340	0	0	0	0
KRTCAP2	0	0	0	0	0	0	0	0	3295600	0	7087900	0
KTN1	4128300	4285400	4088500	2256800	0	0	0	0	0	0	0	0
KV2A7	0	4301400	0	5146700	0	0	0	0	0	0	0	0
KV3AG	5427800	5023500	2420800	0	0	0	0	0	0	0	0	0
KV5AD	22148000	33983000	31515000	27169000	0	0	0	0	0	0	0	0
LAC	0	0	0	0	347420000	453580000	283830000	10760000	337270000	223290000	168830000	231920000
LAC1	0	0	0	1874700	0	0	0	0	0	0	0	0
LAD1	0	0	0	0	0	0	0	0	802220	600400	3607800	0
LAMA1	14319000000	13813000000	15480000000	13109000000	245420	0	0	0	317060	0	0	0
LAMA2	572160	326680	369450	652020	0	0	0	0	0	0	0	0
LAMA3	0	0	0	0	0	0	0	0	8828300	9064700	11132000	7865400
LAMA4	5564800	5174900	4438900	5161400	24066000	16471000	17133000	1776100	7206300	6927300	8312800	8066500
LAMA5	37510000	36845000	43028000	37374000	22099000	22320000	24930000	1992400	7485130	10960310	9314890	10294770
LAMB1	14821000000	13665000000	16163000000	12729000000	4370600	6075400	5472100	488480	17409000	16677000	15571000	16712000
LAMB2	243630000	266790000	288190000	265010000	65094000	75336000	57941000	5972100	8469600	8978500	6823400	6849400
LAMB3	0	0	0	0	0	0	0	0	21273000	26013000	21130000	21270000
LAMC1	13647000000	13005000000	14198000000	12835000000	83470000	113170000	90644000	11593000	39195000	41822000	48928000	59940000
LAMC2	0	0	0	0	0	0	0	0	14293000	8492900	10417000	6034800
LAMP1	0	0	1361600	1113300	0	0	0	0	0	0	0	0
LARS1	919150	676150	917360	734460	0	0	0	0	0	0	0	0
LASP1	0	0	0	0	27152000	17133000	25396000	408830	4712900	9605700	16163000	12154000
LC8	0	0	0	0	0	0	0	0	0	3595300	3901000	0
LCP1	0	0	0	0	0	0	0	0	10253000	9997900	11911000	10142000
LDHA	11651000	6374500	9818000	8555600	0	0	0	0	1055200	502320	3404200	4511700
LDHB	0	0	0	0	5866600	9683600	7711200	798460	2450000	354140	2651400	556780
LDHD	0	0	0	0	0	0	1712200	0	0	0	0	0
LEMD2	0	0	0	0	0	3524600	2206200	0	2319300	4703600	882750	491000
LGALS1	157280000	125220000	188810000	148320000	3464500	2266900	1665500	0	23848000	33897000	26569000	31687000
LGALS13	0	0	0	0	0	0	0	0	2615700	8213400	0	4698300
LGALS2	0	0	0	0	0	0	0	0	159370000	174170000	144580000	153340000
LGALS3	285030000	305140000	317610000	244630000	0	0	0	0	41671000	21968000	50080000	33768000
LIMS1	0	0	0	0	0	0	0	343830	1515700	0	0	1163300
LIMS2	0	0	0	0	27781900	16999000	35730000	1108810	0	0	0	0
LIPG	1664200	1493500	2628600	574810	0	0	0	0	0	0	0	0
LMAN1	1465100	1239900	1563800	0	0	0	0	0	0	0	0	0
LMNA	48344000	42580000	50490000	40883000	166244430	125169130	154110000	12073600	168690500	177546500	197098400	176898100
LMNB1	148270000	135190000	156140000	143730000	2754300	6395400	4147900	0	4586700	1246600	1879200	4080800
LMNB2	3658700	2704600	4979100	2145800	0	0	995540	0	1099100	1420500	637050	411060
LMOD1	0	0	0	0	104770000	114790000	100590000	14196000	617140	2085900	1911900	1705400
LOC100154044	0	0	0	0	0	0	0	0	0	2522800	2789000	2373200
LOC100157017	0	0	0	0	0	0	0	0	553540	657730	221720	798900
LOC100158003	0	0	0	0	0	0	0	0	1811900	169560	357160	0
LOC100510904	0	0	0	0	137000000	66806000	79201000	7800800	87614000	74716000	84964000	89682000
LOC100516295	0	0	0	0	15179000	5314900	2284600	1519200	18047000	20755000	26677000	30695000
LOC100517188	0	0	0	0	0	0	0	0	3749800	4634800	5010000	7922500
LOC100517891	0	0	0	0	0	0	0	3176200	217030000	135320000	149830000	127620000
LOC100525876	0	0	0	0	0	9855500	16106000	0	10051000	9702300	16096000	15296000
LOC100620249	0	0	0	0	97381000	72161000	85696000	13229000	0	0	0	0
LOC100621538	0	0	0	0	2343700	6629500	3688500	0	3174800000	1500600000	1578600000	1680500000
LOC100622780	0	0	0	0	0	0	0	0	2363600	7080900	9570600	12289000
LOC100624590	0	0	0	0	495160	0	246170	40010	0	0	0	0
LOC100625180	0	0	0	0	24312600	34903300	40259000	1131000	3802820000	2260540000	2006050000	2576330000
LOC100737768	0	0	0	0	38289000	41812000	25488000	0	64646000	190690000	152390000	139610000
LOC100738684	0	0	0	0	0	0	0	0	2900100	0	0	0
LOC100739080	0	0	0	0	0	0	0	0	0	0	577300	0
LOC102163838	0	0	0	0	0	0	0	0	944360000	203750000	364910000	332110000
LOC106504547	0	0	0	0	0	0	0	0	1145600	373610	1373000	1309000
LOC110257935	0	0	0	0	0	0	0	0	0	176590	203560	0
LOC110259263	0	0	0	0	58962000	49902000	40472000	9939500	6124400000	4861300000	4686700000	4504200000
LOC396685	0	0	0	0	0	0	0	0	1043800	536660	0	0
LOX	0	0	0	0	18887000	10212000	8386300	3668000	5382900	1292000	1622400	5595500
LOXL1	0	0	0	0	8249400	10725000	6120300	765300	1030000	5173800	2906300	3930800
LOXL2	11258000	15196000	21917000	7445100	0	0	0	0	0	0	0	0
LOXL3	1802900	5500600	6891900	1485500	895890	398040	0	0	0	0	0	0
LPP	0	0	0	0	40410000	56119000	63596000	3679200	2793500	7264000	0	2642900
LRP2	1368300	1018700	1301700	900140	0	0	0	0	0	0	0	0
LRP8	0	0	0	0	22758000	13773000	14757000	2224100	2063100	1644400	1756300	0
LRRC17	0	0	0	0	6199000	3915700	8997100	1386100	6569700	8787500	5047800	5661900
LRRC59	17618000	18512000	18713000	9825900	3249700	0	1497000	0	963740	542660	811790	870180
LSM2	0	0	0	0	0	0	0	0	4953200	2443800	3190600	1946200
LSM3	0	0	0	2196900	0	0	0	0	13118000	10199000	17268000	0
LSM5	0	0	0	0	0	0	0	0	0	0	3236900	0
LSM7	0	0	0	0	0	0	0	0	0	0	0	4280400
LSM8	0	0	0	0	825350	2891200	650670	0	7744000	5225300	0	4712000
LTBP1	0	0	0	0	0	0	0	0	387770	639340	0	0
LTBP2	0	0	0	0	375780	0	362810	44945	1257400	1560300	982250	691200
LTBP4	0	0	0	0	5223000	7618700	8418900	386750	40026000	41526000	50736000	45324000
LUM	0	0	0	0	0	0	0	0	1986600000	1524500000	1514300000	1951100000
LYZ	0	0	0	0	63219000	64431000	54926000	9067400	525870000	398010000	524140000	580080000
LZIC	0	0	0	0	0	0	0	0	0	0	729890	1656000
MAGOH	0	0	0	0	0	0	0	0	0	0	0	732540
MAGOHB	0	0	0	0	0	0	0	0	0	2058200	0	3392800
MAMDC2	0	0	0	0	519300	0	4767700	176350	0	0	247960	0
MAN2B1	0	0	0	0	0	0	0	0	210620	0	0	0
MANF	0	0	0	0	6079400	6653200	4864100	0	819580	0	876070	0
MAOA	0	0	0	0	301490	0	0	0	0	0	0	0
MAP1B	0	0	0	0	249320	0	0	45157	34534	54919	0	6062.9
MAP2	0	0	0	0	0	0	0	0	0	996140	639840	873420
MAP2K3	0	0	0	0	3179000	1553100	2107900	209910	0	0	0	0
MAP2K7	0	0	0	0	0	645280	3563700	89594	0	0	0	0
MAP3K19	0	423990	319920	0	0	0	0	0	0	0	0	0
MAP3K20	0	0	0	0	2214500	3705700	3215500	125990	412600	390630	0	0
MAP4	0	0	0	0	7746500	12498000	12842000	948070	0	0	0	0
MAP7D1	0	0	0	0	676190	754850	759410	0	0	0	0	0
MAPK1	14344000	16322000	13001000	12554000	0	0	0	0	0	0	0	0
MAPK3	486850	0	495150	688950	0	0	0	0	0	0	0	0
MAPRE1	0	0	0	0	7837600	8899500	3757000	512780	24004000	28195000	19915000	29269000
MARC2	0	0	0	0	0	0	0	0	0	0	2103700	0
MARK2	0	0	0	0	0	563220	230340	0	0	0	0	0
MARK3	0	0	0	0	0	521920	1558500	0	0	0	0	0
MARS1	4562200	5604700	5044400	3280600	0	0	0	0	0	0	0	0
MAT2A	0	0	0	0	0	0	0	0	0	1287100	1107400	1324300
MAT2B	0	0	0	0	0	0	0	0	1394000	4136400	4149900	4788300
MATN2	0	0	0	0	815780	0	0	0	1032900	3079200	1253300	628460
MATR3	13499000	14702000	14634000	18562000	0	0	0	0	2049100	2630500	1960700	1232500
MBF1	0	0	0	0	0	0	0	0	0	0	0	3748500
MBNL1	0	0	0	0	0	867640	0	167980	0	0	0	0
MBNL2	2901600	2729900	6734900	4320000	0	0	0	0	0	0	0	0
MCAM	0	0	0	0	0	414380	445420	293340	0	0	0	0
MCM4	0	490570	0	355400	0	0	0	0	0	0	0	0
MCM5	209030	249120	0	0	0	0	0	0	0	0	0	0
MCM6	188230	0	0	0	0	0	0	0	0	0	0	0
MCT7	0	0	0	0	0	6689900	4308600	0	2705100	12688000	15585000	10756000
MDH2	8442800	9991900	9287700	10110000	449430000	321610000	334830000	48979000	6122600	11756000	10617000	6996600
MECP2	0	0	0	0	0	0	3008900	0	0	788550	663900	873650
MFAP2	0	0	0	0	11403000	5596900	4781400	0	55543000	65115000	82489000	52932000
MFAP4	0	0	0	0	0	0	0	0	0	7882400	11821000	10863000
MFAP5	0	0	0	0	32840000	37481000	37104000	0	230140000	122060000	96377000	117440000
MGP	0	0	0	0	0	0	8515200	0	0	0	0	0
MGST1	0	0	0	0	0	0	0	0	962660	0	1614700	3324900
MGST2	0	0	0	0	0	5357600	6213100	0	0	0	5091200	5683400
MICOS13	0	0	0	0	17915000	17569000	38217000	2529900	1820200	0	0	0
MLF2	0	0	0	0	0	3655000	0	0	718360	0	0	0
MOGS	0	0	0	0	0	0	178020	0	235530	449440	136290	143840
MOV10	584020	846250	988850	0	0	0	0	0	0	0	0	0
MPC2	0	0	0	0	0	0	0	0	693470	0	1906400	0
MPRIP	0	0	0	0	1002100	866740	3352600	0	0	0	0	0
MRGPRF	0	0	0	0	0	0	3271900	975720	0	0	0	0
MRI1	0	0	0	0	0	935650	3116600	0	0	0	0	0
MRLC2	0	0	0	0	68142000	56269000	63367000	21470000	0	0	0	0
MRPL12	2490100	0	3645100	0	0	0	0	0	0	0	0	0
MRPL50	0	0	0	1187700	0	0	0	0	0	0	0	0
MSI1	144820	221010	233140	0	0	0	0	0	0	0	0	0
MSN	0	0	0	770510	0	0	0	0	204730	0	0	0
MTCH2	0	0	0	0	9781000	9942800	13511000	198300	423720	1215300	1122300	641130
MTHFD1	728330	414880	445840	1068000	337810	649100	2378700	47880	0	215770	0	315450
MTPN	0	0	0	0	0	0	0	0	14485000	16533000	16370000	19104000
MTURN	0	0	0	0	0	0	0	0	2062400	2082100	0	3888100
MUC2	0	0	0	0	0	0	0	0	5614900	8428300	8929200	8960500
MUG1	19068000	14201000	14202000	12297000	0	0	0	0	0	0	0	0
MVP	1373900	1213900	913820	566630	1530600	2136200	2207100	74141	25915000	20027000	26615000	23127000
MXRA5	0	0	0	0	0	0	0	0	407560	445900	489350	566810
MYADM	0	0	0	0	37757000	40049000	19887000	15696000	1695200	9739000	2685200	4865700
MYBBP1A	0	0	0	0	175170	0	0	0	16644	75657	43732	94332
MYEF2	2563000	465790	2855100	1698600	0	0	0	0	0	0	0	0
MYH10	953570	711430	358630	678780	10619000	9085300	6414600	353000	0	0	0	0
MYH11	89660	0	0	0	10143184110	8456438712	7592250540	1095849999	88293300	74698250	73176700	74707600
MYH14	0	0	0	0	0	498980	105050	0	0	0	0	0
MYH3	0	0	445860	178520	0	0	0	0	0	0	0	0
MYH7	0	0	0	0	0	0	0	0	123810	0	0	192170
MYH9	25821000	29404000	31149000	26667000	18654000	18976000	17675000	189250	2217900	4250500	2428600	3432600
MYL1	0	0	0	0	242190000	162830000	129410000	29870000	20731000	21716000	26840000	21340000
MYL12A	0	0	0	0	0	0	0	0	26462000	35454000	37929000	39198000
MYL12B	42036000	37565000	31619000	16763000	0	0	0	0	0	0	0	0
MYL4	0	0	0	0	0	0	0	0	0	3566000	0	0
MYL6	44718000	17807000	22573000	32720000	0	0	0	0	0	0	0	0
MYL6B	0	0	0	0	13032278000	9510919000	7326970100	1829900000	205678300	259822600	213650600	216972200
MYL9	0	0	0	0	13438000000	9832500000	8442300000	1451700000	148780000	202670000	192650000	134340000
MYLK	0	0	0	0	99773000	115667000	107660000	9243600	13062900	25676000	21693200	21101100
MYO1C	0	22529	0	0	48292700	52923000	52043730	4831080	474450	0	418100	0
MYO1E	0	0	0	0	346060	166850	158150	0	0	0	0	0
MYO6	0	0	0	0	50204000	44749000	27825000	59584	0	0	0	0
MYZAP	0	0	0	0	0	0	940840	0	0	0	0	0
MZB1	0	0	0	0	0	0	0	0	711770	4215100	1014500	969220
NACA	0	0	0	0	0	0	0	0	12397000	24110000	24593000	33382000
NAGK	0	0	0	0	0	0	0	0	5239200	2048800	4904700	2413100
NAP1L4	0	0	0	0	634180	1242600	2171200	0	1304600	3817600	3887500	5024000
NCBP1	0	0	0	0	5949600	2021500	1837900	0	0	0	0	0
NCL	1261900	1470300	1597200	1353500	4019100	1320600	5428900	799020	92898000	91745000	84696000	82331000
NCOA5	454390	0	319860	0	0	0	0	0	0	0	0	0
NDUFA11	0	0	0	0	0	3398200	0	0	0	0	0	0
NDUFA4	0	0	1249100	0	3919000	95421000	66749000	0	0	0	0	0
NDUFB4	0	0	0	0	0	5113800	4687900	812620	5951500	7690200	0	0
NDUFC2	0	0	0	0	0	0	0	0	0	5777700	3496500	0
NDUFS1	758170	1305100	1487900	472420	0	0	0	0	0	0	0	0
NDUFS3	444880	0	0	0	0	0	0	0	0	0	0	0
NDUFV2	4331900	2158200	1045600	1097900	0	0	0	0	0	0	0	0
NEDD4	685450	1176000	697440	435770	0	0	0	0	0	0	0	0
NEK7	0	0	0	0	1474200	3967700	0	0	0	0	0	0
NES	203200	201610	379680	173060	0	0	0	0	0	0	0	0
NFYB	0	0	0	0	0	0	0	0	0	0	4449000	5383000
NID1	14900000000	16112000000	16851000000	15361000000	84845000	94023000	86597000	3252890	51094240	50527000	48099000	47643000
NID2	62432000	60165000	67586000	60926000	34410000	30909000	25559000	3211600	8969900	10976000	6939600	9675300
NIPSNAP2	0	0	0	0	10843000	6652000	8127900	764180	0	0	0	0
NKL	0	0	0	0	0	0	0	0	0	0	0	7055800
NME1	0	0	0	0	0	0	0	0	0	7957600	0	0
NME2	11547000	12975000	11054000	12927000	0	0	0	0	0	0	0	0
NONO	9371700	7969100	8147000	10125000	0	1567600	1798500	132630	920090	457750	811630	1319100
NOP2	0	0	0	0	0	0	0	0	425690	772060	1120900	0
NOP56	0	1171900	492070	334890	0	0	0	0	0	0	0	0
NOP58	235240	635260	0	0	0	0	0	0	0	0	0	0
NPG4	0	0	0	0	0	0	0	0	2370700	0	0	2111600
NPM1	16425000	9151300	1329200	10679000	24053000	39309000	12650000	0	54021000	22952000	43408000	45170000
NPM3	0	0	0	0	0	0	0	0	0	1115900	781580	1318300
NSF	0	0	0	0	697710	371200	1244300	0	0	134770	0	0
NT5C2	0	0	0	0	0	0	0	0	0	1809300	0	0
NUBP2	0	0	0	0	0	1003000	886450	0	0	27559000	0	0
NUBPL	0	0	0	0	0	0	5707400	0	0	0	0	0
NUCKS1	0	0	0	0	0	0	0	0	22687000	15545000	21056000	12161000
NUDC	0	0	0	0	0	0	0	0	447840	1068600	1435900	1603900
NUDT18	0	0	0	0	180240	0	0	0	0	0	0	0
NUDT21	5337200	5782500	9174400	3934200	0	0	0	0	3110800	11888000	6235500	9213900
NUMA1	1797100	1194000	2423300	2552800	507760	0	0	0	37852	26480	24618	0
NUP155	0	344730	398560	0	0	0	0	0	0	0	0	0
NUP214	0	0	250900	72241	0	0	0	0	0	0	0	0
NUP35	4206400	7369900	6648800	8453500	0	0	0	0	0	0	0	0
NUP54	9177100	9543400	11733000	7216700	0	0	0	0	0	0	0	0
NUP58	3959300	4790200	6170400	7020800	0	0	0	0	0	0	0	0
NUP62	8399000	9495800	7053800	3425800	0	0	0	0	0	0	0	0
NUP98	0	247320	0	145400	0	0	0	0	0	0	0	0
OGDH	74537	0	0	0	0	0	0	0	0	0	0	0
OGN	0	0	0	0	262530000	231050000	209660000	33214000	11469000	7413400	12218000	12325000
OLA1	0	0	0	0	0	0	0	0	2695100	4055400	3858900	2150900
OLFM4	0	0	0	0	0	0	0	0	19105000	17893000	19499000	22220000
OLFML1	0	0	0	0	21713000	21993000	22431000	1124100	53418200	61507300	62679300	56028400
OLFML3	0	0	0	0	2688000	2569600	3008300	2220900	23050000	43336000	46659000	82131000
OMD	0	0	0	0	0	0	0	0	0	0	1300300	737440
ORC2	0	0	0	0	0	1877600	0	0	0	0	0	0
ORM1	1608700	2499900	0	0	0	0	0	0	0	0	0	0
OSTF1	0	0	0	0	0	0	0	0	7574800	4459800	7707000	11495000
P3H1	3225600	4529200	7117300	3914300	0	0	0	0	0	0	0	0
P3H4	171310	155580	657130	0	0	0	0	0	0	0	0	0
P4HA1	3720800	2217100	3064600	2796200	0	0	0	0	0	0	0	0
P4HA2	2538700	2402000	3187700	4918200	0	0	0	0	0	0	0	0
P4HB	79692000	52292000	67578000	76116000	0	0	0	0	1276100	1178900	250760	0
PA2G4	0	0	0	0	0	0	0	0	291600	0	389110	0
PABPC1	41841000	33899000	44605000	35998000	0	884930	1618000	0	9211800	11290000	14338000	12099000
PABPC4	0	0	0	0	0	0	0	0	0	994680	487350	332190
PACS1	0	0	0	0	0	362610	0	0	0	0	0	0
PACSIN1	3033000	2738200	2668000	2009100	0	0	0	0	0	0	0	0
PACSIN3	0	0	0	0	0	0	3690100	0	0	0	0	0
PADI2	0	0	0	0	0	0	0	0	0	0	389440	0
PAFAH1B1	0	0	0	0	0	0	0	0	1466700	0	817000	1563500
PAK2	0	0	0	0	0	0	0	0	0	592460	0	0
PALLD	0	0	0	0	14402000	15024000	10140000	547390	83834	1463700	39437	1933700
PAPLN	0	0	0	0	0	0	0	0	0	0	0	300680
PAPSS2	0	0	0	0	0	0	0	0	1474000	902460	1905600	1268800
PARK7	0	0	0	0	0	0	0	0	0	0	0	3606900
PARP1	0	0	0	0	0	0	0	0	245920	854970	380340	539980
PARP4	0	0	0	0	0	0	0	0	0	0	191450	0
PARVA	0	0	0	0	0	0	0	0	369580	1912100	453680	552120
PCBD1	9168400	11436000	11160000	9538800	0	0	0	0	0	0	0	0
PCBP1	14065000	17778000	14928000	18125000	8726800	12449000	15374000	2092800	17378000	23153000	21908000	23371000
PCBP2	5310200	3345000	0	4090200	0	2642100	0	0	1092600	6024100	1960900	4337800
PCNA	0	0	0	0	0	0	0	0	30635000	39158000	41148000	42920000
PCOLCE	0	0	0	0	11851000	13688000	9692800	2339700	778620	0	849380	1263700
PDAP1	0	0	0	0	0	0	0	0	7986400	0	4230300	0
PDCD5	0	0	0	0	0	0	0	0	1207300	540360	3060000	4257700
PDCD6	2593800	1964800	1879300	1328700	0	0	0	0	0	0	0	0
PDCD6IP	761200	591180	1119900	1631300	970030	530080	1864400	51540	300110	408800	282770	316980
PDHA1	0	0	0	0	242580	606960	761610	269950	0	0	0	0
PDHX	0	675970	0	0	0	0	0	0	0	0	0	0
PDIA3	7203400	10835000	7083200	3820000	0	0	0	0	0	0	0	0
PDIA4	1885700	610270	1105000	2598300	0	0	0	0	2525500	3867500	1713100	3985000
PDIA6	36216000	38646000	41525000	30087000	0	0	0	0	4558000	2699200	6027300	5276800
PDLIM1	0	0	0	0	0	0	0	0	0	0	777360	0
PDLIM3	0	0	0	0	5544900	3185100	3778100	161840	0	985070	0	0
PDLIM4	0	0	0	0	1522800	1119500	1015000	173880	2100900	1415200	1365800	1246800
PDLIM7	0	0	0	0	173035000	215868000	181874400	10640800	12624000	19162000	16755000	16582000
PEA15	0	0	0	0	0	0	0	0	1597400	2027400	1713800	1365000
PEG10	3125800	0	0	0	0	0	0	0	0	0	0	0
PFDN1	0	0	0	0	0	0	0	0	1103600	8133600	12841000	13672000
PFDN2	0	0	0	0	0	0	0	0	0	1319000	1160600	1883700
PFDN5	0	0	0	0	0	0	0	0	1807000	1149600	2063700	478850
PFDN6	0	0	0	0	0	0	0	0	5476200	3212900	4216800	1322400
PFKM	0	0	0	0	8491200	9927600	3092100	864080	0	0	0	0
PFKP	0	0	0	0	0	0	0	0	591440	415920	0	0
PFN2	0	0	0	0	14112000	16515000	13283000	1062700	17219000	13298000	15234000	15833000
PGA	0	0	0	0	133730000	160050000	174170000	80155000	0	0	0	0
PGA5	2780400	1942500	1794700	0	0	0	0	0	0	0	0	0
PGAM1	2428300	670980	2202300	1762000	0	0	0	0	2231800	0	1810100	1921700
PGAM5	820940	700710	0	0	452950	460070	1447100	0	0	0	0	0
PGC	0	0	0	0	17743000	15339000	11159000	0	0	0	0	0
PGK1	4045900	2821000	3561100	3856200	1538100	975210	1139300	0	0	0	0	0
PGM1	578260	545230	391290	0	0	0	0	0	0	0	0	0
PGM5	0	0	0	0	4583100	2477900	4009300	136260	0	0	0	0
PGRP	0	0	0	0	0	0	0	0	1000800	600740	729490	1101400
PHB	0	0	0	0	0	0	0	0	3845100	6175700	5435400	4784600
PHB2	0	0	0	0	2191100	0	2251600	0	4090900	1664100	3567900	2033700
PHKB	0	0	0	0	245470	0	468270	0	0	0	0	0
PHLDB2	0	0	0	0	0	0	400270	0	0	0	0	0
PICALM	0	0	0	0	4513800	0	2402100	40276	568510	711090	559220	0
PIGR	0	0	0	0	0	0	0	0	0	2155700	744010	1221300
PITHD1	0	0	0	0	0	0	0	0	2174700	0	1666200	2579300
PKC	0	0	0	0	6441200	11100710	16831000	220580	0	0	0	0
PKM	18198000	16525000	25169000	21042000	56131000	56400000	58432000	5774200	8176500	6878700	8005600	4268600
PLAC9	0	0	0	0	0	4176200	0	0	0	12345000	19762000	15757000
PLBD2	601880	0	0	257260	0	0	0	0	0	0	0	0
PLD3	0	0	0	0	0	0	0	0	86283000	106040000	97075000	98592000
PLEC	2333000	2534600	3032800	2159600	29324690	29858500	28263860	2352992	2135100	2558500	1752300	1992700
PLEKHF1	0	0	0	0	0	0	0	0	237210	0	0	0
PLG	4286500	8473300	10578000	7049800	0	0	331430	0	0	920280	637700	1136500
PLGRKT	0	0	0	0	0	0	0	0	0	0	2848800	1782000
PLIN4	0	0	0	0	5110100	2523700	2939100	655720	0	0	0	0
PLN	0	0	0	0	35874000	39158000	0	0	0	0	0	0
PLOD1	8434500	8297600	9522100	7942500	0	0	0	0	0	0	0	0
PLOD2	8914400	12837000	12288000	10410000	0	0	0	0	0	0	0	0
PLOD3	2860200	3074500	4174100	2433700	0	0	0	0	0	0	0	0
PLRG1	3452000	3475900	4991400	1112900	0	0	0	0	0	0	0	0
PLS1	0	0	0	0	0	0	0	0	1468400	0	364350	1149400
PLTP	1156700	607660	1275800	0	0	0	0	0	0	0	0	0
PNCK	8899500	3220400	3174600	9818300	0	0	0	0	0	0	0	0
POLDIP2	358950	0	0	0	0	0	0	0	0	0	0	0
POLE3	0	0	0	0	0	0	0	0	1547200	4819500	4390600	4476100
POLR2E	0	0	0	0	0	0	0	0	1184500	0	0	0
POLR2H	0	0	0	0	0	0	0	0	1358200	1787500	1205800	1012800
POM121	207860	0	0	0	0	0	0	0	0	0	0	0
POSTN	0	0	0	0	24540000	44479000	42554000	4889300	426280000	389180000	362680000	367620000
PPFIBP1	63875	0	0	0	0	0	0	0	0	0	0	0
PPIA	83228000	62110000	78805000	85674000	26792000	31709000	16266000	1982800	29888000	38466000	23962000	38888000
PPIB	2063700	2192600	0	1975800	139430000	202470000	137980000	13653000	48782000	41950000	28060000	50925000
PPIL1	0	0	0	0	0	0	0	0	5404300	1053700	0	0
PPM1F	0	0	0	0	0	0	0	0	2808000	2023000	1131700	3720900
PPP1CB	0	0	0	0	5608400	5504200	0	0	730540	1079800	2827600	1157900
PPP1CC	0	0	0	0	0	0	0	0	276030	0	0	0
PPP1R12B	0	0	0	0	5713100	6879400	11005000	884590	3545300	2152900	0	0
PPP1R12C	0	0	0	0	0	1540400	0	0	0	0	0	0
PPP1R1A	0	0	0	0	0	0	0	0	0	452210	0	0
PPP1R1B	0	0	0	0	0	0	0	0	11200000	21961000	13891000	30917000
PPP2R1A	960150	882900	290440	0	0	0	0	0	316610	0	0	0
PPP2R2A	699610	780030	842210	1321300	0	0	0	0	0	0	0	0
PRDX1	18189000	21391000	19973000	14703000	15840000	7843100	6066200	757310	40621000	40683000	34815000	46668000
PRDX2	10975000	6278800	4832000	0	0	1974900	2019700	515750	16365000	17561000	13250000	13609000
PRDX3	21873000	27402000	28169000	23093000	0	0	0	0	0	0	0	0
PRDX4	7880100	6694700	5141700	6699100	0	0	0	0	10697000	9171500	10505000	13277000
PRDX5	538880	0	0	0	0	0	0	0	0	0	0	1575000
PRDX6	0	0	0	0	0	0	0	0	0	0	2435200	2452000
PRELP	0	0	0	0	368150000	276160000	370360000	40143000	636220000	539110000	438750000	522950000
PRKAA2	0	0	0	0	0	2279200	1808200	205530	0	0	0	0
PRKAG1	0	0	0	0	400560	2503500	25800000	138150	0	0	0	0
PRKAG2	0	0	0	0	0	710040	0	0	0	0	0	0
PRKAR2B	0	0	0	0	0	0	0	0	284790	0	0	0
PRKCA	0	0	0	0	0	1065800	652230	322360	0	0	0	0
PRKCB	0	0	0	0	2982700	5738300	5272100	315750	0	0	0	0
PRKCSH	11459000	11930000	8541300	10508000	0	0	0	0	0	0	0	0
PRMT1	0	1743000	984380	0	0	0	0	0	0	0	0	0
PRMT5	0	0	0	0	0	0	0	0	124710	124490	0	164090
PRPF19	0	1473800	1201900	2987700	796430	1701100	2625700	0	1795800	1770900	846770	2752700
PRPF40A	0	0	812340	522640	0	0	0	0	0	0	0	0
PRPF8	725290	748310	938760	90028	0	0	0	0	153300	31203	66209	0
PRPH	0	0	0	0	20036000	10061000	20566000	1906380	439880	1198500	0	0
PRPS1	1737600	3939300	3287600	2026700	0	0	0	0	0	0	0	0
PRRC1	36796000	31770000	27383000	13625000	0	0	0	0	0	0	0	0
PRRC2A	279080	0	147120	436870	0	0	0	0	0	0	0	0
PRRSV	0	0	0	0	0	0	0	0	0	1152000	1811000	0
PRS8	0	0	0	0	2557800	1947800	3249800	0	0	0	0	0
PRUNE2	0	0	0	0	0	0	0	0	0	33639	0	25071
PSAP	1930500	2428400	840300	0	0	0	0	0	1849400	1212000	759310	0
PSMA1	0	0	0	0	0	0	0	0	1157200	437400	519720	2657600
PSMA3	0	0	0	0	0	0	0	0	6012100	891220	705210	0
PSMC1	0	0	0	0	3342200	2557200	4172500	0	0	0	0	0
PSMC3	181980	0	683650	0	31684000	1838800	1006900	0	334880	219910	2018700	425230
PSMD1	1585200	1075800	1094300	143750	0	0	0	0	0	0	0	0
PSMD14	873020	0	495990	0	0	0	0	0	0	0	0	0
PSMD2	0	230870	73899	0	0	0	0	0	0	0	0	0
PSMD4	0	872040	0	1820500	0	0	0	0	0	0	0	0
PSMD5	0	0	0	0	128870	0	261040	0	0	0	0	0
PSMD8	0	1275300	1333200	1359400	0	0	0	0	0	0	0	0
PSPC1	39746000	31109000	37854000	32215000	0	0	0	0	0	0	408280	620050
PTBP1	18259000	15088000	20014000	13987000	1559400	0	1245600	0	883300	871690	1739500	1552000
PTGES3	0	0	0	0	0	0	0	0	16861000	27151000	29687000	31682000
PTMA	0	0	0	0	96438000	128980000	161910000	15362000	697320000	649430000	753190000	718430000
PTMS	0	0	0	0	54926000	47906000	59110000	12131000	101330000	127320000	72332000	68611000
PTPN23	142360	99760	0	0	0	0	0	0	0	0	0	0
PTPN6	0	0	0	0	0	0	0	0	226830	319880	226480	0
PTX3	0	0	0	0	0	0	0	0	0	0	0	843340
PURB	0	0	0	0	8459400	0	6616500	288230	0	0	0	0
PXDN	208360000	221570000	231560000	202460000	0	0	0	0	0	0	0	0
PYCR2	0	0	0	0	0	0	971600	0	0	0	0	0
PYCR3	0	0	0	0	20422000	14885000	12942000	381400	12066000	16049000	13544000	23628000
PYGB	0	0	0	0	0	0	0	0	928410	1069200	1346800	2068300
PYGL	0	0	0	0	0	0	0	0	767320	3763000	2959400	3602900
PYGM	0	0	0	0	0	0	0	0	0	880690	211300	376000
PZP	11552000	10575000	5575600	6575700	0	0	0	0	0	0	0	0
QARS1	1371600	2484500	1170000	2107300	0	0	0	0	0	0	0	0
QKI	6841600	10289000	4005100	3628200	0	0	0	0	0	0	0	0
QSOX1	0	0	0	0	0	0	0	0	0	0	0	456960
RAB10	0	0	0	0	4400300	9593300	8695000	0	0	0	0	0
RAB11A	0	0	0	0	0	3076500	0	0	0	0	0	0
RAB1A	3200800	3008300	2814300	0	0	0	0	0	5168000	5594300	5209400	6001300
RAB1B	0	0	0	0	2072600	2610600	3252300	0	0	0	0	0
RAB2A	0	0	0	0	0	0	0	0	0	779500	0	0
RAB5A	0	0	0	1021400	0	0	0	0	0	0	0	0
RAB6B	0	0	0	0	0	0	0	0	2532100	2094700	2069900	2490100
RAB7A	0	0	0	0	0	0	0	0	0	0	611230	0
RAB8A	0	0	0	0	8065700	9439800	5431900	269460	0	0	0	0
RAB8B	0	0	0	0	4999200	7182800	0	0	0	0	0	0
RABEP1	0	142760	0	0	0	0	0	0	0	0	0	0
RAC1	0	0	0	0	71746000	49645000	59396000	7607900	18624000	14261000	11935000	16815000
RAC2	0	0	0	1199700	6796700	0	8775600	0	0	3412100	4587400	4357900
RACK1	4309600	5483600	5397700	6885700	23454000	22960000	8574600	2165600	15225000	30258000	27127000	28243000
RAD23A	0	0	0	0	0	0	0	0	411350	0	0	0
RAD23B	578710	399260	1999000	1307000	0	0	0	0	0	0	0	0
RAE1	0	0	0	0	0	0	638250	0	0	1762700	0	1135600
RAI14	0	210790	0	0	0	0	0	0	0	0	0	0
RALY	0	0	0	0	0	0	0	0	1619400	2787400	2476100	2159400
RAN	4600000	2197000	7579700	1838300	4337200	10929000	11400000	0	10845000	12226000	13347000	13302000
RANBP1	0	0	0	0	0	0	0	0	0	2008000	0	2915700
RAP1A	0	0	0	0	66083000	47429000	96414000	6912200	0	0	0	0
RAP1B	2468000	0	0	0	0	0	0	0	0	5268900	0	0
RARRES2	0	0	0	0	0	0	0	0	0	0	1205200	1967800
RARS	0	0	0	0	334570	0	235520	0	0	0	0	0
RARS1	2051900	2333500	1359300	1601700	0	0	0	0	0	0	0	0
RAVER1	600720	1227800	1615700	645190	0	0	0	0	0	0	0	0
RBBP4	0	0	0	0	0	1822200	0	0	7519600	1463500	3859300	2007400
RBBP7	915930	857080	866620	551720	0	0	0	0	0	0	0	0
RBFOX2	0	1089700	332830	192410	0	0	0	0	0	0	0	0
RBM10	364340	0	309220	0	0	0	0	0	0	0	0	0
RBM12	3611800	2752500	4107500	3021200	0	0	0	0	0	0	0	0
RBM14	0	3642700	5033500	1808400	0	0	521940	0	0	0	0	0
RBM15	0	0	0	477820	0	0	0	0	0	0	0	0
RBM25	0	0	210440	465550	0	0	0	0	0	0	0	0
RBM27	284520	530560	225240	311770	0	0	0	0	0	0	0	0
RBM3	3851500	0	4471900	3882500	0	0	0	0	0	0	0	0
RBM39	856270	835880	948890	0	0	0	0	0	1238700	1566600	797560	749850
RBM42	0	284730	189800	0	0	0	0	0	0	0	0	0
RBM4B	0	0	0	0	0	0	0	0	0	0	0	416360
RBMS2	518550	0	0	0	0	0	0	0	0	0	0	0
RBMX	0	0	0	0	0	1824600	9770700	231990	4726100	2033300	2309400	2718400
RBMXL1	12093000	12523000	6230000	11510000	0	0	0	0	0	0	0	0
RBPMS	1464500	0	2195800	3096600	0	1725700	8899200	0	0	805000	0	1327300
RCC2	0	0	0	0	0	0	0	0	459140	0	0	330350
RCN1	0	0	0	0	23763000	10706000	3393300	1214100	30649000	20738000	33943000	33518000
RCN3	0	0	0	0	9285700	7089000	11453000	510720	5440200	3685900	1521000	10021000
REG4	0	0	0	0	0	0	0	0	4438600	18499000	18673000	10387000
RELCH	0	0	0	0	0	0	0	0	104270	76404	108030	74048
RER1	0	0	0	0	0	1627000	2197800	0	0	0	0	0
RETN	0	0	0	0	0	0	0	0	0	10230000	0	6789200
RETNLB	0	0	0	0	0	0	0	0	0	0	6180500	6833900
RHOA	725990	1256800	1437000	0	0	3008400	0	0	0	0	0	0
RHOG	0	0	0	0	42481000	25348000	5280600	1024700	0	0	0	0
RIOX1	3736900	5371900	3779300	3769700	0	0	0	0	0	0	0	0
RNASE4	0	0	0	0	0	0	0	0	0	20633000	14933000	13709000
RNH1	0	0	0	0	0	0	0	0	637490	621960	2577200	1591200
RO60	0	0	0	0	0	0	0	0	318000	0	83593	82942
ROCK1	530950	341900	322350	407970	0	0	0	0	0	0	0	0
RPA1	0	0	0	0	0	0	0	0	453100	472720	624280	589440
RPA2	0	0	0	0	0	0	0	0	1873000	0	0	0
RPA3	0	0	0	0	0	0	0	0	770710	1822300	2232100	0
RPL10	24478000	6846800	15455000	11050000	13252000	22219000	26911000	1124100	10939000	15685000	15087000	18727000
RPL10A	102780000	73706000	81737000	82389000	56253000	37726000	38280000	2665700	71376000	62800000	44090000	43151000
RPL11	7121400	8012100	8980600	7611600	36428000	10360000	12066000	6549300	47378000	97393000	84508000	79500000
RPL12	4261900	7681900	7303000	1840300	44651000	57436000	62061000	4982800	92838000	93566000	90222000	59925000
RPL13	41255000	40837000	80319000	63744000	9073300	8246400	20449000	2377500	68263000	37722000	68195000	79465000
RPL13A	0	0	0	0	43641000	35303000	18471000	2076900	71287000	31809000	67202000	75325000
RPL14	23193000	8593000	16418000	15122000	38117000	2890400	54718000	0	61663000	48096000	25563000	33781000
RPL15	10849000	0	7360600	4005700	18256000	9730700	20200000	0	13822000	35651000	25953000	15765000
RPL17-C18orf32	0	0	0	0	36813000	63735000	37965000	3119900	28916000	26678000	47499000	31362000
RPL18	37910000	40648000	42640000	37280000	39110000	46614000	17020000	3152700	90606000	108110000	79532000	89746000
RPL18A	11038000	8282900	9119200	10778000	21120000	15914000	14247000	2212600	23700000	39438000	11315000	25720000
RPL19	4647500	3351800	6500400	4973100	57588000	0	37592000	0	33311000	26522000	28991000	27828000
RPL21	11707000	8779900	0	10690000	15056000	7002500	6704800	0	10692000	9975900	7708800	26596000
RPL22	0	0	3293200	4011700	106420000	110080000	145520000	17420000	92983000	119750000	124260000	139600000
RPL23	33767000	31339000	21624000	22957000	26292000	22641000	20417000	3294700	43212000	27681000	29019000	42518000
RPL23A	0	0	0	0	97449000	80824000	94917000	8452300	85949000	91225000	107280000	146190000
RPL24	21246000	20667000	26006000	29925000	29718000	26100000	52427000	2999700	24630000	52538000	52479000	66046000
RPL26	0	0	0	0	0	0	0	0	42565000	55444000	38098000	36349000
RPL26L1	0	0	0	0	20794000	20714000	15914000	1027400	0	0	0	0
RPL27	66831000	75355000	74863000	63383000	17372000	10645000	16374000	0	67404000	55424000	23600000	78006000
RPL27A	29880000	21199000	26392000	31334000	29006000	25280000	23931000	4890000	43584000	42556000	39672000	63531000
RPL28	6396200	6190500	4504600	3305200	52969000	50112000	43970000	1305100	883450	11736000	24313000	12328000
RPL29	0	0	0	0	21267000	6083400	6983900	0	10322000	0	0	0
RPL3	4718600	7147500	5336500	487200	7061200	1349800	5178800	0	14641000	15076000	6396100	17993000
RPL30	0	0	0	0	0	0	0	429870	31709000	33976000	24350000	23504000
RPL31	0	0	0	0	22547000	84170000	11607000	5697300	83451000	58913000	62092000	52610000
RPL32	0	5304500	5318100	0	0	0	0	0	3832000	0	32667000	28671000
RPL34	17862000	23787000	26497000	19276000	8871900	8989500	11701000	0	12286000	17353000	17151000	14525000
RPL35	0	0	12975000	17042000	80102000	55141000	82491000	8425300	106440000	62216000	39903000	84566000
RPL35A	0	0	0	0	34244000	35124000	36057000	341940	36783000	19871000	23347000	24594000
RPL36	7851200	0	0	0	22715000	13594000	13088000	2344000	24161000	14907000	25215000	18306000
RPL36A	0	0	0	0	0	0	0	0	23677000	26034000	22944000	15136000
RPL37A	0	0	0	0	20535000	51557000	36403000	2165400	0	7195500	5149100	0
RPL38	0	0	0	0	0	0	0	0	20235000	12941000	16866000	0
RPL4	28179000	24205000	13828000	30182000	715410	4863500	0	0	19564000	22874000	21630000	24641000
RPL5	0	2123500	2633100	3084500	57093000	42576000	29237000	1311200	54978000	83389000	87452000	107440000
RPL6	48368000	63252000	61707000	76999000	24756000	31988000	21396000	547660	68966000	34651000	73527000	58549000
RPL7	18207000	5565400	6775600	7726200	12189000	10910000	29219000	0	85784000	71595000	67218000	79028000
RPL7A	92949000	110570000	119860000	129690000	30294000	35728000	31419000	4763900	110610000	109150000	93394000	69097000
RPL8	44997000	27921000	91819000	49937000	50776000	71125000	74237000	1115300	17902000	26684000	31971000	25435000
RPL9	3011600	1850800	2755000	2039900	0	0	0	0	39123000	27501000	29040000	23694000
RPLP0	1075500	2741500	1059100	0	87156000	65044000	101910000	9118200	79250000	65059000	64987000	65249000
RPLP1	11182000	17507000	15736000	0	0	0	0	0	12786000	6635900	6495200	3161000
RPLP2	8054900	5752600	5281200	4018000	0	0	0	0	22528000	85968000	76058000	58243000
RPN2	0	0	0	0	0	1521200	1077700	84058	0	0	0	0
RPS10	0	0	0	0	9646900	8184300	6794800	0	13437000	7185900	7956400	12891000
RPS11	32591000	10356000	31795000	25455000	68985000	73803000	99597000	355350	40685000	33766000	31121000	39710000
RPS12	17785000	3642700	4398200	3436600	64656000	31987000	51801000	3035200	39871000	46298000	37528000	36966000
RPS13	33362000	36654000	37073000	26505000	6707700	18722000	18299000	772210	68836000	27343000	52930000	26746000
RPS14	58246000	19241000	46363000	26775000	154260000	111980000	156150000	8371700	95208000	97631000	61150000	64152000
RPS15	75828000	12498000	81939000	51366000	0	0	0	0	29702000	19670000	59754000	23385000
RPS15A	0	0	0	0	10050000	15964000	13094000	3437200	42677000	39020000	46941000	45745000
RPS16	46259000	50145000	44562000	37228000	36758000	42968000	50475000	1654900	43817000	40855000	40655000	40187000
RPS17	13569000	11683000	30997000	14923000	9754400	7386900	7652700	2197900	44990000	33777000	16400000	23669000
RPS18	17118000	25848000	24828000	28818000	79501000	32286000	56296000	1474200	72389000	41949000	50263000	69279000
RPS19	2537300	0	1716500	2177200	7239600	25558000	31390000	712770	42411000	23463000	19032000	30416000
RPS2	32852000	26966000	30946000	22935000	28288000	19114000	32690000	449800	40735000	44055000	21714000	42444000
RPS20	24075000	17063000	27557000	36082000	113550000	67537000	91062000	2631200	99068000	71572000	81017000	127450000
RPS21	6628200	0	0	6361900	16204000	25943000	13107000	592290	17437000	13362000	0	23210000
RPS23	3037400	2124100	7642300	8456800	0	0	0	0	6962200	8014200	9126600	14096000
RPS24	0	0	0	1639500	3474800	9027000	13557000	829320	2158600	2617000	2919400	2512100
RPS25	6124100	7027300	12857000	4807100	117540000	34718000	50192000	1920700	80531000	82269000	76591000	91074000
RPS26	35219000	39966000	34578000	25836000	0	0	0	4247500	37064000	35230000	27064000	33678000
RPS27A	116450000	90157000	126260000	106900000	0	0	0	0	199770000	494140000	200700000	213930000
RPS27L	0	0	0	0	60682000	49922000	39976000	1876700	35281000	83756000	65049000	50352000
RPS28	26167000	23945000	22539000	45423000	0	33264000	39461000	3453800	43297000	12065000	12920000	15540000
RPS3	905940000	30458000	590850000	907150000	74242000	44201000	49427000	4029200	52116000	58195000	62596000	52148000
RPS3A	7392700	3412300	7452600	1859100	34444000	55768000	49712000	2883400	24568000	25337000	33155000	31756000
RPS4X	39958000	46592000	45040000	38243000	35192000	40329000	39199000	660740	29351000	20787000	25123000	32848000
RPS5	0	6532500	3868200	5995800	23098000	21795000	26432000	1868600	90398000	55881000	47724000	63172000
RPS6	15926000	14094000	21979000	15415000	21404000	17219000	0	2292400	31169000	35144000	35824000	18733000
RPS6KA3	0	0	0	0	0	0	613790	0	0	0	0	0
RPS7	3660700	1131400	0	0	10057000	32819000	62180000	1102000	13034000	10122000	10327000	10908000
RPS8	6752900	9322900	11524000	10978000	58816000	28037000	5793400	4170900	43909000	31304000	31761000	27978000
RPS9	21506000	18155000	30311000	20214000	14719000	14395000	0	0	59338000	40052000	30065000	31381000
RPSA	131270000	116380000	115500000	68530000	65883000	44094000	48551000	8898200	59443000	60163000	52551000	55866000
RRAS	0	0	0	0	27047000	30461000	47561000	3024000	0	0	0	0
RRAS2	0	0	0	0	2902400	0	3047500	0	0	0	0	0
RRBP1	162960	167510	0	0	123110	1199400	115680	0	130920	0	0	0
RSL1D1	0	0	0	0	0	0	0	0	585370	0	739410	0
RSU1	0	0	0	0	63487000	45766000	50478000	2925900	5888900	8137400	6635400	5191500
RTCB	0	0	0	0	0	1205900	6762800	173280	839590	1047700	0	2282000
RTN3	0	0	0	0	0	1289700	3516600	0	0	0	0	0
RTN4	0	0	0	0	0	1244200	1135100	0	0	0	0	0
RTRAF	0	0	0	0	0	0	0	0	916020	1369200	1032400	1086000
RUVBL1	6823300	8102300	7460200	5471400	1437700	2130200	2634400	110970	0	0	0	0
RUVBL2	6059400	6926700	7971000	8556400	0	1812700	3992300	0	0	0	0	0
S100A10	0	0	0	0	36121000	28676000	9104300	0	0	0	0	0
S100A11	0	0	0	0	291020000	311810000	153810000	0	24403000	27697000	357410	0
S100A13	0	0	0	0	11075000	0	8873000	0	46336000	10425000	13487000	21640000
S100A2	0	0	0	0	24035000	14964000	19515000	0	0	0	0	0
S100A6	0	0	0	0	14557000	10905000	9297800	0	0	0	0	0
S100A9	0	0	0	2126300	0	0	0	0	0	0	0	0
SAFB	0	593380	0	0	0	0	0	0	637750	1383200	1355200	970230
SALL4	1374000	1674400	2565600	1696600	0	0	0	0	0	0	0	0
SAR1A	317170	0	1431100	958960	4327400	8253400	7204800	0	482660	0	2946300	871830
SARM1	0	0	0	0	0	0	251320	0	0	0	0	0
SARNP	0	0	0	0	0	0	0	0	8548000	10969000	3397000	7156200
SARS1	0	0	0	0	0	0	0	0	364860	407510	458720	269740
SBDS	0	0	0	0	22143000	7844200	12312000	792930	0	0	0	0
SBSPON	0	0	0	0	12631000	13790000	10465000	2943000	13637000	17113000	12610000	9855600
SCFD1	0	464490	0	0	0	0	0	0	0	0	0	0
SCP2	0	0	0	0	6609600	5177000	3813200	0	0	0	0	0
SDC1	0	0	0	0	0	0	0	0	2726000	4098100	0	0
SDC4	0	0	0	0	0	0	0	0	0	0	2785200	2299500
SDHA	1848700	2040600	1313900	3493000	0	0	0	0	0	0	0	0
SDHB	3240600	2106000	2025300	1361600	0	0	0	0	0	0	0	0
SDSL	0	0	0	0	0	0	0	0	675050	1223500	1326700	929690
SEC13	7526600	6525500	8289700	1972600	0	0	0	0	0	0	0	0
SEC23A	14198000	11111000	14831000	15600000	1643700	1374800	3392400	0	735740	115590	883600	71584
SEC23B	4076600	2925200	3698100	3195500	0	0	0	0	240370	71737	0	0
SEC23IP	773840	960580	1808100	0	0	0	0	0	0	0	0	0
SEC24A	0	157710	723660	0	0	0	0	0	56108	0	0	0
SEC31A	2638600	1261800	1251200	1197000	0	1312200	1198200	79997	0	0	91578	221720
SEC61A1	0	0	0	0	1475800	0	0	0	0	0	0	0
SEC61B	0	0	0	0	18486000	37642000	27559000	1504700	9242700	0	5225200	7292700
SELENBP1	0	0	0	0	0	0	0	0	1000300	0	485970	881430
SELH	0	0	0	0	0	0	0	0	2702400	2955000	5008500	5479800
SELPLG	0	0	0	0	0	0	4266000	0	0	0	0	0
SEPT9	0	0	0	0	5064300	7382600	7170200	661380	0	0	0	0
SEPTIN11	0	0	0	0	11841000	11705000	12064000	616740	12590000	14866000	12764000	7390500
SEPTIN2	0	0	0	0	19705000	14019000	13941000	1610400	11266000	11964000	15702000	14957000
SEPTIN4	0	0	0	0	0	0	0	0	218310	1695500	0	246980
SEPTIN6	0	0	0	0	16331000	12294000	20756000	215110	494630	2407400	2156600	3799700
SEPTIN7	0	0	0	0	8312600	28745000	22508000	197000	27629000	32758000	34683000	32273000
SEPTIN8	0	0	0	0	0	0	0	0	2700000	0	1658000	0
SEPTIN9	0	0	0	0	0	0	0	0	1265900	1835600	1865700	1908600
SERBP1	0	0	0	0	8360900	4256700	7110400	0	573720	1017500	0	0
SERPINA1	0	0	0	0	0	0	0	0	26402800	20941300	22834500	19198100
SERPINA1B	2043900	2426300	2179000	1770800	0	0	0	0	0	0	0	0
SERPINA1C	9389200	13914000	10409000	4866400	0	0	0	0	0	0	0	0
SERPINA1D	20359000	26775000	19931000	20423000	0	0	0	0	0	0	0	0
SERPINA1E	5183300	5888200	4991800	4777700	0	0	0	0	0	0	0	0
SERPINA3	0	0	0	0	6345500	7189200	6354600	944990	935740	991860	1306410	1723450
SERPINA3K	1050800	2033300	3648500	0	0	0	0	0	0	0	0	0
SERPINA3N	9946700	7313900	7769900	7069100	0	0	0	0	0	0	0	0
SERPINB1	0	0	0	0	0	0	0	0	353680	0	387650	1578000
SERPINB6	538910	0	0	1340900	0	0	0	0	1279700	3253700	4169400	3778800
SERPINC1	1156400	878500	1587600	788900	0	0	0	0	5583800	9215100	10033000	8075400
SERPIND1	0	0	0	0	0	0	0	0	30948000	30856000	34013000	33087000
SERPINF1	0	0	0	0	76036000	52939000	45043000	5855600	33310000	31001000	36947000	38471000
SERPING1	0	0	0	0	0	0	0	0	0	931040	0	0
SERPINH1	722830000	769910000	839050000	588930000	121100000	115300000	94767000	7296600	26368000	9469300	10530000	17115000
SET	0	0	0	0	16611000	11101000	5182300	4064500	144647400	288720400	268510000	231120300
SETX	430590	0	0	581920	0	0	0	0	0	0	0	0
SF1	2883400	2695000	3232400	5376400	0	0	0	0	0	0	0	0
SF3A1	1428600	1119200	1478400	1319500	0	0	0	0	0	0	0	0
SF3A3	0	1877500	1670400	3088000	475070	252950	279360	0	445170	791140	1105500	1457100
SF3B2	0	0	0	0	0	0	0	0	0	0	0	81296
SF3B3	285520	186660	123630	134440	0	0	0	0	366360	463080	376150	444430
SF3B4	0	1483400	1903700	0	0	0	0	0	0	0	0	0
Sfn	0	0	0	0	0	0	0	0	14846000	22972000	22573000	17009000
SFPQ	75678000	59488000	87604000	47408000	2538000	0	0	0	192600	1686300	2961000	2157500
SFXN3	0	0	0	0	0	0	0	81832	417010	292090	684790	107430
SGCD	0	0	0	0	6140200	3818500	4682400	350010	1112700	857140	1587900	1388600
SGTA	0	0	0	0	0	0	0	0	1428500	1605600	2438900	0
SH3BGRL	0	0	0	0	49096000	8894400	37775000	0	0	0	0	0
SH3BGRL3	0	0	0	0	0	0	4342300	0	0	0	0	0
SKP1	0	0	0	0	0	0	0	0	595120	531000	2528200	569450
SLA-1	0	0	0	0	0	0	0	0	0	2407200	0	2968600
SLC12A2	0	0	0	0	616860	0	0	0	0	0	0	0
SLC25A1	0	0	0	0	459770	2293800	3154700	0	0	0	1096100	0
SLC25A11	0	0	0	0	16197000	10203000	16353000	0	0	13839000	5210700	2061100
SLC25A12	0	0	0	0	1356600	908860	1480500	153180	0	0	0	0
SLC25A13	0	0	0	0	1075000	1323400	1573900	0	0	0	0	0
SLC25A20	0	0	0	0	0	0	3634900	0	0	0	0	0
SLC25A3	0	0	0	0	119900000	92593000	143340000	4108700	975080	3297100	3071400	565140
SLC25A4	0	0	0	0	210290000	114380000	135740000	11892000	2011600	1466900	3003700	612320
SLC25A5	0	0	0	0	10719000	8452100	8297300	980040	4244400	1616300	4096800	4968700
SLC25A6	0	0	0	0	93498000	57290000	48357000	3649000	35660000	31014000	25372000	29251000
SLC4A1	0	680710	0	321010	0	0	0	0	0	0	0	0
SLMAP	0	0	0	0	1044600	504560	0	0	0	0	0	0
SMAD3	0	0	0	0	681120	0	1157000	0	0	0	0	0
SMARCA4	715390	1321500	924100	505230	0	0	0	0	0	0	0	0
SMARCB1	0	0	0	0	0	0	0	0	1168100	0	0	0
SMARCC1	521100	324880	198560	0	0	0	0	0	0	0	0	0
SMARCD1	357570	0	0	0	0	0	0	0	0	0	0	0
SMC1A	0	0	0	0	0	0	0	0	52221	125800	0	0
SMTN	0	0	0	0	447452950	401390000	418698800	41032570	4529700	3219200	4195700	5080600
SND1	0	0	0	0	0	0	0	0	1414100	1993300	0	1560100
SNRNP70	0	0	392570	0	0	0	0	0	4248600	2976400	3740800	3150900
SNRPA	0	0	1346500	1764700	0	0	0	0	3198600	7953600	7843600	5691900
SNRPB	3926800	5527600	6384400	4212000	0	0	0	0	0	894240	3011600	0
SNRPC	0	0	5937600	0	0	0	0	0	0	1779400	0	1724400
SNRPD1	5991100	12280000	15344000	15244000	0	0	0	0	0	14045000	18575000	21867000
SNRPD2	13855000	4662800	7329000	8343200	12032000	18950000	19232000	0	45793000	18325000	17164000	16584000
SNRPD3	16191000	14175000	16742000	16326000	0	0	0	425320	12702000	11204000	18168000	24114000
SNRPE	0	0	0	0	0	0	0	0	3327100	11298000	0	9489900
SNRPF	0	7796100	0	0	0	0	0	0	25251000	8124400	16078000	18404000
SNRPG	2273900	0	0	0	0	0	0	0	4675700	2125800	0	0
SNTB1	0	0	0	0	369620	218470	1321400	68806	0	254030	231600	0
SNTB2	0	0	0	0	5223200	3853200	5081400	386000	738000	0	1073100	0
SNU13	0	0	0	0	0	0	11674000	0	3924500	1623700	6906200	2382300
SNW1	2862200	3323600	4173600	905500	0	0	0	0	0	0	0	0
SNX3	0	0	0	0	12033000	7507500	6853700	0	0	0	0	0
SOD3	0	0	0	0	1755500	0	0	0	0	3502600	4230800	3388800
SON	0	0	0	0	0	0	0	0	36017	0	0	63029
SORBS1	0	0	0	0	16933000	14727000	14420000	2154900	479210	478710	1346100	1605600
SORBS2	0	0	0	0	73855100	67117900	85506100	4536600	2304800	3928300	2824100	2837700
SPAG5	0	0	0	0	0	0	0	0	1429700	0	0	1539400
SPARC	357130000	323920000	343980000	269800000	0	0	0	0	0	0	0	0
SPARCL1	987100	0	0	610480	0	0	0	0	0	0	0	0
SPATS2L	0	0	0	0	0	682970	1436200	0	0	0	0	0
SPEG	0	0	0	0	1276700	205950	444400	0	0	0	0	0
SPINK13	0	0	0	0	0	0	0	0	10052000	8544900	6291400	7049200
SPTA1	641960	58916	295790	313200	0	0	0	0	0	0	0	0
SPTAN1	6390100	6072700	6850100	6241500	463510	532720	879040	0	147310	0	7007.7	0
SPTB	580060	301170	489550	63608	0	0	0	0	0	0	0	0
SPTBN1	2056000	716860	1967400	1803900	161860	496330	594030	0	0	0	0	0
SQOR	0	0	0	0	18855000	16117000	13316000	1530700	903610	2379400	1592200	2521300
SRI	0	0	0	0	0	4183900	4953200	402810	973800	0	1761900	1745000
SRP54	0	0	0	0	0	0	0	0	226870	0	0	0
SRP9	0	0	0	0	0	0	0	0	0	552690	0	0
SRPRB	0	0	0	0	0	1337600	6540000	229850	0	725640	791600	1480900
SRPX	0	0	0	0	0	0	1780300	0	6194400	6697900	6624700	5128500
SRPX2	0	0	0	0	0	866210	1455400	0	5390300	5615500	8335300	4051400
SRSF1	0	0	0	0	0	0	0	0	26902000	35616000	30449000	25014000
SRSF10	0	0	0	0	0	0	0	0	0	891160	997530	0
SRSF2	0	0	0	0	0	0	4650500	0	71388000	98749000	77823000	82835000
SRSF3	5002700	3013700	2512500	0	0	0	0	0	6237300	18275000	5632300	34862000
SRSF6	0	0	0	0	0	0	0	0	4621400	6931700	6618600	3289400
SRSF7	6960300	2716100	8886000	2131500	6089500	0	0	473180	20817000	18530000	16585000	20979000
SSB	0	0	0	0	2447700	0	0	0	598640	1101200	274010	0
SSBP1	3179200	2836600	3338100	0	4715400	0	0	0	0	0	0	0
SSR3	0	0	0	0	0	0	3088600	0	0	0	0	0
SSRP1	0	0	0	0	0	0	0	0	0	0	352660	314820
ST13	0	0	0	0	3713500	0	3283500	0	4679700	3017500	1674200	4326600
STAM2	0	1257600	0	0	0	0	0	0	0	0	0	0
STAT1	0	0	0	0	0	0	0	0	147810	349110	537070	1007200
STAT3	90502	0	0	469240	0	0	637310	0	0	0	179650	165860
STIP1	0	709190	1644000	726830	0	0	0	0	0	0	0	0
STMN1	0	0	0	0	0	0	0	0	635550	5764500	3221200	751250
STOM	0	0	0	0	8014600	1041400	2700600	969840	6986000	5313200	3469700	3315800
STOML2	309860	341100	422740	0	0	0	0	0	0	0	0	0
STPG4	0	0	0	0	0	0	0	0	211660000	218010000	240720000	245040000
STRBP	7217700	0	878240	5828600	0	0	0	0	0	0	0	0
STUM	0	0	0	0	0	8869900	0	0	0	0	0	0
STX12	0	0	0	0	0	0	0	0	726980	532570	729480	0
STX3	0	0	0	0	0	0	0	0	975490	259500	259770	0
STX7	0	0	0	0	1416600	976160	681080	0	0	0	0	0
STXBP6	0	0	0	0	0	0	992150	0	0	0	0	0
SUB1	0	0	0	0	0	3213300	7370800	0	47555000	25922000	34677000	27010000
SUCLA2	0	0	0	0	3676400	9557700	5860600	637100	0	0	0	0
SUCLG1	0	0	0	0	20612000	49760000	44771000	4903000	0	0	6782100	1576400
SUMO2	0	0	0	0	0	0	0	0	93467000	0	0	0
SUN2	0	0	0	0	936090	2161200	938360	311210	3878600	2487000	2126400	1762600
SUPT16H	0	0	0	0	0	0	0	0	0	0	0	196620
SUPT4H1	0	0	0	0	0	0	0	0	11304000	10752000	0	0
SVIL	0	0	0	0	16952000	26339000	20080000	1256900	0	0	0	0
SYNCRIP	0	0	0	0	0	0	0	0	639650	863120	0	0
SYNM	0	0	0	0	399201000	376713000	346958600	43364500	9020900	13563000	12787000	15697000
SYNPO	0	0	0	0	647350	711310	1671300	0	0	0	0	0
SYNPO2	0	0	0	0	536389300	529895700	470451900	44993300	3063900	4002900	5922300	4696400
TAGLN	0	0	0	0	264340000	381660000	279950000	24485000	97527000	87897000	122600000	93305000
TAGLN2	1346300	2412600	0	0	0	0	0	0	0	0	917330	1964500
TAOK3	0	0	0	0	0	0	0	0	405350	326400	0	1378200
TARDBP	509180	4965500	1511600	0	0	0	0	0	0	0	0	0
TARS	0	0	0	0	0	0	0	0	0	0	318220	0
TARS3	0	0	0	182080	0	0	0	0	0	0	0	0
TAS1R3	1920100	1778300	1825600	3220200	0	0	0	0	0	0	0	0
TAX1BP3	0	0	0	0	2921800	2205000	2131100	0	0	1389300	1799000	4100400
TBCD	0	0	0	0	535460	374270	0	0	0	0	0	0
TBCK	23869000	0	27216000	379480	0	0	0	0	0	0	0	0
TBL1XR1	0	0	0	0	0	0	0	0	0	0	337870	0
TBL2	0	0	0	0	0	0	1318300	0	0	0	0	0
TCN2	794940	1880200	743750	1384300	0	0	0	0	0	0	0	0
TDRD3	4163300	3762300	3903300	4572800	0	0	0	0	0	0	0	0
TDRD5	0	0	0	0	0	0	0	0	0	303900	0	1846200
TEAD1	0	609960	0	0	0	0	0	0	0	0	0	0
TES	0	0	0	0	23720000	17580000	34933000	628470	0	0	0	0
TF	4480400	2989800	5253300	6652800	0	0	0	0	0	0	0	0
Tfam	0	0	0	0	0	0	0	0	3794800	5218600	2502100	7561200
TFG	0	0	0	0	0	0	0	0	4438500	17518000	6349000	7749900
TGFB1I1	0	0	0	0	17994000	22440000	18366000	986870	1540900	411830	429380	0
TGFBI	0	0	0	0	198650000	247260000	242650000	14809000	189240000	163130000	161160000	148980000
TGM2	0	0	0	0	147110000	114280000	123520000	15423000	97364000	106790000	113010000	107040000
THBS3	0	0	0	0	0	0	0	0	0	1038800	1847500	2111800
THBS4	0	0	0	0	7299400	3943300	5613600	1140700	0	0	0	0
THY1	0	0	0	0	10253000	25446000	27777000	2772500	7103100	14000000	0	13069000
TIAL1	3016900	2350600	2316600	0	0	0	0	0	0	0	0	0
TIMM13	0	0	0	0	0	0	0	0	0	4978400	4551200	2429900
TINAG	0	0	0	0	0	0	0	0	116900000	130070000	136580000	129370000
TINAGL1	147530000	147420000	209590000	172270000	153550000	211160000	206110000	16409000	241810000	245380000	234700000	279020000
TKT	2063800	1177100	4109700	2512000	0	0	0	0	2983700	6973700	9416500	11710000
TLN1	947210	700230	504620	507160	28155000	23561000	31107000	2584200	4491500	6711300	6257700	6334900
TMCO3	0	0	0	0	0	0	0	0	11047000	0	0	0
TMEM109	0	0	0	0	5875700	3982400	4835600	0	0	5068200	3413500	3612100
TMEM43	0	0	0	0	11701000	13906000	6551800	261560	716330	292090	279870	978870
TMOD3	0	0	0	0	1482500	1598600	1261700	0	0	0	595250	0
TMPO	1479000	1207800	744360	0	0	0	0	0	0	0	0	0
TMSB4X	0	0	0	0	0	0	9573800	0	0	63772000	40752000	54852000
TNC	0	0	0	0	94128000	97088000	94476000	10957000	10184000	11883000	9108000	12991000
TNS1	0	0	0	0	83059480	84238010	66833000	6349270	738420	775680	1045300	971840
TNXB	0	0	0	0	3564660	4820720	5461290	490538	5063550	6231870	6872810	5781370
TOLLIP	2129100	2971800	1215000	1301100	0	0	0	0	0	0	0	0
TOM1	302480	0	886610	0	0	0	0	0	0	49897	0	0
TOMM20	5509500	7110300	0	5153900	0	0	0	0	0	0	0	0
TOMM22	0	0	0	0	0	0	0	0	657570	0	0	830080
TOMM5	0	0	0	0	0	8832800	0	0	0	0	0	0
TOP1	0	0	0	0	0	0	0	0	868400	959610	705430	656230
TOR1AIP1	0	0	0	0	0	0	0	0	626930	1584400	0	1011500
TP53RK	0	0	0	0	1168500	1145800	957960	0	0	0	0	0
TPD52	0	0	0	0	0	0	0	0	11476000	3131200	7877700	11786000
TPD52L2	4678200	4610700	5931100	7576600	0	0	0	0	0	0	0	0
TPI1	2507700	2523300	5203000	0	0	0	0	0	0	0	0	0
TPM1	0	0	0	0	2189125800	1766600000	1572786200	64837290	848733000	484120400	395015800	335180600
TPM2	0	0	0	0	5612590700	7578276000	5880290800	308640000	1650017000	1620102800	1512898200	1456789500
TPM3	0	700320	5299200	0	115080000	101680000	119630000	13126000	820318900	560817100	653068500	658361700
TPM4	0	0	0	0	151648000	193600300	218394100	6843700	553760000	504320000	513910000	522510000
TPP1	0	880520	0	0	0	0	0	0	0	0	0	0
TPPP	0	0	0	0	0	9788100	13807000	0	0	0	0	0
TPPP3	0	0	0	0	0	0	0	242030	2612900	5282300	6943700	5315600
TPR	19774000	17362000	20369000	16438000	0	0	0	0	0	0	0	0
TRA2B	0	0	0	0	0	0	0	0	2100000	1525800	2626600	1514000
TRIM25	0	0	0	0	720340	568880	681190	0	0	0	0	0
TRIM28	400460	329200	0	0	0	1458000	0	0	240740	0	0	917250
TRMT112	0	0	0	0	0	0	0	0	0	2576200	4702000	4360900
TSG101	2965300	2225800	2582500	2799700	0	0	0	0	0	0	0	0
TSTD1	0	0	0	0	0	0	0	0	0	0	1728700	3027300
TTR	0	0	0	0	0	0	0	0	0	0	2011000	3182700
TUBA	0	0	0	0	0	0	0	0	79351300	89005400	106404600	100648800
TUBA1B	60129000	50733000	60473000	48250000	658271300	492857500	401053400	94944440	14962000	18728000	26804000	15983000
TUBB	0	0	0	0	958875800	869927000	981834000	105253100	20228630	37360400	24345500	26476800
TUBB2B	564430	449320	0	0	0	0	0	0	0	0	0	0
TUBB4B	6629000	9904200	5961600	7878500	0	0	0	0	108690000	93307000	106910000	122290000
TUBB5	89589000	60705000	86885000	60755000	0	0	0	0	0	0	0	0
TUBB6	0	0	0	0	59295000	35851000	18355000	3417300	1074100	0	0	0
TUFM	761000	605470	686090	0	43132000	34849000	45602000	2506300	3558100	1515500	837170	1904200
TXN	6279600	6783700	6634700	10965000	0	0	0	0	19456000	31619000	41590000	21592000
TXNDC12	43966000	51001000	88321000	46955000	0	0	0	0	0	0	0	0
TXNDC5	16511000	10902000	15599000	8351500	0	0	0	0	731280	496080	263690	0
TXNL1	0	0	0	0	0	0	0	0	0	3226000	0	4887500
U2AF1	2901000	0	2976400	2107400	0	0	0	0	893070	4487500	1361500	661890
U2AF2	1859800	9316700	11516000	4008600	0	0	0	0	1087700	1498800	1812800	2467200
UBA1	224460	0	259750	0	0	0	0	0	139010	617610	411540	288130
UBA52	0	0	0	0	52107000	10595000	36813000	3976100	0	0	0	0
UBAP2L	4284300	2322700	2480500	3478700	0	0	0	0	0	0	0	0
UBE2H	0	0	0	0	0	0	0	0	0	5890600	4920000	0
UBE2I	0	0	0	0	0	0	0	0	0	6356200	10130000	3472600
UBE2L3	0	0	0	0	0	0	1654400	0	0	0	0	0
UBE2V1	0	0	0	0	0	0	0	0	0	0	0	11042000
UBE4B	0	0	0	0	0	0	0	0	3467100	0	1724600	0
UBL5	0	0	0	0	0	0	8563200	0	0	0	0	0
UBQLN1	5451200	3227700	5037900	4678800	0	0	0	0	0	0	0	0
UBQLN2	21783000	20011000	21189000	16502000	0	0	0	0	0	0	0	0
UBQLN4	0	1243400	0	0	0	0	0	0	0	0	0	0
UBXN1	0	0	71078	0	0	0	0	0	230440	329460	274020	144530
UCHL3	0	0	0	0	0	0	0	0	14871000	7367500	20846000	26636000
UGGT1	1005100	2059000	1874800	2010800	0	0	0	0	0	0	0	0
UMPS	0	0	0	0	485640	627320	533190	0	360730	324830	338520	298490
UPF1	1630600	353970	1883500	1167700	0	967050	0	0	0	0	0	0
UPP1	0	2068200	1831700	0	0	0	0	0	0	0	0	0
UQCR10	0	0	0	0	0	9562300	10401000	0	0	10413000	8440100	14551000
UQCRB	1845200	0	0	0	14263000	4594500	0	0	0	0	0	0
UQCRC1	0	0	0	836270	0	0	0	0	0	0	0	0
UQCRC2	5576600	2828000	9978500	839780	14224500	11685900	18604500	3151360	0	0	0	0
UQCRFS1	7993600	8379200	12606000	7576400	3535500	6487200	5017300	256130	1295400	1649800	979030	1184200
UROD	0	0	0	0	0	0	0	0	0	0	836470	1254200
USO1	524810	482280	1352100	852660	0	349010	0	0	349530	3899400	2090300	1186400
USP5	0	0	0	0	367360	304700	936210	58870	977830	163440	760840	1488700
VAPA	0	0	0	0	2145900	2215200	5812400	0	0	0	0	0
VAPB	0	0	0	0	0	0	0	0	0	7713900	0	0
VARS1	316680	727340	536790	529190	0	0	0	0	0	0	0	0
VASP	0	0	0	0	32379000	24286000	16910000	1354200	3391600	6308800	0	2345100
VBP1	0	0	0	0	0	0	0	0	0	787220	0	1033100
VCAM1	2072400	1245800	2126000	1811700	0	0	0	0	0	0	0	0
VCAN	0	0	0	0	0	0	2581400	469750	1425800	2890300	4266000	2453800
VCL	10090000	9871600	6469800	8565700	82437000	62046000	59968000	6819500	12616000	11883000	11883000	13730000
VCP	15558000	14345000	14604000	10697000	0	2570500	3346900	110430	5173100	3017400	4252800	3004800
VDAC1	0	0	0	0	17809000	13967000	10388000	700460	0	0	0	0
VDAC2	0	0	0	0	76704000	70083000	62447000	9030100	0	4234500	4036500	0
VIL1	0	0	0	0	0	0	0	0	1265300	1127000	1548300	786750
VIM	1172100000	1056600000	1272100000	1176300000	166220000	236530000	194740000	17047000	312690000	272050000	271420000	307980000
VIP	0	0	0	0	0	0	0	0	2277900	0	3793600	3810100
VKORC1	0	0	0	0	32338000	27823000	27102000	4123400	0	0	0	0
VPS26A	0	0	0	0	0	0	0	0	868200	1064100	863290	0
VPS28	0	0	0	1288800	0	0	0	0	0	0	0	0
VPS29	3436700	0	3484400	2239000	0	0	0	0	0	0	0	0
VPS35	639080	640340	1110100	0	0	654940	0	0	566190	1876400	1660300	1697500
VPS37B	438350	0	0	0	0	0	0	0	0	0	0	0
VPS4A	0	0	0	0	1368100	1124700	1407200	0	0	0	0	0
VTN	39360000	29604000	24380000	23068000	0	0	0	0	5479600	4829000	9418400	9569900
VWA1	23388000	21208000	25690000	14963000	27827000	9531100	26611000	4125700	0	0	0	0
WAP3	0	0	0	0	0	0	0	0	10784000	14807000	3396800	20894000
WARS1	533120	302120	1537400	773720	0	0	0	0	0	0	0	0
WAS	0	0	0	0	0	0	0	0	1259300	461070	350320	0
WASF2	0	0	0	0	0	0	0	0	1355300	4298700	1417900	3354300
WDR5	0	0	0	0	0	0	0	0	0	1576200	0	0
WIPF1	0	0	0	0	0	3894500	5591500	2271900	0	0	0	0
XPO1	420780	343250	0	232790	0	0	0	0	0	0	0	0
YAP1	9997400	0	2644100	13022000	0	0	0	0	0	0	0	0
YBX1	0	2143700	2774100	0	0	0	1279900	0	2627200	4681300	3166400	0
YWHAB	0	0	0	0	93208800	143590500	104734700	4264100	492429000	419896300	383007000	292347000
YWHAE	20191000	23084000	20154000	14330000	85509000	32555000	70508000	6781800	624430000	557310000	301830000	443380000
YWHAG	175590	2058800	1790500	0	36344000	34389000	33224000	3085700	82059000	105150000	56388000	61976000
YWHAH	0	0	0	0	11449000	13851000	3103300	0	25323000	27430000	25405000	29197000
YWHAQ	4753300	6885400	4722800	3617000	42561000	51076000	64525000	4259300	137770000	105430000	150950000	121440000
YWHAZ	3108300	3897900	5018200	0	520390000	593870000	482420000	37212000	1006500000	845690000	904950000	1074100000
ZBTB20	0	0	0	0	0	0	0	0	117460	0	0	0
ZBTB8OS	0	0	0	0	0	0	0	0	3175500	21783000	15302000	1121400
ZCCHC8	648840	0	536600	0	0	0	0	0	0	0	0	0
ZNF207	0	1567600	2673300	0	0	0	0	0	0	0	0	0
ZNF326	430680	0	0	0	0	0	0	0	0	0	0	0
ZRANB2	0	0	0	0	0	0	0	0	1975200	1779300	0	2504200
ZYX	0	0	0	0	20676000	13235000	15633000	1469500	652800	0	0	2133500

## Sheet: Protein list_2
Gene Name	EEM 1	EEM 2	EEM 3
A2ML1	8348900	7967300	8086100
ACTA1	10212000	9268200	4798200
ACTB	35709000	37369000	31769000
ACTN1	133210	112620	327110
ACTN4	4456100	4124800	3562800
ADA	3623400	4010100	3775700
AHCTF1	1299900	1386100	1204300
AHNAK	1924360	1750600	1767760
ALB	5929600	4391800	5888730
ALDH3A2	1748700	1552300	1902600
ALDOC	2416900	2069900	2595900
ANXA1	22292000	30078000	28765000
ANXA2	1666600	1292300	1274000
APOR	360200	807580	795700
ARCN1	87881	136630	0
ARL1	1436600	1311300	1369600
ARL6IP5	118920000	97798000	97476000
ASPN	10228000	9934100	9336100
ATP1B1	1544400	1726500	1258000
ATP5F1B	0	0	168390
BGN	10313000	9929500	9449100
C1QA	797710	615100	841100
C1QB	857330	1306000	1055800
C4A	89029	64246	70046
CALN1	0	903820	735290
CAPZA2	465530	386710	350690
CAV1	24768000	19355000	18579000
CAV2	0	555670	422910
CAVIN1	981040	983070	1021500
CBR1	647570	710070	521970
CD59	692360	758800	648520
CDK2	2107300	2179600	1754600
CFH	120890	168650	239010
CFL1	0	0	915120
CLCA1	12613000	12035000	12363000
CLIP1	57165	69992	0
CNN1	2589600	2084900	2173300
COG7	1040000	1035700	1037900
COL12A1	2743400	2559300	2524000
COL14A1	3832300	3397800	3535300
COL1A1	93020000	78250000	154810000
COL1A2	0	0	5268100
COL21A1	1865300	1464300	1350300
COL4A2	7095400	8456100	8212500
COL4A5	522350	360670	404030
COL4A6	1062800	1071800	1334000
COL5A2	3870600	3803100	4274700
COL6A1	107260000	109580000	106170000
COL6A2	232700000	219850000	233680000
COL6A3	96617000	90610000	96224000
COL7A1	64328	67822	96653
COL8A1	1756800	1756300	1830100
CRABP2	0	2131000	1734000
CRNN	3248400	3569900	4248800
CSRP1	56265000	57116000	61369000
CSTB	7675900	7939500	7970800
CTRB2	2362400	2628700	2122600
DCN	2557900	3264900	2946300
DES	24115000	24954000	22957000
DLEC1	0	50845	46063
DMBT1	866360	729600	685080
DSG1	53999	65566	56674
DSG3	0	89337	118290
DSP	230600	265100	154580
DSTN	3784000	3527700	3573000
EEF1A1	4062600	3434900	3749500
EEF2	358180	458710	386180
EFEMP1	1493000	1378400	1425000
EIF4A1	1245500	1043800	983260
EIF6	1260100	1418900	1055000
ELN	62126000	72201000	74953000
ELOVL5	0	0	321710
EMILIN1	772010	617290	611760
FBH1	130060	0	138980
FBN1	6404100	6217800	5778500
FBN2	172660	148240	152000
FCGBP	0	248440	313200
FERMT2	2054500	1916400	1675600
FGB	1661300	1727500	1649800
FGG	1225900	1127500	1149200
FHL1	12556000	11347000	10842000
FLNA	11245000	10308000	10067000
FN1	1835100	2059740	2128770
GAPDH	2524400	2172300	2081700
GLUD1	344890	289470	313930
GNB4	161840	186660	283580
GOT2	0	456980	704740
GSR	318040	413190	342190
H4	34099000	35899000	37268000
HBB	33797000	18608000	14969000
HERC2	3092900	3046000	4041300
HNRNPU	279890	247630	201890
HSPA8	451120	387970	333470
HSPB1	11102000	11272000	10357000
HSPG2	3002500	2843700	4342900
IDH2	1650800	1569500	1747300
IGFBP7	838410	773810	369930
IL16	523310	519770	590630
ITIH1	237120	274520	178320
JCHAIN	5569300	4564200	5741300
KCNMA1	37176	34573	40360
KIF2A	111490	81508	171780
KRT13	0	0	518390
KRT14	584730	571090	715280
KRT15	7033500	7054000	7281600
KRT2	3704340	3102460	3227190
KRT3	525950	498680	598420
KRT4	148710000	138860000	137080000
KRT5	30077000	29140400	26064000
KRT7	65556	87170	75212
KRT78	2651100	2423600	2602900
KRT8	792730	911510	749790
LAC	9671700	11536000	12709000
LAMA2	88203	87302	123770
LAMA4	452060	397440	398820
LAMB1	65837	73411	77809
LAMB2	1598300	1419500	1097800
LAMC1	5813200	6774900	5262100
LGALS1	984090	993480	869550
LGALS4	4400300	5485700	5222000
LGALS7	1161400	871160	831190
LMOD1	1012600	1034900	909880
LOC100155734	4835900	3875000	4658300
LOC100158003	32772000	30075000	27308000
LOC100302368	27820000	21738000	22127000
LOC100515166	229250000	239260000	224690000
LOC100621820	1057500	1104900	953150
LOC100625180	364120	366910	411580
LOC110256000	3049200	2769600	2462000
LRRK1	164620	146570	143450
LUM	2775200	3099700	2701200
LYZ1	696450	686120	654640
MAPRE1	285600	219500	0
MCM3	54425	42342	30822
MYADM	1761000	1484500	1474300
MYH10	101950	150510	160770
MYH11	22064000	20797000	20143000
MYL6	15744000	14545000	12719000
MYLK	4523700	4571400	3546200
MYO1C	112950	101430	100300
MYO5C	11905000	11108000	12601000
NID1	5402900	5187200	4931900
NID2	8648700	7044600	6291300
OGN	235720000	221050000	212320000
OLFML1	1009000	1302400	960340
PALLD	103060	114970	92623
PCBP1	500620	469130	676030
PCBP2	275040	280800	343780
PDE11A	0	70352	0
PDE3A	474290	555500	613620
PDLIM7	3052900	4280900	2808600
PFKM	116630	199330	171070
PGM5	4297100	4158700	3739400
PKM	502830	125160	540990
PKP1	258880	236830	244450
PLEC	11877	11661	24993
PLG	1267900	900300	1277600
POSTN	11800000	12889000	11072000
PPL	161880	142540	124520
PPP1CB	954180	541740	930350
PRDX2	2529900	2877000	2253900
PRDX3	2277400	3559900	3145800
PRDX4	4310600	4695700	4250200
PRDX6	279800	320920	282410
PRELP	3989200	3408000	2749400
PSMD3	57023	36150	38960
PTGIS	947810	1103500	972050
PYGM	804010	617800	639380
RAB1A	4606900	4850300	4821900
RAB6A	674320	959320	751450
RACK1	894040	635300	612380
RAP1B	2342600	1791600	1976300
RETN	2823500	3404300	4936900
ROM1	1889200	1813600	0
RPL14	965530	1044700	706630
RPL30	2026600	1848900	1805300
RPLP0	602010	556520	589250
RPRD2	0	3135700	3454400
RPS11	1015900	997700	1040900
RPS12	1539900	1574100	1454500
RPS15A	1327600	1175100	983750
RPS6	763410	889190	804510
RPS8	468720	313560	311040
RRAS	288350	373370	302070
S100A2	12604000	10737000	8816900
S100A9	6677200	6234800	5737200
SERPINC1	1376700	1861600	1731900
SLC25A4	305120	304290	307560
SPINK5	0	973290	785690
STPG4	2887500	2780000	2956200
SYNM	2823100	3431500	2447800
SYNPO2	238040	276710	230130
TAGLN	5381400	4884100	4911300
TGFBI	13847000	15595000	13562000
TGM2	14542000	15405000	14893000
TINAGL1	7772500	8926200	7963600
TMC8	97044000	110440000	114090000
TMEM43	9909600	9897300	8374400
TNC	48029	41769	39394
TNS1	587400	495590	546960
TNXB	94020	0	96096
TPM1	33035000	28543000	30466000
TPM2	1565400	1734600	1359800
TUBA1A	6883200	5864600	4783400
TUBB4B	3489100	7748000	5662700
TUBB6	885840	1784200	1965700
TXN	4402300	5027000	0
UBA52	4172000	3442600	3694900
VIM	3701300	3845800	3588000
VPS33B	0	0	514050
VTN	499880	513910	533840
YWHAZ	2702600	2776500	2753500

## Sheet: Protein list_3
Gene Name	A1_1	A1_2	A1_3	A2_1	A2_2	A2_3	A3_1	A3_2	A3_3	B_1	B_2	B_3	C_1	C_2	C_3
ABCF1	195400	101360	74113	65700	106290	125970	89522	123950	201360	86780	45087	165810	85829	146670	161330
ACADSB	60574	26354	63383	60911	86032	94142	105010	164150	255060	95812	0	103400	58471	46142	0
ACAP2	156580	237270	134940	39100	97820	209830	133420	89590	93204	96039	26994	126030	106070	38529	85692
ACBD3	412690	229000	216680	0	0	0	335150	283380	178990	271620	0	0	0	0	0
ACLY	762300	507330	509420	306680	599280	564270	422730	300440	507920	575150	352250	571740	539650	465840	475450
ACO2	58674	66923	53936	99231	64814	92658	107140	81266	81636	53580	9314.6	87941	56061	71050	65948
ACOT9	143170	197620	149910	267970	188650	361950	221140	192160	151160	127510	18818	258020	244970	215900	273670
ACSF2	137570	141080	127050	177480	158310	186450	189770	207180	153060	139510	78204	256350	107630	106410	109910
ACTA2	10507000	11925000	15628000	7739500	5980300	5081200	4880300	3937300	5021100	13778000	25074000	9573700	5895300	15693000	10817000
ACTB	111280	187080	105180	88341	116000	141310	0	171640	129610	100070	0	116300	0	115460	0
ACTC1	174900000	325340000	398840000	79204000	80606000	154260000	104590000	151490000	106690000	183990000	219750000	92329000	75131000	95677000	67325000
ACTG1	12707000	12445000	9593400	17570000	19111000	19204000	22045000	18367000	19836000	14579000	3184300	14526000	8061100	12349000	11711000
ACTN1	2202300	4959300	2358700	3503800	2155700	2573700	2779900	1859000	1496200	1103000	234980	1778500	1819500	1251000	1609700
ACTN4	616259	622028	612775	1120620	790909	781249	713452	432945	457809	391887	43850	483272	417846	289261	422900
ACTR3	291640	481160	295290	109360	304040	437760	352220	233800	584340	327770	124730	352290	116150	229400	276010
ADD1	128800	216720	97076	120150	155450	214570	221270	233860	302070	254640	205440	356320	168450	291100	236160
AEBP1	294910	1406500	447630	271630	256830	391080	365620	241290	230760	229810	136130	243200	362190	359860	196370
AGR2	5926200	5618400	2517700	1696200	2532600	4583100	3677800	3580600	4617100	3723900	492440	3757200	2424100	2957100	5028900
AGRN	96983	87788	41150	43425	41784	72513	36164	41757	37812	46974	33187	38733	45825	48394	35110
AHCYL1	68191	58417	0	20904	0	83941	92366	107770	105090	95445	51288	83037	92513	50243	64843
AHCYL2	303630	475640	438120	466690	630450	1043900	1002700	613120	148600	358000	193330	733290	199950	550370	324950
AHNAK	1927950	1880210	1695900	1720570	1302340	1142700	1252750	996550	1149780	1355730	1040980	1238460	1360730	1276700	1302900
AHSG	449430	275820	439010	3277900	2870900	1568300	1126600	966390	262560	211630	567400	526730	322870	31575	0
AK3	396970	476120	304160	328980	381940	703960	712050	670010	494640	652010	0	642950	618370	752460	664180
AKAP12	50290	42805	81713	62291	71828	61490	36308	29694	31649	44380	83193	48356	64523	62245	80341
ALB	2738800	2050420	2826000	3012740	2616850	2554640	4726000	1848519	2221566	2484226	1299946	1722547	2467368	2.79496e+06	1740648
ALDH6A1	74387	72220	89564	47066	50080	196110	211320	185880	186770	40640	29578	292500	108080	58178	122310
ALYREF	790030	1033300	849900	883480	939960	462490	842600	711870	630250	610780	147060	449860	638990	1012500	913220
AMDHD2	57593	58200	64734	71305	60139	85949	68827	67272	37384	0	33076	40409	47950	94260	33804
ANK3	28586	40951	0	19217	31896	39948	0	30421	36252	30934	6791.6	32063	45334	45922	32255
ANP32A	1129600	1204800	1273100	826000	988780	1263100	1044300	738860	919720	849580	951720	890640	1100200	926270	1435300
ANXA1	5253700	3952000	3714500	2446700	3258300	5925500	3365500	3736500	4275600	3402000	2635500	3752400	2776400	3116900	3405100
ANXA10	217060	199290	161890	111580	194220	401950	179280	302100	612930	585070	110380	499680	127780	317990	355310
ANXA11	1108500	1101600	1056100	988820	979670	1206900	1031100	906200	955360	1254500	1145200	946840	1162300	989600	1045300
ANXA2	2542700	2267700	3673700	1016900	1347200	3645700	1172200	1428200	1642500	1175200	1898300	1635500	1129200	784450	876560
ANXA4	20275	16687	20112	75228	67836	84140	52963	22402	13770	349350	506220	204290	67164	79489	117990
ANXA5	152100	129220	132700	102110	219290	273360	353860	214940	422120	193540	249260	160610	146000	159080	162300
ANXA6	343920	287290	285480	454420	276840	557950	308970	313170	401720	360190	401190	319170	346080	287010	302930
ANXA7	247330	335820	339330	310940	276980	268310	291660	295570	243420	220630	97363	327020	182910	115930	227580
ANXA8	53817	65655	37712	24318	28806	51141	24790	30771	0	0	0	0	0	0	0
AP2A2	16102	54243	0	38004	29741	64438	21502	43520	47276	39751	4320.6	28765	12686	16861	12642
AP2B1	293830	310660	232630	236130	263780	259480	333750	376120	503280	403830	113620	182730	233430	333540	245570
AP2M1	154130	198470	106260	0	120520	219660	147050	126820	87973	125720	80040	106850	112420	164580	197950
AP3B1	103210	105680	94037	84897	111860	160020	131230	85395	101970	90130	23245	81324	80572	51036	78330
AP3D1	0	0	0	23010	26369	18058	17982	0	14929	0	0	22310	0	0	0
AP3M1	188800	214910	139440	177850	194060	217110	195920	160550	131960	138110	40237	138580	160130	127000	111340
API5	192630	234650	173920	150040	133400	173550	138930	138580	230800	173480	87572	273960	152080	121550	120160
APOA1	7214300	7638100	5164300	7713200	6484200	9902900	5502100	5195200	5356100	4337100	416020	3222900	6932100	5505600	8706000
APOA4	1675800	1162200	823340	1344300	1276500	1728600	1127800	966170	1590600	545610	189290	600800	647060	691600	786150
APOE	1699700	1923300	1226000	2062800	2205200	2738100	1939100	1567400	1318900	1083800	190060	1501300	1384900	991700	1219100
APPL1	164860	214230	127850	233680	224460	305800	134710	165210	155390	136220	57555	187980	245160	343900	394620
ARCN1	414340	433020	221300	350430	387550	533640	391710	201050	359660	123030	98695	457180	298010	355580	165960
ARF4	113110	279060	192010	243110	204950	435460	135790	286180	143290	182260	56716	324480	62933	158620	164350
ARF6	905190	741090	560480	657030	761790	784620	940570	733590	775430	773450	380840	1145500	1189600	993680	1285700
ARHGAP1	134800	188260	58435	158570	140470	255490	149760	75631	141520	141240	54492	134170	135010	117800	164290
ARHGAP18	149340	134200	44353	116540	125380	178310	135430	121310	138270	119470	13715	148060	201380	157190	145800
ARHGDIA	4915000	6529300	3131800	4092900	1299000	7308200	1798600	1920400	5397400	4663300	838820	5450600	4288100	2582900	5331800
ARHGEF7	41882	28265	26150	24946	36361	54658	29637	31648	55397	42480	35308	36806	31987	20493	24241
ARL3	351560	264300	178960	133830	216250	329950	112440	107990	270560	123750	39515	339500	142090	88185	81411
ARPC1A	84033	68034	56815	53424	68607	53259	108470	68582	89727	0	26354	68390	37010	47409	47576
ARPC1B	340310	406180	213300	256570	357440	304450	442770	348760	306150	218500	102060	433740	259950	195280	263490
ARPC4	180880	208610	142460	233910	231370	274190	197730	139140	157440	140680	44820	224200	200270	140860	157810
ARPIN	245490	366770	246970	150980	179330	284630	209330	186360	258560	237720	176610	182730	213200	215290	262840
ASPM	28028	20618	13187	30419	14643	23842	28340	24182	21348	18648	0	27804	23705	0	33233
ASPN	36160000	34603000	51089000	21646000	30529000	26878000	16492000	12600000	13603000	36732000	70119000	35722000	35325000	35741000	27348000
ATP5F1A	1257200	1333500	1001800	1337000	1239800	1899400	1806100	1637400	1619100	1282200	730020	1620600	1156500	1585800	1185600
ATP5F1B	332180	353960	372670	490250	523480	678060	749350	598460	727450	513650	141010	637490	476410	489300	475730
ATP5MD	3241000	3359700	3034600	3899800	3380800	4992600	3479100	2853400	2676800	3630600	1893600	2654600	3454600	4342400	3457500
ATP5MF	741500	631910	750240	839650	681960	747400	623180	519050	484290	707040	871010	684240	595280	633520	0
ATP5MG	448880	475650	428750	274390	382860	326490	494520	387100	440220	360270	236560	560780	309310	509150	489340
ATP5PO	413040	390480	213420	95497	203450	398070	227010	219130	309560	376100	891160	406930	484600	685990	649790
AVL9	48920	33143	0	0	0	59090	28446	0	35721	0	0	22311	0	16898	0
BAG3	88157	85267	80373	87079	72943	148080	107210	68585	31136	51548	73915	61803	87584	56227	96735
BCAT2	0	55143	47065	74211	67849	17276	0	0	74613	101450	29226	97942	32662	0	0
BCL2L13	209350	202960	219040	211810	255210	302440	155830	130770	202360	125280	17956	193120	188800	203640	185370
BDH1	133120	147070	122230	138290	149650	166430	184680	160460	159960	159560	92154	203900	104910	113190	110780
BDH2	349520	344050	214330	462140	256660	652090	704590	717280	578790	518170	12864	513840	193060	272410	385280
BGN	70811400	86064300	76119900	45279600	48477100	55772100	49074000	45486900	47200900	53237700	46603100	54728800	53154400	38846100	44542900
BIN2	202680	152770	95195	102870	106340	112230	124600	68102	122580	113520	131020	164760	36822	0	0
BTF3	306410	642170	560800	0	400680	830150	200340	503830	470420	438250	104440	315660	343130	400260	308000
BTF3L4	251960	317080	289540	225870	166570	296100	235210	297800	254260	390060	0	439660	263340	483800	465740
C3	273050	174130	190940	153240	224640	172710	131250	133730	201510	341120	189720	385910	316980	452710	426790
C4A	97324	101230	109460	58268	134730	128090	100860	59269	97174	165470	260220	140520	70574	112770	94764
C9H1orf116	54479	41979	23153	73664	54461	90418	49512	44177	46654	27946	0	36491	68997	49602	62006
CAB39	253820	201930	141710	159940	200600	173730	164040	115840	186720	166080	78056	350480	160670	102130	162300
CACYBP	1346300	784390	54024	93527	74961	525820	0	0	0	41777	0	443650	0	282720	23321
CALD1	3252600	3782400	4770600	7431500	2738400	2937700	2325800	2393100	1790900	4647200	2393100	2818100	3291900	3465300	2454900
CAMK2G	324020	333360	439530	243710	284210	277060	202730	214960	145580	260300	286030	144940	335280	290220	237080
CAP1	353390	451220	260110	317660	285770	641500	625040	328200	723450	443960	127940	362080	297270	636730	503120
CAPG	220650	212380	127450	217330	191450	223000	159730	176240	159700	0	42506	0	65482	0	0
CAPN1	79004	208720	62304	159030	181910	179960	103820	93093	122440	187880	29610	141370	15673	146520	147830
CAPN2	151950	135670	61036	164080	128510	182210	132030	110980	133980	134290	69064	156270	171510	145560	120260
CAPNS1	339510	308420	313130	103700	329130	215010	235980	107360	251520	196620	79750	61380	115930	270560	0
CAPRIN1	267310	307340	158240	105850	129700	391590	122790	101510	234410	171070	111850	261740	201350	155370	189400
CAPZA2	205980	220840	125070	204750	221680	230490	154390	111390	151470	148970	40858	0	0	0	274550
CAPZB	300120	443950	192120	339700	276830	463650	269960	266310	295930	284320	88916	325510	132020	493160	205800
CASP3	227510	270980	164960	375490	316410	395840	257330	199840	194190	226230	51311	233780	272670	407890	209110
CASP6	162850	153570	0	207460	183440	272860	228430	182890	307790	319840	39460	591360	259900	413860	448620
CAV1	849650	498020	711170	1131700	928300	935330	869710	608410	527590	686780	0	296760	273830	5562300	0
CAVIN1	4020300	4079600	4779200	3418800	4643200	3339300	2638700	2904600	2655800	3579800	1494500	3370500	2455300	2413600	3061000
CAVIN3	1093400	955190	764920	1527800	1011900	1266800	707530	793310	675510	505670	159060	683350	588490	755480	521060
CCAR2	24906	28512	23640	21738	17434	27597	25031	25221	34567	32295	15771	0	25577	40417	0
CCDC146	71879	37772	70229	55396	51340	0	65752	28671	76890	55909	57575	38291	0	0	0
CCDC170	0	402650	247660	0	185290	608600	276210	387980	0	0	0	639460	0	455620	230100
CCDC6	46132	68534	45086	0	45623	64999	57331	26185	30382	47771	85062	91279	25686	45657	41854
CCT3	89723	77076	63663	70131	88227	85404	62101	37999	39341	65557	33384	89011	118010	91202	98143
CCT6A	57327	8183.9	57111	19222	45434	79523	33457	38451	79968	59195	92891	69436	44146	63856	62203
CCT7	215320	145660	173540	0	0	143130	160230	73057	135810	253180	75184	0	134580	93749	134830
CD55	1374100	1354300	2377300	977990	1382100	849020	691460	577360	620300	1036300	1286300	1079100	1159800	876150	917470
CDK2	306190	287010	205770	373190	313760	441590	299400	267080	282070	349910	52394	495000	361640	378380	149280
CELSR3	0	0	0	0	0	0	0	0	0	0	0	0	0	0	0
CENPV	147470	132820	0	0	0	148800	135750	96592	100160	143010	0	106830	142490	132610	123370
CFH	100000	114300	99120	93940	92564	104400	61793	66070	50527	43849	20993	40884	80185	82085	78588
CFL1	1155700	671480	391200	1023600	1196800	1422400	2329700	1035300	1735000	892400	188440	408080	265350	919970	1042900
CHCHD2	0	679300	373190	715720	0	780260	689040	416690	651290	0	0	1209100	0	995260	0
CHIA	226410	179480	156070	112950	179830	217010	288040	224160	340270	302170	86442	435960	629550	543750	830810
CKAP4	60960	60053	61416	53643	31956	70477	43044	43077	60456	88072	42583	66140	51144	39320	73826
CKB	142920	143460	231350	394910	331210	152300	328260	354720	181470	108590	0	319070	225930	316190	412660
CLEC3B	1890800	2187200	1092400	764630	1124200	2068000	1568400	368680	1363300	1152700	471140	1173800	1755200	821780	949010
CLIC6	627160	599750	436390	1294600	896430	1093300	728510	739690	484230	567080	10857	891120	1225600	111090	740640
CLINT1	65544	36651	0	130420	55533	146870	0	47623	0	64756	0	27533	0	134230	133270
CLTC	342730	372500	331530	369400	504170	621370	418490	357430	564110	351550	132570	429660	277210	232090	312000
CLU	484570	529130	456830	450100	501380	554100	399460	407050	319140	331250	340160	325280	385100	489380	413790
CNN1	51218000	61829000	71571000	37538000	42986000	55238000	25492000	25588000	23739000	43955000	61105000	45014000	54062000	54674000	41824000
CNN2	1629500	1673500	1439600	1287100	1594200	1416900	1450200	1449800	1206200	1625400	772820	1407400	1618500	1088800	1406700
CNN3	881910	1386700	597190	834350	943650	1210300	1045400	657700	1425200	901340	0	951000	950840	974050	1178200
CNP	108820	158890	123570	39242	78108	83445	73490	94956	187600	245540	178330	185580	135870	50011	52825
CNPY2	119650	110250	81883	117610	97082	109280	126690	101130	0	82582	0	209720	0	37922	94210
CNPY3	44569	28256	28909	26788	30444	51924	70868	49472	59050	66991	0	70717	39564	31177	55885
COBLL1	61892	49377	39882	53178	66546	88384	39822	34683	44564	30778	2998.2	70018	78140	74419	82774
COL12A1	3140600	6199700	6753200	1390100	2700600	1476500	1059600	964730	983230	3811700	11281000	1422300	4372800	3484500	2511800
COL14A1	20335000	28865000	23413000	20693000	17512000	17101000	14405000	13897000	15175000	20794000	20475000	16237000	15880000	15562000	15911000
COL15A1	1109500	1353500	1441300	855630	1449100	1262700	730200	734180	755270	1313500	2540900	1298200	1653200	1743600	1441300
COL16A1	71088	209420	196860	84711	105130	75205	64595	46821	39277	116450	143000	38493	98481	20803	8724.1
COL18A1	1408700	1130300	1101300	703940	948600	1172000	823370	689530	894460	1413300	1003900	1022500	1154600	1268700	1068300
COL1A1	27081000	28853000	43860000	62292000	38870000	25784000	40441000	21027000	20206000	18722000	12989000	10423000	24899000	7316400	6458600
COL1A2	1392600	1332500	1502700	3277000	2555200	1444700	1828500	916930	1028100	639630	499560	327440	622490	300450	205350
COL21A1	237480	216720	330500	177580	147900	149550	127680	78366	74915	194090	151660	17989	244720	18934	0
COL3A1	189370	142790	212100	193500	110150	133240	131200	121620	120220	102250	122750	137130	143830	143700	120890
COL4A1	74622000	85338000	24356000	6682700	8695100	46599000	57016000	24033000	28321000	31092000	39633000	15752000	4723600	5293100	7459700
COL4A2	2676700	3308000	4753900	2220800	3863000	3026700	3575000	1999800	1728000	2236100	3025000	2326800	3581200	3262000	2783400
COL4A5	147100	105370	125130	166510	126380	87208	271940	123900	157000	59947	46422	129800	71660	56380	92502
COL4A6	398940	309770	258550	478640	518430	311360	707040	377160	330410	202240	79221	145030	232030	226870	226170
COL5A1	90096	38127	40045	84864	51376	47346	12520	61241	11110	46294	66442	61613	20692	39138	34374
COL5A2	278630	258980	344590	421160	396020	196800	377570	180390	148760	123770	86119	94315	106940	109310	44376
COL6A1	614540000	601840000	658060000	451880000	473320000	708940000	461290000	471710000	327340000	404980000	406060000	315280000	314850000	303680000	222140000
COL6A2	434590000	452550000	404570000	315190000	427210000	452090000	429240000	309420000	360000000	323430000	268090000	212010000	262540000	189790000	164100000
COL6A3	403382500	399798500	422902100	198730460	274401400	294874400	228194100	216372200	230988800	366577770	533227080	245045552	196792000	257601970	182777070
COL6A5	168009400	160634850	111792380	131413800	135226600	223879200	217165000	219131760	207039250	129774130	7791342	125530460	83979290	87382580	94685850
COL6A6	1722100	2130000	999610	1672900	3001100	2674000	2880500	2037000	2600500	1147100	138300	1287800	1010700	740730	960590
COMMD6	21211	23088	12090	8085.6	16248	20996	26321	0	26442	23156	0	15288	12046	25789	14459
COPA	281560	293290	196450	319370	311470	453440	364660	300810	262960	178970	26795	335770	146020	218110	178490
COPB1	267410	310690	163600	266660	303200	383480	276250	315860	334300	311040	70940	315700	179990	134040	173350
COPB2	278660	253110	209630	338980	348170	469010	369280	284880	269370	242260	18658	182180	175270	197430	151680
COPG1	264300	317610	168740	277910	289230	333650	325070	288120	330330	253060	39272	306010	216270	189450	194300
COPS3	58825	65705	0	78137	66604	67538	0	74694	0	57707	0	45049	96248	48156	0
COPZ1	369810	342290	250660	391290	320330	523260	456720	390300	300240	237500	0	677270	286480	265210	282140
COQ9	278640	470050	194960	284500	264380	308490	373540	275040	316720	196020	69848	275740	294260	344020	331670
CORO1A	40926	48200	31812	116510	124930	116910	86281	115260	191150	43489	0	70741	38795	88972	35030
CORO1B	1295300	1435200	1065400	1507400	1322800	1705000	1357500	1227800	1103000	1046100	255540	833650	1019700	944140	958080
CORO1C	192470	134770	64555	209610	144480	194450	124860	109060	34732	107370	18921	126030	148840	44810	147910
COX6B	1285600	1146300	1167000	1133700	1332900	1293700	1576700	1280200	1319600	787770	481890	1227700	1013100	1222600	1209800
CP	174540	145370	119910	109470	100330	177970	146440	89756	143770	262500	33176	225410	188050	190830	249940
CPNE1	57997	0	50675	57949	74361	70378	68562	74221	51164	38246	0	52946	45369	0	60311
CPNE3	214850	250240	185250	191150	188440	265740	234260	218160	197150	235330	131100	184150	240920	107710	150950
CPT2	90781	179670	76938	137780	94404	222920	226790	162480	168870	173020	15391	178510	98417	114430	166150
CRIP2	2992900	2573300	3100800	4967600	3034600	3138400	2114000	1976300	1996800	1897200	523810	1840700	2345400	2284800	1900600
CRK	1445500	1442300	1001000	921300	1314300	1854900	926270	1230300	1583700	1595100	714390	1520600	798490	1309000	1417400
CRYAB	2815600	2976600	3028700	2745800	2608700	2627300	1042500	1488900	1426600	2332900	2665300	2628400	1901500	1597600	2325100
CSNK1A1	80090	126350	96976	68948	70510	176340	105800	85444	78565	73788	0	72835	0	100050	0
CSRP1	12308000	14890000	13484000	9213700	8336800	11947000	8342100	6893800	6117500	8798500	5697300	6956600	7381100	15171000	13882000
CSTB	242260	212550	159300	163560	140160	239850	193470	149070	172290	112390	0	116750	216770	175530	78992
CTBP1	45584	41959	38064	69790	63371	75502	62009	37758	25975	38685	0	40002	0	0	0
CTNNA1	759480	655590	516100	1074800	835030	1078100	864480	839780	805430	635330	84420	1083900	956290	1038100	1195400
CTNNB1	965790	1572200	1258800	1175400	1132500	2409700	1826400	1988500	1731200	1466500	219740	1821700	1764700	1573500	1599500
CTNND1	206810	208110	211020	199960	249490	225880	201530	181430	159080	313820	66953	313480	262040	197930	253080
CTRC	309100	212350	135520	498610	472220	345880	293750	178240	171380	97955	50090	177570	105800	67347	81531
CTTN	146100	140040	174350	217300	191160	215270	146230	152020	157880	111080	134280	183520	98488	100170	106170
DACT2	0	0	0	0	0	0	0	0	0	0	0	0	0	0	0
DAZAP1	633220	454630	421640	478180	542170	569160	488290	390470	151210	225130	212210	389430	431240	704670	547840
DBNL	718420	718910	433590	568610	550530	793560	493000	534700	537700	706570	717490	689910	537970	796850	575680
DCLK1	636530	692740	962190	137960	254100	353880	128880	92839	162870	900160	2141100	558640	747580	803670	762500
DCN	121650000	212840000	115910000	134370000	93090000	166970000	81358000	110320000	69663000	99440000	87714000	45385000	65876000	67785000	59413000
DCTN1	793300	663430	701510	1029900	609950	562410	559400	525580	594590	921290	824160	628630	1098800	984560	1193500
DCTN2	19355	25233	0	49482	32981	45463	26496	28536	0	30734	16031	56783	81860	110630	96472
DCXR	351870	367430	390430	716870	627940	878900	617360	356620	319050	207330	87240	471200	506770	609650	639700
DDX1	181970	186150	132610	81873	133510	245960	179940	150520	215430	219690	50513	140140	142020	74537	129750
DDX17	1234370	1233862	907180	946730	1133958	1304817	823072	520386	759157	808634	943967	1022430	1168750	807903	841237
DDX19B	72828	72919	48759	95517	95728	106000	51689	57053	56641	0	49151	0	0	85465	68719
DDX39B	637600	531360	387500	518230	567530	665720	532390	461820	458100	363030	178660	667380	381410	422150	502450
DDX3X	884080	771440	770190	538080	603900	1040400	674540	647050	717880	747250	8667800	613000	471460	597890	1781700
DDX6	681390	657140	484340	502230	694350	800070	514910	459580	531020	439130	387530	605430	516920	566810	495580
DECR1	0	37875	0	0	0	0	0	0	0	59158	0	74758	241270	277350	272650
DEK	132810	150110	98218	152050	63193	91209	133640	115310	95111	38988	25111	50395	54273	64709	102310
DES	79623000	128790000	110960000	79738000	64913000	83431000	75183000	76139000	39760000	86636000	108680000	78623000	120600000	102380000	78137000
DHX15	89073	102190	82284	49705	82269	131170	67972	91801	94520	91693	39017	88751	71892	53829	57179
DHX9	332130	222270	204440	252700	299930	446260	388050	277810	363820	275520	27276	233360	167370	217990	216180
DLD	234310	99894	70299	66420	95925	133940	109990	102290	245300	165680	36161	204110	83712	111890	123960
DLG1	53972	53956	44334	57837	46376	55715	45124	54523	53340	53081	0	38232	40327	46518	63090
DMD	57923	55906	63587	61459	44788	52547	41659	39811	32785	63983	47285	71306	65019	48414	59003
DNAJA1	244340	0	0	0	0	119480	0	101480	167870	0	0	0	0	0	0
DNAJA2	228500	351390	204150	206910	165090	398210	288390	483450	442520	292200	66849	250240	229950	172690	217740
DNAJC17	134380	245410	159320	90150	104390	246810	136330	119650	181610	111680	0	113390	155090	92275	122960
DNAJC8	390990	187000	181660	228930	193160	574660	219380	198100	462780	385650	74293	288900	158090	160510	436720
DNM2	712130	739260	382780	425910	561380	1144400	542980	437380	563990	618220	124570	551110	374800	434680	329880
DPM1	63973	78309	24771	0	0	117100	0	0	0	98546	0	0	0	0	0
DPT	3061900	2695000	5184300	3605300	3550400	1996900	4198200	4545700	1577300	1678400	1859400	1297600	2037700	1263800	1232200
DPYSL2	4433000	5843700	3791900	4431300	5106300	4973800	3130700	3349700	3479800	5401000	5368300	4950800	4782500	5160900	4942200
DPYSL3	2465400	3066200	3375100	2457600	2276300	2733600	1558200	1518000	1266300	2765000	2513900	2717900	3381000	3436500	3156700
DR1	248800	192740	184110	0	0	198080	0	150670	165290	212230	171030	187420	0	168390	200870
DRAP1	234980	148230	197550	221810	201110	169110	191860	113420	121010	121110	0	140530	217110	0	0
DTNA	85127	113990	65779	86750	97977	105330	102070	103530	121120	58237	10010	85139	84369	97459	57886
DYNC1H1	221920	208570	171240	131600	169190	195630	146060	155410	146170	171950	102960	150930	133610	147490	180840
DYNC1LI2	160200	0	0	0	78539	200190	0	114570	190200	150780	55883	113880	90499	71892	109540
DYNLL2	522410	559760	493900	597810	516570	732560	439810	356620	266730	280880	135550	331940	338300	370530	460690
ECH1	726190	914700	531080	747600	900890	1227900	1030700	1167600	983700	873500	265150	1234900	751710	1083700	949110
ECHS1	880840	953550	443280	920550	740010	1784600	1702900	1492600	2230700	985850	134740	1754200	886950	1382700	1199900
ECM1	2313600	1782000	1808400	2017500	2085100	1847400	2314900	1564100	1537800	1076100	1155900	1321400	1720900	1371700	1844300
ECPAS	25916	32508	16890	0	36940	35662	16532	15850	55581	39832	0	51154	32395	39641	8198
EDF1	345790	479160	332800	434730	341560	662620	250940	245530	245800	291790	279590	370000	352340	635200	917110
EEF1A1	73347000	98216000	60666000	48263000	66934000	98109000	50837000	68018000	87051000	36692000	39922000	69379000	49145000	51189000	54457000
EEF1D	318570	268610	183030	451540	291770	436980	233960	268220	273870	272300	66713	475550	419660	390610	449160
EEF1G	257540	223460	171500	420860	352350	585060	421630	404960	415630	238590	0	336740	256080	454590	208740
EEF2	1354700	1499100	1038700	1380100	1576600	2073800	1464300	1671300	1775000	1132300	500570	1265300	894610	1235400	1114700
EFEMP1	2940900	3162700	3165100	3108600	3603100	2671800	2224800	2348400	1886200	3124800	1733800	2894000	3045300	3682000	2713900
EHD1	627530	535210	689750	391020	404580	633190	613590	521180	553600	599370	291850	616160	500600	568200	575640
EHD2	3060800	3273600	2446700	3275600	3121400	3795400	2960300	2595900	2524900	2868800	874120	2245500	1708500	2290700	2592400
EHD4	294460	294930	264680	336430	339040	377290	379370	313440	342950	320830	42593	388920	294300	335320	333840
EIF2S1	0	0	0	84313	82136	135830	0	0	76511	84745	0	95757	114240	114630	154750
EIF2S3	226510	277420	195290	270020	284750	330610	306100	272560	242470	243850	58599	270130	256950	358510	353800
EIF3A	48060	30072	33504	87931	75142	86315	76745	82466	88355	57123	0	59388	33581	18566	37850
EIF3B	28606	0	0	38953	35098	0	36494	26399	24564	17409	0	44774	14460	16789	24671
EIF4A1	462010	454500	248000	577610	510020	562470	510700	471410	407470	309050	83088	517410	313090	360260	396390
EIF4B	328870	493290	166700	181990	121260	357370	183780	263090	183080	231960	100130	300770	190290	390840	212710
EIF4E	283290	472850	271330	236820	471310	680970	375030	428330	305120	308920	0	203880	345950	523740	379040
EIF4G2	107790	104750	84539	125580	22601	182930	14547	12324	10074	24914	112590	131280	91579	49325	50499
ELAVL1	297760	236290	188770	275070	228620	262170	161330	169060	183940	140640	39443	206460	222120	66154	238720
ELN	14293000	14209000	14666000	11935000	15212000	15429000	14139000	13399000	9884800	12582000	10920000	13917000	8199400	9716900	8853700
ELOB	597490	276030	385310	388950	495260	668320	321000	326300	223950	208300	0	512080	473100	443930	514370
EMILIN1	6746600	7681500	9807900	2412400	4410700	5046600	2855600	2720400	2452800	6466600	12436000	4638100	7148400	8098300	4518900
EMILIN2	17080	14493	20417	18625	17434	14260	18696	13353	15007	26695	42401	25070	0	13133	15480
EMILIN3	26336	83433	113650	7413.9	21499	27455	0	5382.2	0	47805	49369	18006	60051	75237	16035
EML1	18819	39648	36795	79109	20691	48384	28250	30323	28497	40715	27549	30730	40333	55909	40710
ENAH	228060	342440	240920	272640	343360	497290	155700	262360	211890	451100	458220	657420	349970	422130	200590
EPB41L2	177080	173880	142650	193400	183960	243640	178490	167910	128990	149360	82750	179420	200000	143350	166090
EPS8L2	832630	912800	437260	549550	985700	1176800	784190	1011200	1061200	511710	56396	793710	480970	1023800	812140
EPX	3179800	4095500	7392800	750150	2556900	696890	896180	248260	1085800	18609	5317.7	31622	148050	105780	239170
ERH	5976600	5229900	3280000	6533400	5396800	7112900	6795600	5220800	6348700	4737500	970870	6128100	6852000	5952100	5475000
ERP44	1314400	1550800	1031300	1045100	1408200	1899800	1823800	1815400	1422400	779450	131950	1014200	1012200	1183900	1150600
ESYT1	28502	24440	25885	17763	43450	39720	26011	27603	29206	26904	0	27048	34278	24687	69139
EWSR1	960580	1018700	716640	1394500	1424600	1456000	985480	799940	765660	423830	509120	1011800	1242000	1146700	668160
EZR	2226500	2558700	1431600	1766800	2228800	3406200	2015800	2121300	1616400	1814100	124510	2250000	1968300	2858000	2747500
FAM98A	47444	54720	51731	0	40600	64106	52346	39884	25082	31902	12010	15905	41939	59191	28361
FASN	1245000	937960	1450570	296200	1971560	773610	812470	682060	536140	1053170	794350	1002340	610240	674970	696290
FBL	249400	191980	137560	46865	209070	312790	126080	153450	249990	76856	47377	173890	211120	187570	242400
FBLIM1	83715	161850	153320	203800	175250	58555	171790	136240	142740	44629	0	56847	23796	39873	71359
FBLN1	2395740	2317300	2050800	2340490	3727800	2389110	1477890	1318330	1317730	1712430	1215550	1984540	1940480	1964620	1253370
FBLN2	219960	191880	203360	153550	163070	147260	144400	147460	143500	138050	89060	124850	137590	122160	157940
FBLN5	6195200	5563400	6132100	3001100	4870300	5401200	4850100	3784200	4035800	4467600	3280500	5337900	5360600	6753000	4439200
FBN1	104080000	59477000	87859000	58133000	89226000	60204000	60293000	49100000	43022000	51825000	31144000	37933000	65109000	58578000	33861000
FBN2	966300	633690	649500	735140	1520000	539770	823930	670190	689690	412370	260560	520140	522350	500920	170230
FCSK	95934	75446	10574	0	24499	84922	8451.9	12120	61897	46349	0	50544	69631	87765	42444
FERMT2	256060	759520	611160	460110	414890	532290	545150	602660	534840	696080	128890	395680	303520	436290	601090
FERMT3	49068	49924	31933	49300	50490	58964	56162	9467	45569	33537	21647	52698	44604	17895	32727
FETUB	0	0	0	0	0	0	0	0	240760	238670	0	167460	183820	311320	318690
FGA	43489000	32634000	38813000	35329000	72510000	35780000	19956000	15495600	26841000	9891000	4651200	10738300	27023100	11098100	41736600
FGB	38946000	33710000	32826000	26356000	31902000	35215000	27566000	17960000	30072000	15959000	10024000	22580000	22560000	21269000	22164000
FGD4	173470	146580	99674	65938	130370	187780	109070	115980	168620	179680	72617	186000	98561	171430	122380
FGG	33556000	21200000	21568000	26257000	37945000	29534000	17995000	15235000	22433000	13561000	7623500	16734000	14577000	16307000	17975000
FHL1	13414000	12768000	14541000	15692000	14159000	10741000	7738200	8792900	8021500	11052000	6879600	11530000	9162200	10451000	9326200
FHL2	283390	237530	246660	237280	143330	327660	245510	300010	237970	233900	34553	275020	316110	300240	123000
FHL3	0	0	0	0	0	0	0	0	0	306970	0	0	0	0	0
FKBP2	263760	256210	179640	329570	318780	433210	382650	364050	299710	218830	0	179040	223270	199580	213770
FLNA	31697286	32379397	32287580	43397535	28701045	31870620	30307930	26722491	22927857	31047952	11817513	29741641	31043353	29120137	29555979
FLNC	2063700	2700100	2622400	1889700	1462600	1674200	1466800	2045100	1028500	1998000	1938100	1655800	1743000	1817000	2340700
FLRT1	0	0	0	0	0	0	0	0	0	0	0	0	0	0	0
FMNL2	21477	44374	0	0	0	31835	0	0	24154	35008	0	41605	30297	33190	20543
FMOD	5167200	11919000	9047100	2869600	3595500	3892100	2279500	2505300	2805300	5242800	20425000	1398000	4207800	7613400	3406200
FN1	6744900	5429151	7211771	5162921	7080166	5338891	4073186	3814966	3747877	3735825	5171557	3522685	3867443	4022600	3333667
FN3KRP	0	144250	70502	0	0	181090	0	103250	0	119980	0	0	0	0	0
FUBP1	881650	1016800	656000	589510	699980	686890	1408300	842630	882860	568950	222040	586940	617590	464930	407530
FUS	1466800	1619900	1335300	605780	719620	1673500	1394500	1014400	895890	930450	976770	445610	1002400	1139600	683870
G6PD	505020	633650	402910	656650	802880	815660	548580	533200	514790	394790	159140	443950	355720	311190	256670
GAK	81260	75108	79091	27454	42992	69970	86871	48267	92384	63775	0	78927	0	38173	0
GALE	0	383710	130130	137100	0	251970	684840	464850	884180	249830	0	362150	161290	187500	192500
GAPDH	4542100	5987000	4777900	2703200	3932900	3510000	3622100	2715300	3866300	6760000	9211700	4543700	3963600	4468800	4205300
GATB	2448700	2929300	2287500	1810500	1878300	0	2361400	1827600	1377000	1259800	1813600	0	0	1801700	0
GATD3A	0	0	0	0	236050	0	0	115570	95377	0	0	0	0	0	75946
GC	184760	169570	114910	118990	125400	139300	93921	145400	131990	177920	49800	106710	124970	206380	257830
GCDH	98594	111320	67399	0	0	111650	0	0	0	0	0	111440	0	0	10312
GCN1	75194	80853	51480	24043	42455	105740	86314	58662	95102	64124	37894	74365	19591	39923	40471
GDI2	272230	335290	199390	129600	186350	387920	303840	333310	339240	236340	12921	194440	242550	176800	293780
GHRL	2072300	2216300	1651900	2030500	2294000	3052500	4408300	2559300	2899200	1458600	116180	2204300	877630	2412100	2710800
GIMAP4	976120	1064500	762670	650130	725490	894780	692090	697240	611900	872960	428880	611040	570280	638420	557510
GIT2	60805	89857	57810	22683	70473	90750	52096	67688	107970	77754	90451	78975	38972	80700	60990
GKN3	871580	681750	356200	275670	401030	437740	213650	200170	142430	526980	0	316590	436470	341160	537790
GLIPR2	0	0	0	0	0	0	0	0	0	0	475170	106740	207080	172930	148630
GLO1	58349	83524	0	54962	63054	85481	62471	44692	38983	78569	0	46895	85541	105100	51476
GLUL	137410	136330	48429	202200	174610	231230	231440	208720	199460	91455	0	107120	69010	80237	50449
GMDS	225350	204480	123840	149160	199150	224350	159830	97811	101870	66397	0	138280	119270	160140	107920
GNAL	171410	145350	108280	212690	162430	227570	210570	149440	155290	201950	74008	111610	205170	165350	77335
GOLGA2	119470	110110	0	0	67065	150630	0	35523	69512	32050	19553	49884	0	26650	32238
GOLGB1	9912.6	9325.3	7727.5	7050	8452.4	10500	12069	11533	12329	8504.4	0	8696.1	5798.9	6795	11421
GORASP2	117840	105860	224350	287840	311880	337610	401450	346090	333820	201170	0	187130	89898	178330	142120
GOSR2	0	0	0	0	171620	0	0	309590	358550	242080	0	376340	0	0	89020
GOT2	603740	588990	495940	903830	1083100	1140900	960900	741330	775450	426080	173400	488710	464720	429870	298020
GPX1	336870	267000	221960	124670	227530	329670	239760	146550	230600	550010	281900	608710	1713000	1236900	1296800
GPX7	118550	125270	161090	82252	89677	141590	107170	109300	182790	119640	0	83712	78367	89087	55588
GREM1	1486800	1268700	903440	1205900	1050300	1155700	1029300	1220600	793460	528130	117610	262720	807270	798070	668780
GRIP1	729520	629210	945520	591940	252640	415870	646880	467430	326110	228350	384610	213910	593380	414910	427400
GRK1	0	0	0	0	0	0	0	0	0	0	0	0	0	0	0
GSN	2035600	2096700	1962300	2194000	1886000	2274600	1643500	1751500	1785200	1877900	981270	1495400	1860400	2052800	2101300
GSR	1474400	1116400	542080	804200	1269000	1540500	959870	984470	1115400	1180800	183160	1383200	1324600	1166600	1201600
GSTZ1	417170	457080	465240	230670	345380	372630	416410	539780	757070	725080	250350	704550	228130	342470	476980
GTF2I	25727	21837	24847	25501	15591	22780	21973	24713	27285	26515	18021	18157	14950	19330	15926
GUCY1A1	36132	41041	42042	37607	37485	26025	37064	35142	34277	66620	67707	69907	50285	46126	33830
GYG1	100430	121280	210580	75103	168390	122750	148210	69357	101270	168060	182060	179610	212580	160590	97463
GYS1	152110	204940	115310	169240	167790	185280	263520	311340	286450	260180	66629	201680	122520	136770	153630
H1-0	1293600	1145000	1169800	1574300	1219800	1640600	947760	962750	819320	2040600	977500	1097500	1537900	1034400	1111300
H1-3	12444000	11327000	12331000	17325000	13445000	15681000	12091000	9211200	8168200	11932000	4422200	7222000	22284000	8374900	8533600
H1-4	7064100	7281900	6346100	708460	481930	8476200	4973500	7527100	6244600	7632000	10983000	7079300	8050900	4394600	1767300
H2BC11	2090200	1813700	2087800	5258100	3947600	4133300	2270200	1743800	2168000	2748000	1742600	2416800	2366100	2483100	4512600
H3-3A	185150000	16710000	11225000	22542000	22633000	80797000	78969000	61514000	195820000	259510000	104460000	154940000	8676100	75625000	14093000
H4	12929000	7484700	6312500	22345000	21558000	20251000	10218000	8056600	16659000	7087200	9409300	18846000	12594000	9375600	10614000
HADH	276160	321720	169910	206530	236360	501340	291270	352860	544410	0	0	277370	123380	196090	183020
HADHA	201940	252130	243670	122550	246400	364970	254520	213470	343600	384110	319610	472830	371980	397480	343620
HADHB	426930	578400	396520	539030	718260	722410	337130	340170	450130	568570	661730	296850	289240	692120	426590
HAPLN1	261940	298510	201860	1105000	382690	737730	1197700	914670	999630	353050	23559	413640	81037	313450	205050
HAPLN3	146210	211070	119200	314450	198270	300100	396310	235820	243120	123920	8509.8	96177	259480	192480	131990
HBA	678380	739880	428440	573880	1214500	1209800	680250	597980	882230	474650	82337	503780	690890	609490	1558700
HBB	3676700	4340200	3125700	4602100	12569000	9757500	7757300	6562500	8316200	3216800	84349	3245900	3631600	5176100	4855900
HDGF	1014900	1106900	616000	1127000	905710	1323400	1023100	737290	772410	643910	194010	615020	797200	818850	665290
HDGFL3	124830	92275	128810	0	132640	133340	134310	101970	77623	155750	0	167980	124800	46007	0
HK1	19524	14691	14040	9854.8	14995	29555	0	15356	30746	16589	0	20389	14733	9241.1	10894
HMGB1	1893700	2140200	2132900	2523000	2302900	2308800	2210200	1236300	1279900	1705100	984890	2342600	2230500	2065500	1553500
HMGCL	849860	1302600	1265600	474940	364570	726290	1418700	1390800	870060	566240	0	1149500	479890	356050	185360
HNRNPA0	84063	68368	90783	0	0	0	76318	65522	0	0	130650	135670	114420	0	113160
HNRNPA1	1001700	1024000	819710	747500	829830	1069000	647400	732710	752090	748090	420220	743370	720800	695990	919810
HNRNPA2B1	5092500	5155800	4712600	3767100	5151200	5339400	3948800	3783000	4096900	3992900	1907900	3696100	3960500	3791800	3988900
HNRNPA3	2433100	2158400	1590100	1892500	1985800	2440700	1434400	1183600	1384800	1618000	580200	1425500	1033100	1102700	1306000
HNRNPAB	749950	804570	479470	825670	765620	1018700	633900	449000	502810	106510	16632	148170	906130	906310	599340
HNRNPC	1271100	1119400	894890	1318800	1297900	1504300	1052600	739890	881070	718560	408550	1253900	959690	1123100	958210
HNRNPD	3193900	3134000	2060300	3093600	2858800	3549400	2230100	2000800	1762900	1917000	575560	2198000	2692500	3148100	2238900
HNRNPDL	691920	743070	461570	681490	663320	873240	720650	242450	414490	337710	125060	267960	551140	635310	293140
HNRNPF	4007500	2795200	2496400	4034500	4117300	4835100	3872100	2634100	2033300	2284900	2292200	3263700	2706900	3127400	2267100
HNRNPH1	592490	436420	471530	356000	218070	511650	235790	416620	358810	442510	480170	403700	457860	603430	445060
HNRNPH3	1265300	1308000	838580	1154500	1030700	1362300	1466800	1180300	1027200	792170	306530	688210	841550	625450	644530
HNRNPK	7198300	8046700	6135700	5651300	6489400	7872700	4688500	5173700	5776300	5763200	4395500	5746000	6491100	6454200	6467400
HNRNPL	1009800	880640	448220	549710	714710	869330	675070	695690	813050	938560	171410	1118500	370880	842410	705690
HNRNPM	226850	244880	229400	252360	206260	277440	179290	189150	155210	144010	149720	137100	206960	174750	170210
HNRNPU	1862600	1754000	1481900	2152500	2356400	2006400	1627400	1168700	1491400	1233000	1330700	1410000	1431100	1453000	1688300
HNRNPUL1	336750	357190	241700	152590	191260	260580	336230	189270	239480	401910	114450	277770	255490	272440	147430
HNRNPUL2	262300	284400	65011	263950	228550	217410	263870	246780	214700	223660	60347	185500	187930	190620	211300
HOOK3	235870	228570	251680	90524	82659	209090	184090	57500	268900	249660	180120	226670	68206	110090	123980
HP1BP3	279670	304760	173080	193750	192500	298310	221520	218240	203320	319140	136350	188010	235490	183620	207370
HRG	161470	196100	146090	205500	303110	159010	62875	175950	91509	28595	33874	61773	55413	143070	267060
HS1BP3	134270	160020	118080	166010	218980	166560	169530	95750	113930	20113	13979	142260	62257	103040	106640
HSD17B10	2647800	3246900	3130600	2239100	3602800	4801000	3483200	3597100	3669600	3168000	906820	4421500	4104600	4165400	4886100
HSD17B8	206060	209120	136170	242220	231170	330290	275450	234980	182280	138040	0	204770	68803	100730	97900
HSP90AA1	389380	441660	422780	778520	490970	1072500	673800	508450	935040	767980	156230	761190	719500	596850	703050
HSP90AB1	61316	42989	49861	48939	35609	112940	47477	19223	35753	39219	5940.5	57765	37627	39680	62388
HSP90B1	200370	213070	139150	141490	206980	262000	208110	186430	223010	76662	14978	207790	33770	55864	98231
HSPA1B	3621900	3978800	3305000	5315900	4093200	6221500	3843800	3680300	2443300	4032200	879920	4714300	3166300	3349300	4134000
HSPA4	405800	387580	286650	291040	267110	455840	362030	321790	280830	314080	126210	288560	340640	437840	366070
HSPA5	30485	33251	29694	38521	29424	47761	36056	25470	32357	20773	0	30897	31953	0	34947
HSPA6	832380	749390	686690	1161000	984150	1150000	628490	784750	810110	655700	334530	727840	848720	693320	265720
HSPA8	1455600	1493700	934570	1192700	1348400	1530500	1157800	1043600	877120	898350	297860	946960	1255100	1094800	1019800
HSPB1	25749000	35195000	32922000	22474000	20220000	25377000	16806000	17679000	10598000	30567000	27026000	15531000	34487000	20536000	22042000
HSPB6	22945000	39895000	34234000	23410000	20509000	23917000	16488000	17723000	13597000	36272000	45898000	26565000	32047000	55674000	43231000
HSPD1	65120	73901	62240	72608	91018	111070	85222	75315	127160	72750	29163	114750	110190	68189	87809
HSPE1	1840500	1766400	1434100	2305900	1764900	1745600	1879500	1283700	1986300	1654000	524680	2255800	1690500	1597200	1572000
HSPG2	12218007	12388719	16620207	9975813	14112771	12022628	8.58036e+06	6.94495e+06	6.6267e+06	12290590	19983116	9553497	12829574	13025413	8088836
HTT	1805600	1130000	1591000	1369300	1473300	1060000	1164900	828580	722250	1050200	763610	765370	1464900	1535100	842200
HUWE1	45165	3529.9	13331	76902	78954	29974	0	25562	24009	55490	105080	85476	71402	39804	26106
IDH2	7773200	9487300	8508800	11097000	14076000	14649000	10344000	8827400	13347000	9683200	4958200	12757000	7414900	6873900	7875500
IDH3G	158810	163400	232600	131400	297370	162660	267010	130530	127430	225040	216170	184320	204460	204090	274670
ILF2	226900	225610	188910	236040	210930	254050	235920	197580	237850	304220	90431	185370	261470	210820	232820
ILF3	110990	86548	69454	163350	120970	145040	27742	76526	98646	83389	0	30185	26860	36257	15293
ILK	3160700	2253900	2446500	787260	646100	1048400	1606300	1111900	1485700	1944100	849490	730270	687350	819440	871970
ILKAP	197950	134850	219720	0	170570	239240	96509	164880	329190	181750	60541	121420	79896	0	22598
INTS3	9023.5	0	0	0	0	15847	0	0	23175	16653	9838.5	14377	0	0	2103
IQGAP1	459700	418330	287520	313100	330810	632880	314890	303460	547920	552560	122780	509470	177050	443820	449130
IQGAP2	428760	400010	315950	328250	388790	564870	373050	314170	414440	300880	53515	407240	528790	455850	377580
ISOC2	353020	1219500	981930	665200	1570900	1153000	1509500	1010700	1238400	1445300	594770	1650100	585920	920960	790950
ITGA7	119740	95307	169550	38180	70184	88875	32817	46406	48367	151060	255690	78886	206300	209480	123750
ITIH1	2143800	1871200	1762500	1328800	1534700	1947200	1286000	1397800	1723100	1930800	1444500	1853100	2040400	1688300	1422600
ITIH2	666140	967340	614280	464850	587360	862750	644950	365320	830160	632720	412560	1038200	708360	686920	885980
ITIH4	370590	251420	172270	265690	259770	435990	220450	212900	499380	276680	0	415320	213180	212010	283570
ITIH5	333570	273880	353600	152790	252820	499440	94888	95233	115880	422920	632330	317660	309280	367840	389950
JUP	402110	662330	462140	288790	397450	844020	253210	296210	277670	330560	54893	302130	245630	228720	288110
KANK2	327840	327130	296280	402650	320360	297620	300580	252430	256590	273950	68409	310870	201160	220350	297060
KAT2A	0	0	0	0	0	0	0	0	0	0	0	0	0	0	0
KHDRBS1	448020	470240	445860	444210	444140	293320	360590	146430	319400	304140	157390	290280	425360	352780	268650
KHSRP	637530	534330	455470	464120	448350	515630	477760	421020	453030	475940	239560	565420	418140	527950	620000
KIF13B	33794	39692	27075	60391	40060	60185	46423	29601	26539	16198	0	46400	57590	52179	24105
KIF5B	105460	139390	108570	78587	126340	131330	141200	156720	147880	84424	67062	82295	71465	94633	76767
KPNA1	68601	84374	49222	107740	113900	71588	96832	73234	51467	69477	37059	61031	87089	48203	62090
KRT1	288400	12879	85821	74084	102820	0	112020	0	140880	93803	117750	208560	27285	37092	29744
KRT10	254800	0	0	58036	169030	58600	70788	0	143860	16824	0	27580	0	46879	12589
KRT14	1737560	1634620	910950	1083750	1269960	1405460	939240	644290	876270	887050	175106	1243440	857330	1099180	1086180
KRT18	448260	500020	561450	58918	292800	1135300	301570	159340	237420	270960	54267	547930	319280	235060	227700
KRT2	139240	0	15368	4948.6	21330	0	11260	0	36684	29906	25614	26581	0	30864	0
KRT79	255920	0	210480	199520	216220	0	152410	80125	137600	162530	0	0	0	97210	0
KRT8	2955900	2972000	1727000	2098700	2456100	2556400	1767800	1261300	1896200	1892500	484260	2598200	1722400	1682100	1563900
KTN1	134070	82707	103900	132210	110370	119760	71228	123680	117090	139140	25069	112820	86079	93632	97672
KYAT3	153010	59100	99573	196900	226660	253510	216140	196030	143130	118990	16568	124960	155570	232700	187250
LAMA3	25696	28362	42862	23572	27745	21779	16037	10717	11204	22710	55386	25877	49226	22025	17812
LAMA4	1201000	1299200	1422500	794910	972270	1201700	624270	597790	683770	1376700	2149200	1135100	1025700	1206900	1155600
LAMB1	402540	316940	395630	432520	491490	444100	332070	324720	305680	366610	313140	301490	416350	305190	223690
LAMB2	6042200	4936000	7941000	2552200	3101300	3339900	1478700	1425900	1485200	7143900	13906000	3925300	4512800	5597600	3566100
LAMC1	5289800	4837600	7654000	3421000	4032600	4067900	2088800	2176800	2212500	6533300	12410000	5125500	5628100	6379200	3678100
LASP1	1590200	1691900	1020200	1107300	1442700	2032500	1026400	1416000	1025900	1201900	251920	1257900	1306600	829780	1667700
LCP1	221700	121970	54486	126040	97731	96371	20485	59750	135900	72555	47801	83738	0	87343	78292
LDHA	171060	80061	48621	136780	98039	108960	187930	219730	234820	170910	86651	176240	73518	162920	181540
LDHB	614120	712880	357680	78209	147060	181980	178210	1171300	1438600	900970	0	136780	95487	73412	64182
LGALS1	291810	192470	269170	493350	306220	467190	350160	167230	641470	117390	332570	459820	330420	330460	424120
LGALS3	952180	1459900	1968300	3741000	1140500	2984400	1330400	929880	2669100	3876200	452390	1652000	1119100	994190	625890
LIMA1	78845	88426	59613	56493	73629	72446	43467	32942	47301	36932	8730.4	57622	52126	0	32599
LIMS1	558450	560130	400460	436700	429940	531850	413250	434970	450990	439520	120910	234330	268880	287710	523280
LMNA	20498490	22575500	16646800	41745760	36785820	31858200	25708690	24313830	23513700	20873150	4709480	24378810	22127040	15108620	16212480
LMNB1	184330	477940	440640	142300	163550	287990	293800	401890	550920	451680	0	265840	228380	79234	120820
LMNB2	40271	37136	37035	0	35710	65573	40249	36440	36410	28232	0	0	33347	30255	37869
LMOD1	477680	495520	455170	672760	518710	667760	396130	359670	330410	350290	175330	352660	424510	400320	258230
LOC100155734	45135000	39940000	41545000	67564000	47326000	60756000	44824000	51685000	42928000	44747000	25122000	23720000	59085000	45611000	24156000
LOC100156325	27555	29243	21972	38404	28635	35917	0	0	0	363590	66098	421830	67476	52612	120470
LOC100157763	11174000	9712900	9253500	3702700	1277500	14476000	7486600	9320500	7224500	16402000	3952600	7649200	9490900	9981200	7922400
LOC100158003	2081300	1515300	1766900	1418500	1344000	1720200	1075200	788880	1245000	1183100	3309700	1257100	876150	1289800	1299000
LOC100523668	224750	404790	158410	91090	289440	220380	123630	34569	180590	177260	272830	302420	42360	13170	65780
LOC100622780	474770	699950	345650	188190	292330	667900	363980	725240	672530	826110	186760	485110	334790	303460	470800
LOC100624650	1017400	829040	933150	448440	620300	1201200	935590	942110	1012100	818750	1071400	933370	579000	652550	654990
LOC100625180	4748600	15716400	26854000	1560210	4501500	1051400	1587780	668920	1342900	216330	110509	128050	691560	360640	705460
LOC110255360	18601	11350	6686.4	3015.2	7033.9	6737.1	0	5660.5	5326	5588.2	21172	12321	2526.3	6219	3730.7
LONP1	207180	330910	232090	300320	342530	432530	311520	339400	356060	228320	48623	391610	317950	351730	336000
LOX	452080	379050	516140	831080	567290	500660	401260	376580	458060	439650	568760	623590	625390	612600	441230
LOXL1	445120	438910	538740	412300	510160	585170	399460	312870	305320	277040	348890	340990	187610	457660	200120
LPP	20875000	15095000	11467000	10400000	10686000	13204000	11188000	11005000	11375000	15907000	10163000	13552000	11090000	14658000	12109000
LRBA	13786	16694	11697	12820	14277	22477	15681	19405	16904	7164.9	0	22263	12422	21106	17093
LRRC17	947380	939240	1054400	2012800	1621700	1360400	1094100	1030900	1330200	747870	762400	1348000	834050	788830	826780
LRRC40	0	0	32511	0	0	0	23042	20010	25570	46389	34284	0	0	45074	53194
LRRC59	356310	231540	270550	242750	291440	457290	319100	304650	299820	449330	153040	521080	502290	304900	364600
LRRFIP1	0	0	0	0	0	0	0	0	0	0	0	0	0	0	0
LSM2	220110	153650	150590	225140	155110	186000	228530	215000	276550	192500	66480	259070	208030	198010	192770
LSM3	466860	441670	275700	553480	512430	570750	347310	272120	241540	300340	95795	529920	525030	271090	457570
LSM8	858250	168450	248160	339900	375600	1139700	807110	783570	861350	1010200	62539	353830	0	226660	334090
LTBP1	478970	442290	615860	444700	495890	283700	307170	297400	281130	481690	264200	250160	252230	288060	196860
LTBP2	552650	315460	415650	374220	422280	338330	218490	141900	174070	276210	216560	169060	264890	263240	205490
LTBP4	2400900	1986200	2224000	1788700	1896700	1400600	1320500	1191900	1042100	1706400	1042400	1134300	1341900	1429900	947220
LUC7L	0	0	0	0	0	0	0	0	0	0	0	0	0	0	0
LUM	29573000	34423000	35071000	38827000	28979000	25426000	36595000	22384000	21719000	22436000	27542000	26233000	28286000	28617000	21024000
LYSC1	21561000	8268600	4375600	2086800	3975800	1864500	1426500	1042100	1586500	16166000	1488000	19696000	13515000	14016000	19608000
LYSC2	1115600	0	114510	89364	160630	67406	0	0	0	0	0	0	0	709640	331570
MACROH2A1	200370	150110	155600	328350	269040	313990	278080	232370	144980	203690	158900	220850	296330	234640	125540
MAP1B	46953	46072	49571	36397	34731	38625	31755	32362	42475	57561	34872	30881	33498	38887	34091
MAP1S	34346	40936	29478	0	0	48135	0	0	24829	33187	19478	20812	26972	57565	26969
MAP4	197900	130560	198750	198610	233210	136970	113120	82216	106140	275950	119910	63814	78663	110220	110690
MAPRE1	1476800	1398100	1365200	1173000	1214200	1484200	1068100	974880	825720	1015400	1339800	1263200	1271000	1256700	1193400
MAPRE2	420750	397580	386940	292850	250900	504640	466870	217060	337850	294040	441960	361040	371000	337620	290110
MAT2A	60829	62133	45113	192570	152030	101400	73752	56678	71920	47172	11834	50240	72755	173000	63576
MAT2B	57005	47642	36232	47467	50469	67403	43517	48624	45501	34589	0	47054	52274	72333	48236
MATN2	157530	255290	183730	93007	119490	204000	70550	147910	115980	136670	120150	109250	103400	183930	135640
MATR3	531820	831690	513720	358890	515170	763610	489880	491550	489190	501410	217600	623350	546540	555680	625510
MBNL1	252820	230160	211060	195060	134300	185440	137270	120550	93594	141650	136500	109290	198530	170740	167880
MDH2	1342400	1134300	1052200	1290100	1217100	1565100	2194700	2224400	2290300	2053800	448510	2432300	1135900	1435000	1429300
MESD	52729	68220	46932	76084	69616	69486	120920	58471	66744	0	28454	35701	28408	27684	19651
MFAP2	103800000	1407000	91314000	173200	713950	169040000	265450000	182200000	1014200	31844000	185290	72926000	997970	1653900	19930000
MFAP4	22153000	21452000	19066000	13543000	26943000	22170000	21643000	17994000	30541000	26333000	28841000	38584000	16853000	7990000	18967000
MFAP5	6276600	156390	11025000	5729700	17296000	6401300	0	82691	4972900	8018300	4181900	14913000	5414500	6258800	2543000
MGP	981380	813030	0	1030900	1279100	1338400	495820	509860	532020	0	0	1658000	0	0	0
MPC1	537960	1019000	632590	424130	926520	1341200	926560	737770	1006400	994090	658910	748620	976460	516720	789080
MPC2	569460	594810	469780	418300	521210	855430	444360	340310	305100	366940	309900	435930	1118600	550610	477490
MRI1	71984	60902	52402	48434	29885	75872	0	61525	0	79132	0	0	0	0	0
MSN	348770	424310	231800	313080	313450	476780	282260	380720	767370	909480	43730	268860	149870	262400	320260
MTHFD1	142600	156920	96904	134690	108940	115980	139570	81060	148150	64016	75576	154750	135920	112700	123090
MYH10	1126700	659590	592850	672100	673570	1016100	563240	685310	966070	811010	356250	1037200	585360	588560	891830
MYH11	17314000	16707000	13719000	18115000	13811000	20511000	16123000	16706000	18212000	15037000	3349600	17282000	11586000	13492000	15663000
MYH14	57784	59250	45664	103680	68739	88445	65920	41532	54411	30629	25274	39007	51233	13448	16003
MYH9	1783600	1393700	1138100	293350	6916200	6592500	1431700	1567700	1913300	1884000	177820	416580	252180	197390	296830
MYL12A	5664200	5021300	4286800	8004600	5488500	5840100	4507200	4377400	3764800	3869800	1239500	5375200	3713500	3594600	4587600
MYL6	2367700	2353900	2369100	2299200	1148300	3475700	2646500	2926200	3341700	2966400	724220	1967500	1914400	2494000	2553900
MYL9	3074800	3748000	3390400	5686700	3389600	5124200	3448500	3355100	2563700	2897900	798830	4683400	4008800	2966000	3488100
MYLK	951100	1110300	1271700	1177900	802550	906120	685090	530770	441380	860360	1095300	789080	1126600	1141600	810630
MYO1C	1128600	815180	864810	981350	1002400	824170	706420	681270	918860	907640	621760	878130	706050	633770	711500
NACA	1388600	1176900	895090	1529200	1489600	1665300	1054800	992700	1258600	792360	495080	1361100	1087800	1205300	990640
NANS	0	0	49806	100370	74521	0	0	0	0	0	0	0	0	0	0
NAP1L1	872880	942210	656130	1004700	1105800	1141400	489280	844420	827350	831800	297430	691670	737170	443010	625670
NARS1	12584	47416	38412	99897	29721	41507	139180	119230	99085	19716	0	71385	20430	26224	0
NAT1	167730	0	0	0	0	138950	103430	89530	154980	153000	56638	118530	0	114590	125060
NCL	1041600	939840	739180	999240	939690	1227600	850070	846420	793240	798660	138880	859950	580810	632930	471740
NDUFA4	2681200	2730400	2495000	2601900	3134300	3862800	2833700	2533800	2384300	2881900	1399500	3190500	2707800	1894900	2206300
NES	85888	49074	48153	57445	52160	63246	50835	28796	51384	41387	7388.3	40885	11048	7983.4	42581
NFIX	156470	144070	138240	149590	153260	168710	133890	56087	122350	111960	122920	179270	145280	198990	279330
NID1	3452900	3521600	6459800	2415100	2992900	3265300	2265000	1758600	4014500	5526900	8218200	3299500	4804800	4216300	3055100
NID2	1457900	1438400	1534000	1280600	1078300	1196700	872170	805750	642590	1036200	1433600	866440	1038800	1193600	1099800
NONO	659450	771330	496200	568940	908580	1143300	488700	627540	718730	622990	217560	514770	366210	513290	458180
NPM1	3404400	7868900	2019600	208950	1052500	1882000	3039800	4867500	1170900	982690	85469	944630	1220800	1162700	800560
NPNT	865300	822080	468540	1277600	964530	818670	1077500	1141900	996910	735090	34535	422780	530890	580980	411990
NSF	41054	48771	37672	47264	58304	66946	49364	44529	46494	43723	15881	53450	61976	44420	42731
NSFL1C	121590	156160	116510	130140	50706	159380	102020	86992	95523	112140	98550	85643	166480	198410	124030
NSUN2	56776	0	0	81421	85624	100620	9032.7	6448.3	0	12007	0	94492	68400	38378	39643
NUDC	222750	247440	196490	194020	236340	263000	233420	220040	268380	208790	116220	257460	203550	294630	288980
NUDT21	233950	267280	215210	246760	244430	291830	178250	134480	279180	262090	152540	229870	69729	367710	291800
NUMA1	676440	703540	420090	332640	395250	546380	694160	408030	505850	544900	236730	407090	357540	289650	244050
OGN	2551000	2492200	3115900	1238400	1502500	2108500	992470	1140300	2098400	2220500	1671100	1949600	1273600	1433900	1751500
OLA1	252980	264710	305780	272480	236560	287360	237130	220820	218740	239400	194590	221630	284510	181030	136680
OLFML1	410600	475800	426540	798100	435910	523670	590540	380790	451640	329820	105000	271740	351390	500960	306990
OLFML3	1058100	976860	788550	1632400	1248200	1169300	1051600	922320	875770	355460	155970	611530	878950	1061300	862230
OSTC	995060	976420	857240	1129600	980370	1072100	1486400	915740	1060600	890670	0	618740	434410	540690	464710
OTUB1	1100900	983510	557830	771450	743410	781120	519240	396500	871070	1023300	514010	973340	717550	1145900	1289000
OXCT1	57341	67031	47401	45028	63073	55773	73124	88801	118510	70303	22454	110310	0	51821	58894
OXSR1	73730	73693	81938	73102	83138	93381	66900	60320	62330	65659	114190	86566	79984	76759	64505
P4HB	1795300	1890300	1474800	2382200	1776200	2772000	3350500	2640500	2993900	976430	116870	1100900	1604500	1542500	1136000
PABPC1	2113400	2324300	1642600	1328100	1493200	2449600	1495800	1580800	1277100	1037300	952230	1164000	1331700	1818800	1772100
PABPC4	278410	330200	178970	122490	140760	344080	122000	114350	138460	176080	37322	63467	75424	151220	92805
PAFAH1B1	62046	66438	67244	152190	159010	168360	173610	85411	149460	54105	59041	92175	112040	131040	119020
PAFAH1B3	630230	559730	367300	535660	814800	932610	469190	421170	445900	317160	149530	488040	303090	299920	263260
PALLD	1403400	1467200	1543900	946020	1157600	1356200	731910	709580	735940	1108300	1488200	1200400	1288700	1755100	935320
PAPSS1	376260	345640	210220	198260	310630	511300	376230	385360	330130	259540	22139	248280	210570	135490	191610
PAPSS2	0	40151	0	18115	29979	66511	34253	0	44565	0	0	0	0	0	0
PARVA	2902000	3138900	2437400	1784500	2177400	2611600	2451400	2345900	2351200	3062900	1051100	4043700	2032500	2862300	2372200
PCBP1	3838300	3693400	3141800	3382200	3736700	3457000	3123100	3386800	3041500	2801100	2770700	4197600	3509800	3610600	2996200
PCBP2	16845000	6152700	6311100	14387000	1566200	2418100	6515300	5231900	1656200	10879000	1538900	2075800	1474200	1937700	1914600
PCOLCE	247120	278370	294460	375710	350980	372870	235960	240070	221480	210490	107160	242050	420680	335180	248580
PCP4	137600	0	386220	0	85288	152160	0	0	0	216960	1054600	0	401250	395550	319560
PDCD5	742270	552410	408410	234610	478980	705430	400900	349670	383680	532340	321800	703120	654480	621930	769140
PDCD6IP	777720	911550	657210	786240	804920	997100	667460	715570	766830	613140	794430	658400	775160	839760	703360
PDIA2	105480	103600	42871	0	0	171930	225260	214260	59305	13277	0	0	70692	101240	0
PDIA3	78068	50355	69222	148500	97206	39571	115120	113260	126810	100710	0	133080	29490	12220	17533
PDIA6	63650	259800	174400	220860	222940	405120	236770	229230	430510	226250	72853	226020	133710	198040	233960
PDLIM1	853702	866805	589384	837087	727448	394301	627209	402905	421313	466590	0	425613	602710	714060	703545
PDLIM2	95239	105700	71779	111130	91074	68463	72559	77337	55441	72225	16087	0	51084	51168	61711
PDLIM3	1224300	1327400	2207000	889990	957430	962630	531180	620340	458440	2141600	3078300	1555000	1214600	1924700	1296400
PDLIM4	432300	1235500	497370	557040	815280	575250	374590	782720	259790	823810	877210	1026900	690780	759360	756690
PDLIM5	548790	511600	425960	401490	1220800	645870	439180	539600	413110	362550	109650	252600	281570	343670	382670
PDLIM7	7436100	7383900	9291100	6973000	5966700	7606300	4694600	4242800	3331400	6065200	7360600	4906400	7467500	8116900	5823400
PDXDC1	226030	176790	125760	260380	200500	325510	265660	254750	244160	187910	4985.6	187840	180150	172320	239040
PEA15	636230	0	1011500	191850	391470	781950	686880	492270	897320	662950	587010	829860	382810	299940	259630
PECR	177560	161960	129290	141420	147120	210300	145310	157820	182540	233630	26345	240020	218990	177750	222130
PFDN2	140650	130340	103820	147630	114550	175830	110910	113450	91815	107280	53621	268100	160590	381880	122150
PFDN4	326810	274730	435980	274000	289130	458600	307410	320080	155860	247250	223060	530120	579510	335730	421870
PFDN6	388200	350200	328840	199790	256380	293270	122030	0	283090	330880	177040	251630	236260	374500	326720
PFKL	314360	385920	269770	440360	461580	594400	577300	403320	453330	306310	104260	316660	175640	337660	305560
PFKM	263460	287290	321050	108700	209680	295020	188150	100440	112780	170360	298520	262830	426790	346910	310440
PFKP	295620	229460	161580	233440	221950	323190	399450	262340	315380	299130	49786	188820	184140	270890	171680
PFN1	172240	262950	172330	272890	422490	379220	805900	613510	850760	443560	88118	346770	148110	378850	257750
PGA	15196000	13442000	12352000	29984000	17590000	17034000	23862000	17040000	15509000	14277000	4909800	11917000	14226000	13007000	12688000
PGAM1	2203200	2966900	1901800	2172800	2237200	4210000	2639200	2958500	2963400	2650200	720660	2319900	2874900	2414100	2344600
PGB	1497900	1485000	964520	2760100	2244700	2397400	1958400	1466500	1579800	1200100	72550	1999600	1009300	1817600	1266800
PGC	616080	598660	586780	1316200	889010	1025000	1323600	1183900	998250	675370	252830	1212200	324880	220450	256550
PGK1	64823	53122	70924	148180	129040	181030	281390	209640	235840	188320	0	191000	137610	204710	177910
PHGDH	63946	73450	45877	162270	125160	215730	191090	191570	175230	91832	0	37841	0	42900	44097
PI15	67038	64336	65960	193260	82106	76973	177680	114560	99666	0	55030	0	0	121050	0
PICALM	1610500	580710	287950	480210	998720	2243400	1473300	1587600	1503900	1204600	793360	1943700	1774500	1147200	577660
PKM	687050	656420	579400	435510	485200	595270	717980	608950	729130	927610	1372800	578800	513400	705850	524550
PKP2	20408	18258	0	17679	0	26315	20974	18215	18605	13522	0	17740	0	12581	17540
PLAC9	1265000	1556600	1296200	604240	533490	1047500	759480	202580	138920	313700	781060	216180	347390	264800	480380
PLEC	515710	527860	428880	409430	377560	500250	444970	397050	397210	379030	228110	325230	376990	323520	282330
PLG	2113928	2221450	1769125	3287910	4138295	2070429	2031113	1569783	1719820	2276647	779628	1586006	1065352	1269565	1403122
PLIN4	12376	13562	0	0	0	12625	0	0	7393.6	0	34860	10136	8648.2	10506	12327
PODN	300920	287350	136140	305050	313420	314980	165800	214500	231130	161370	31149	170520	93177	193050	178910
POSTN	16063000	15295000	12359000	10376000	18127000	15886000	17480000	10570000	12389000	20906000	20853000	25917000	25157000	19112000	22184000
PPP1CA	0	75707	57938	69289	77167	115080	0	67307	168890	143970	27080	120940	54688	114790	268320
PPP1CB	1013100	1061500	757250	984630	952690	1073800	984740	849740	1019500	905110	424700	1057400	839770	1080100	990060
PPP1R12A	42015	36101	33712	67043	18183	52718	13494	22707	0	21126	28327	19064	38384	29737	35594
PPP1R7	237730	203480	172870	190080	213390	231470	182600	152680	175990	267030	91961	196940	273650	247520	351070
PRDX1	2294700	2673000	2060300	2588500	2359700	2704700	1940000	1702600	1175400	2323800	1232100	2092000	2152300	2444200	2049300
PRDX2	2181500	1909300	1707800	3379100	1696800	2234500	1854800	1553900	2001300	2216900	1009400	2573400	1237200	1200800	1028800
PRDX4	703920	777310	478740	865500	555900	682750	542640	501190	465260	461630	258010	686910	566340	304270	400380
PRDX5	848250	785730	466650	77824	172930	1076900	802540	600780	502220	380910	0	129610	502890	346610	102750
PRELP	10614000	13767000	13975000	12955000	10434000	11714000	9549200	7328300	9269900	9291000	14095000	9235900	12139000	9218200	8771900
PRKACA	67223	84521	68859	87497	87478	127850	75191	37061	47102	60984	0	45232	94916	60707	110720
PRKAR2A	108110	104520	49166	47941	131730	127650	114410	75441	62162	44892	0	90138	79797	119900	100950
PRKCB_tv2	0	0	16975	0	0	15670	0	0	0	0	33926	6700.8	19357	0	12553
PRPF19	276300	126360	79237	104010	173580	291180	202430	244780	159310	53552	0	0	133320	178620	114990
PRPF31	60715	71959	55019	49693	57765	45314	40870	37350	52866	67063	38791	107380	51573	62811	70875
PRPH	191020	158270	745690	18828	688170	143060	42051	34740	176010	447470	438280	173660	1146900	118430	96768
PSMC1	34957	30301	20723	46415	26627	35827	39587	17287	25300	23951	0	0	26341	22800	15586
PSMC5	0	58879	0	0	0	75360	0	48589	41775	0	32534	70444	52116	57751	71200
PSMD9	0	205150	0	542830	253950	345710	0	185560	0	248540	0	370810	0	137530	201810
PSPC1	507710	406990	365930	454000	439570	458420	433850	381740	403440	369070	186890	401650	197490	168130	387970
PTBP1	2107500	2184600	1495300	1874900	1821400	2188600	1869600	1645200	1742000	1636900	595420	1526900	1917800	1856900	2007400
PTK2	64316	66750	56699	53479	56146	67800	59863	47712	69304	76036	47859	62022	61657	58264	67305
PTMS	386980	478380	679250	0	419980	288250	121220	169620	197260	155610	0	0	0	0	0
PTX3	520190	533870	257790	549060	496070	599420	590880	400660	499760	416000	19228	926010	646140	830700	639110
PUF60	148420	77372	66387	80471	109750	137350	131250	126300	66650	123410	0	60739	105050	96441	149510
PURA	313930	347560	229390	887270	812520	441630	759040	298100	715010	532770	149740	853950	697770	744960	700170
PURB	401820	519930	336770	221280	165910	637610	480850	422250	366070	361570	107770	404000	411880	527130	225220
PXN	359180	426820	318100	275550	352960	381000	498840	391390	520540	489810	159270	422130	336480	430860	347400
PYCR2	92942	122230	116230	156280	152120	204230	198230	153100	142950	102170	32974	84789	76263	0	43164
PYCR3	805730	800150	610920	549200	966560	1120600	1145300	1049900	826850	681060	277690	1131800	989670	1111100	923510
PYGB	4236400	3456400	2051600	2758800	2953700	4404800	3114100	3186000	2725700	2060500	266240	2436500	2683300	2754700	3024300
PYGL	120810	103540	62542	93443	104260	180200	132850	93371	141700	89576	27330	130810	102550	137440	100290
PYGM	101810	59600	52987	54568	50626	119120	86819	97234	100440	85864	38696	122400	42059	100410	73471
RAB10	472750	519160	375280	510040	503690	558610	442330	386320	474140	461400	183860	526990	422490	525910	348530
RAB2A	483110	639740	311860	582700	682190	893100	461760	495110	365010	203440	0	657610	662660	639280	436810
RAB6A	480400	434670	0	552570	481980	593530	511830	410380	358820	335960	0	376750	334850	405160	336500
RABL6	57581	81646	77680	0	79902	98949	126190	109110	79103	53806	19148	69237	84787	66199	72979
RAC3	2135700	2428600	1049100	762410	1250900	1791500	1444000	2020200	2396400	2313100	172300	845610	610170	1542600	1298600
RAD23B	1577800	1916700	1969100	1094600	1121000	1433800	1113700	631870	265270	969580	1604300	1164000	1980400	1310600	1200500
RAN	2223700	2342800	1155300	2818800	2207800	3470800	2413300	1704600	2101200	1907500	267020	1290000	1219400	1310200	1271900
RAP1B	327900	212290	170110	115130	225530	385800	242020	310450	473020	261280	198110	186310	122210	114630	76936
RBBP4	170730	168600	145870	197210	156680	154120	159580	145560	145870	180430	103470	176320	111830	70248	148740
RBM14	387200	374680	401470	370500	297950	326870	234370	193070	145380	228460	242780	179920	409040	330250	326980
RBM39	90347	62435	49077	50127	74113	45377	44767	34204	39015	68006	30063	7041.9	38934	34912	63375
RBMX	765500	707560	684820	701490	808320	802330	553120	520870	577820	663360	486390	750780	946150	775190	527070
RBPMS	423430	447770	586150	247640	400940	346360	199380	185280	159840	332080	740200	408710	674890	501460	406110
RCN3	47854	59064	79659	57107	41600	45265	55595	62487	62411	70263	113080	36903	35072	38520	43321
RNF212B	0	0	0	0	0	0	0	0	0	0	0	0	0	0	0
RPL10	170970	292260	300110	48163	274960	426800	227470	338910	259890	173680	247070	257290	0	206340	85283
RPL10A	1774700	1924600	1955200	1012000	1095000	2619700	2131300	1597500	1227700	1265700	598830	1162700	1095600	488210	806040
RPL11	547940	721080	746530	811240	762870	967560	740420	859870	579870	727240	514000	547670	515090	477120	534840
RPL12	2104000	2944600	2500500	3352400	2744600	2946100	2762000	2205000	1895300	2077100	1787700	2084700	1881800	1773800	1139500
RPL13	884170	1424800	1280800	896540	893190	1820800	835360	1049500	491890	685550	577800	752270	653400	469850	578310
RPL13A	377900	329100	362060	452410	494160	521460	332600	333830	320180	235930	270500	325440	258680	266060	214000
RPL14	3909900	4095300	3902700	4156900	4174300	4806700	4289900	3515800	3456000	2985300	2469500	2865000	2347600	2426400	2464000
RPL15	266250	844440	762590	788750	1061700	1100200	326450	681240	308990	534840	645000	742670	126350	147470	471920
RPL17-C18orf32	447810	407650	457220	926560	572270	969480	851650	347060	324150	374140	367830	412780	215300	203860	539000
RPL18	3278900	3775500	3802900	4125600	4195300	5072200	3720500	3609900	3112000	2361200	2191800	2973900	1401900	2303500	2684300
RPL18A	733610	700270	859530	921760	917450	1224100	1078900	590320	655280	479130	486800	538600	405520	475350	353900
RPL19	1069000	1192000	1176700	912180	1002900	1390300	1339000	1326400	1109800	1129100	880910	762230	704940	790300	879710
RPL21	790860	1191800	918040	1042000	999230	1391500	1011200	762350	495100	653600	765620	540370	353710	477000	566390
RPL23	1148800	889460	1242700	703510	1010400	992410	1123100	1182300	1162100	1462700	910040	956950	783340	722550	695690
RPL23A	375110	416350	1387600	1380200	1300200	1565200	1310300	812690	1016700	757910	673010	767650	216710	907590	213700
RPL24	982620	968030	1114700	1272900	1148800	1262300	1104300	783960	629280	565790	507150	697360	611410	397050	406640
RPL27	2051400	3503800	2788000	3625300	2895100	11920000	3047600	3334500	9584200	2595200	881940	1193000	1477700	1502200	1359300
RPL27A	5757200	5150600	5140200	3462500	4411900	7937100	5655300	4945200	4315000	4201200	2840000	2943200	3356700	2379300	3151600
RPL3	1467400	1830300	1705000	1965800	1719300	2633800	2238300	1631700	2622200	895180	746190	903460	848990	524280	833940
RPL30	837670	972930	939190	937040	933910	958290	1029500	990230	1076600	859040	606390	937930	463070	573190	496570
RPL31	1896300	2344500	2336300	655470	3011200	3068200	2494300	2092200	2268500	2092800	1853700	186850	95635	118420	143050
RPL35	948030	1108900	949100	241180	955400	1246100	981520	879410	590940	825790	793490	1562400	1277600	695510	705480
RPL35A	116420	121150	0	295030	204000	199060	148530	132140	83922	0	43529	0	0	0	0
RPL38	2570300	3088000	2744000	2673900	3157800	3823400	3175000	2332400	2051100	2034500	1684400	2813300	1768500	1099200	1016800
RPL39	3067000	2963900	3599500	3277400	3196400	4574600	4599000	2498700	2192800	0	0	0	0	0	2267200
RPL4	2187200	2698400	2695100	2816400	2626800	3178200	3055800	2914000	2293500	1657400	1275800	2226300	1693900	1339800	1241700
RPL5	1746100	2106000	2293100	2563300	2419500	2751700	2786500	2079100	1793700	1626900	1410500	1086100	781140	1032400	1459200
RPL6	2148000	2357100	2308500	2367200	2517600	3734400	2499800	2120300	1950500	1680700	1824400	2224800	1361700	1325600	2077600
RPL7	3234400	4187200	3211900	3056300	3509300	5262100	4249800	2805200	2845600	2376400	962780	1381200	1345800	1293600	1049300
RPL7A	2839000	4051500	2908000	1182900	2009600	5049500	3376400	3613500	2891700	3546900	1626500	1785900	946350	1189000	1816300
RPL8	3297800	2958700	1876900	641190	651430	8325200	1766600	2474400	2470300	1679400	338660	947060	806280	542950	0
RPLP0	628260	549530	628070	911740	744720	1058900	651130	509370	540370	357950	433380	523530	457720	372470	448740
RPS11	362770	378790	461320	493120	449910	471250	420790	214820	205500	243720	85811	270520	172910	190750	302000
RPS12	764090	894550	138400	502980	215180	624140	133210	674420	489760	793760	61662	146270	131800	0	90180
RPS13	305530	336060	352060	309060	438390	483840	393160	229320	221350	296090	182440	255560	256030	239650	218100
RPS15A	1112300	1140600	1185900	1148900	1456100	1727600	832710	844490	820790	751330	321830	665940	601770	709830	654940
RPS16	254800	220900	533240	243740	353690	421650	315230	240000	226650	309790	173970	323420	12040	0	215370
RPS18	224780	636320	438470	842610	951200	1250500	242690	199290	653980	167850	21720	134550	618310	73837	452290
RPS19	194850	332640	352900	394990	505250	287170	313550	280900	261150	203250	76790	143450	282540	173800	98024
RPS2	386160	506350	412770	349950	424740	795150	564850	416780	497460	403570	136880	282720	257490	281420	241250
RPS28	483160	475210	624200	520400	574120	522700	467650	342420	486830	438680	0	0	0	0	0
RPS3	288100	295400	260630	186550	211160	391820	185020	258080	209680	210980	122630	239190	323340	267150	131350
RPS3A	574290	63392	73418	862380	620590	799840	193790	149710	220730	152400	95466	193520	114220	63336	158350
RPS4X	510560	546540	479020	432130	541920	682610	583170	374870	350390	391490	188730	329970	290850	234310	222760
RPS6	0	362880	379860	495760	504800	745030	488840	461580	666940	52448	49649	803560	838050	911380	489860
RPS6KA1	153400	143530	105030	119660	158180	180320	127270	105060	109910	128400	21986	147130	105040	114640	123450
RPS6KA3	90557	97125	85108	137160	118490	172440	88700	120640	100090	86797	0	0	89012	0	0
RPS6KB1	85431	58349	63358	81496	73589	126030	92164	61817	52103	30084	11202	37051	99096	80830	38556
RPS7	817700	860130	944320	439380	779190	1236700	507540	900900	801480	972420	692240	684450	409340	253290	548880
RPS8	704370	645070	740420	697700	907030	939740	1042300	701450	798640	536590	546870	571180	439610	561710	436670
RPS9	549200	575390	501660	647480	718830	781640	682300	533340	462470	467480	247690	344170	353090	392730	303770
RPSA	1139200	984660	971240	1468600	1099200	1153800	1436800	1423100	1207800	1049600	508980	979170	722870	1205500	1317000
RPUSD4	294880	321770	224330	428100	255210	416420	317410	330730	331890	316540	142070	339110	212360	379080	477240
RRBP1	306000	456970	275590	514590	347490	599900	686950	480160	371310	278680	42267	326920	254820	360410	274400
RSU1	3405500	3990500	1755900	2676900	2631900	3700300	2348300	3016600	2537500	2895400	1039600	2891700	2670800	3329400	4320300
RTCB	132120	74709	99095	12355	61504	207660	118310	115110	97879	114870	18665	104720	117370	75806	45472
RTN4	80377	89413	77547	110280	81490	104460	90324	84199	58148	57067	6885.4	64392	68533	38773	129580
RTRAF	1094700	1489600	731670	595850	738530	1486900	968900	892220	1063100	1009100	301640	792010	538030	488730	419600
RYR2	996290	23424	0	0	0	2996000	0	34909	1099300	0	0	0	0	0	0
S100A11	2920100	5934100	695960	513040	907870	3312400	1026300	1234600	3165900	2255300	3555800	3863800	0	2740700	3529900
SAE1	0	0	52516	0	0	0	116520	0	136490	102850	0	0	0	0	0
SAR1A	799520	986630	513100	662230	669250	1098700	966440	810280	814530	788000	140490	828070	476500	584200	729090
SAR1B	559090	531070	289810	351350	436660	583140	506520	642180	750790	480330	0	543630	220460	285630	278080
SCFD1	74409	82350	64683	37646	40704	79962	97153	84062	74845	157300	272910	145410	201050	207140	129020
SCOC	1653900	1470400	1035600	443320	802460	1641600	1139400	1156100	0	1189300	845030	1500900	800900	936390	781110
SDHA	16308	20737	11061	20944	28112	26199	30686	35444	70482	34959	14233	39219	0	18090	18896
SEC13	343600	401380	223860	514710	401150	567440	491230	409600	365210	320740	120760	304870	325300	329650	295640
SEC14L1	198040	0	236720	0	0	0	0	0	137240	0	0	0	0	316940	0
SEC23A	171350	170770	110180	213030	203510	231840	186610	161500	177220	182710	71336	160330	160290	149930	143490
SEC23B	627340	754470	596570	684740	754790	1184300	1224200	1222400	1298500	731140	43018	596150	376210	392780	516710
SEC23IP	508090	619110	353900	546460	603690	890290	510160	496190	516070	318660	234640	417760	415950	588280	530860
SEC24A	74233	122350	58917	122520	147650	194050	162320	85101	153600	64847	41359	90888	36624	51657	68542
SEC24C	117050	124100	142810	235390	171230	349390	135200	166430	176830	263500	91010	165960	134640	84499	144220
SEC24D	1099700	1134500	918270	1249300	1466900	1769700	1724900	1643200	1660600	814050	255510	1110800	730070	731050	800300
SEC31A	2031600	1647200	1484300	1565000	1816200	2377700	1556000	1512100	1842300	1242500	620580	1510300	1398400	1351900	1090100
SELENBP1	787320	778410	794730	762320	837960	968320	888300	765050	911800	1033500	265680	928000	853750	678960	595280
SEPTIN11	5324800	2482200	2486600	2777500	3088900	5826300	2564500	2510200	3890100	2783300	640010	2663500	2630400	2383900	1979600
SEPTIN2	2982200	3316600	2653200	3266500	3568900	3990100	3642000	3376000	3627200	3659500	1663500	3638700	2560400	3415000	3501500
SEPTIN6	350250	351150	301270	406280	329720	302620	340380	295510	304930	260700	163620	353550	285640	345460	258590
SEPTIN7	5014600	5253800	4359800	3042800	4479200	4827900	5078200	5018600	4964500	4950800	1612800	4247600	3147000	2956100	3639600
SEPTIN8	324760	344140	291350	331140	360270	514780	298870	211350	284430	345970	195230	238050	164280	273250	406320
SEPTIN9	398730	352510	320750	650470	977740	715350	305450	277990	413460	339040	51441	503120	240440	270910	297900
SERPINC1	142210	86830	91773	114420	95322	0	63185	71331	101420	100390	0	112020	136390	174870	254090
SERPINF1	50250	106420	130430	43862	0	25070	0	0	21722	42526	103470	0	38335	44261	40980
SERPINH1	4361700	4451300	4413000	4490700	4861400	3692500	2813900	2993100	2992800	4406900	3057000	7694300	5826200	4596900	3920300
SET	1058900	1221900	907600	1006000	1348500	1968600	1664400	1385000	1175900	1649700	631250	1458600	1059200	1541000	818420
SFPQ	2326000	3394600	1871100	2254000	1681300	3241400	3011500	2790500	2042300	1582500	642130	2360000	1330900	1676700	1896700
SFXN3	768640	781590	566500	627320	406170	959980	677420	534770	550770	651230	284030	557740	536640	452350	492440
SGTA	801560	832890	610590	346700	316320	648120	745920	735830	362900	315020	62894	355800	487970	526830	544030
SH3GL2	192420	188330	156060	187390	216270	246010	142910	142480	171780	111940	58547	169260	212680	210340	208730
SH3GLB1	314090	454190	214500	207590	256010	470710	208360	202750	208640	319580	89781	148580	115740	197940	125240
SH3GLB2	594810	544710	470790	526660	503590	785930	425470	412600	383860	455480	102960	377390	513330	779070	702810
SHC1	93143	111300	65554	0	54200	98780	68074	93086	93803	59116	47030	79924	0	104540	86953
SLC12A2	16011	17661	17063	26052	78646	123650	31221	16545	94225	85707	0	83570	19839	107280	89346
SLC25A1	66344	73077	90239	25579	77905	86214	77546	53885	57559	99497	123980	63695	56790	31663	55728
SLC25A11	236000	254800	330330	187060	292080	303100	189370	112020	105360	255170	337330	168670	301390	280340	159080
SLC25A20	123480	112910	117160	161330	168560	153690	122630	97228	101590	109530	143870	132960	139850	234520	248780
SLC25A3	1122000	1518100	1474900	1283900	1480600	2396000	1448800	1422300	1310500	1178100	1860500	2535700	2491300	2329200	2728000
SLC25A4	619190	743720	855950	256550	343780	426390	496520	289080	243700	161460	585820	453850	959720	785910	455420
SLC25A5	499270	704870	288780	655920	719520	1081600	671730	530860	436110	508790	467290	428240	742600	583130	608460
SLC25A6	8822500	10826000	8812200	3342600	5652600	28326000	7976400	7377800	6236300	9760900	5728900	2785700	7643100	5567400	5349500
SLC4A2	65471	109420	55746	145680	52416	231890	254670	401310	119590	160230	6738.9	306860	275400	305680	572540
SLC9A3R1	76888	70589	42724	85979	95711	102740	43562	62053	58081	42873	0	86990	82283	183140	165220
SLC9A3R2	113910	88777	62521	116290	103970	178460	110110	87534	68673	63534	0	59848	112870	92534	76835
SLMAP	170300	0	0	29533	155670	0	0	0	0	0	0	0	0	0	0
SMTN	718650	739500	1209800	720820	527280	595830	401150	362080	321000	911570	3752500	802110	1702000	1516900	1293300
SNAPIN	0	304160	0	0	70952	306840	220110	0	220080	0	0	0	116910	60869	0
SND1	637290	611380	537220	404670	634660	791910	959790	725320	663270	516310	250130	280250	430950	298680	321130
SNRNP70	169860	141980	129280	146310	139040	198230	133820	107030	73967	118590	0	0	0	0	62882
SNRPD1	1891500	1819800	1342500	3961500	3086900	4091600	1518300	1191300	1016100	1314900	478730	4358400	1582300	5926400	5279400
SNRPD2	1067300	758660	878910	277470	1459600	1110700	794380	912960	928690	1000900	526730	1172700	1184000	671450	391330
SNRPD3	1148900	837070	1197100	1276600	1548900	1606500	1084200	926660	1233500	1168000	818920	973350	1697100	1513500	1503300
SNRPE	373240	533650	474780	199470	389820	583080	236000	324710	203490	308580	154700	273880	133130	202970	173910
SNTB1	187230	103860	58259	190290	154700	294780	95574	186670	172870	143890	27049	225030	83842	168870	184280
SNTB2	215920	233200	134650	181290	114440	184390	139600	111350	107940	179020	48609	256370	112780	100580	107610
SNX12	279610	314220	176380	247590	291210	367820	232430	279020	232450	177460	0	221610	218760	380860	543090
SNX2	199100	193080	93527	154280	143540	164620	127720	105090	103190	125180	63908	64714	97225	177140	103930
SNX27	75490	48091	40555	43662	47301	54531	39571	38078	46370	46929	17046	53466	36421	46771	63394
SNX6	97109	113790	51724	155720	111890	152800	101210	69624	64085	56430	0	36331	64104	87348	102850
SNX9	174810	145400	138750	142940	138510	222510	194870	137620	145530	197360	100240	140460	148150	230230	186570
SOD3	0	0	0	307420	245950	0	0	213720	198750	0	89230	0	252460	0	278270
SORBS1	1613060	1733140	1641230	2804220	1931060	1820330	1550480	1506540	1403480	1948650	670600	1482590	1367210	1513500	1307200
SORBS2	1738900	1117200	1888700	1509000	1144600	1638100	790770	1050200	1207200	1495800	1816600	1612800	1880100	2389800	654620
SORBS3	27140	26411	29038	0	41214	54807	17326	26270	14361	26767	14970	22581	23284	43775	30174
SPAG8	717580	624240	671580	191820	530420	644050	778110	461690	126250	760440	104070	908370	789550	644280	241570
SPR	319460	417960	274180	282110	215390	363380	172910	158450	276270	285100	87344	365510	270210	161380	181150
SPTAN1	136190	129700	152540	57381	100540	169480	102090	85207	105360	216200	59572	117740	149450	92379	119340
SPTBN1	128850	125670	159500	178370	185860	229760	131820	102530	125120	220450	91560	177580	186600	137500	153270
SQOR	246160	252030	236250	269410	240010	304250	310100	224970	231110	265970	215560	260260	206860	290790	302750
SRI	329860	400950	322580	523300	402800	580380	691850	698830	564380	31578	95538	51865	144820	245230	205360
SRP68	192130	269750	122750	58831	182620	314570	183120	207030	143580	146560	82392	137600	49084	37695	75833
SRP72	71784	134250	88554	243040	184590	295210	289800	221360	196740	124740	0	84432	74902	109850	60022
SRPRA	0	0	51552	0	0	101140	81848	158980	81891	0	0	0	0	0	39937
SRPX	288270	231330	246170	469750	396850	739390	474710	310330	324580	242190	64994	210250	131390	163770	107750
SRSF3	784260	815540	699400	686900	666580	724620	788850	651870	809970	839830	102270	640860	720470	715390	686810
SSB	90344	73427	60069	81126	82881	59864	93162	79103	61116	0	18481	59656	50466	29169	0
SSC5D	23220	39872	33091	19962	15844	27223	39615	23755	18256	22557	15137	14625	19787	12659	16684
ST13	1960700	1886000	1562300	2021200	1967900	2883000	1786200	1811500	1539300	1876100	627180	1939800	1713800	1413400	1386900
STAT1	782070	996390	470180	562410	694550	868920	571220	531290	548120	635920	562360	810550	295970	390830	322740
STAT3	168340	157820	114380	132530	176390	178110	155990	121780	159680	165140	111390	242460	178130	173750	143310
STX12	547130	1013100	523370	676330	620590	1160600	759570	699920	615300	747670	20850	761660	671440	676750	816020
STX16	119970	189860	92852	0	93924	232270	203890	0	316080	0	0	106740	77775	167110	165390
STXBP3	20016000	17332000	18551000	14734000	14877000	10659000	12196000	9479100	8596900	12118000	16300000	6578900	18661000	16464000	8479100
SUB1	1357400	2395800	685790	903380	1297400	1937000	992730	1574800	1236300	1483600	303360	1518200	1112000	1370300	2122100
SUCLA2	454050	573640	518660	818260	698620	958060	562030	459700	589340	673410	329150	724030	520440	746480	582980
SUCLG2	113530	112600	92464	124090	117350	196590	201570	121930	137940	108270	23370	101450	158090	174570	81490
SUGT1	64039	38266	46470	66046	63795	81348	49777	35629	33358	18669	15963	22765	42507	27272	25587
SUMO2	0	2012600	1433400	2026300	1748400	2704100	0	1604100	1392400	1424300	0	2416000	1749300	0	2200800
SUN2	64239	61748	49013	59418	60321	45860	51756	74806	57259	85311	20994	43729	41578	41190	29211
SYNCRIP	393780	381560	265820	406770	328970	432640	310700	275150	307770	290390	114980	408920	311640	335750	441580
SYNM	3646100	2960400	4369000	6432200	3649900	3484500	3502600	2459300	2070400	3278600	5581900	5321400	5312700	6703000	4429000
SYNPO2	795330	958010	1373500	1022200	513600	632730	875560	919590	449560	744560	552890	590660	800650	933390	718040
TAGLN	33517000	48898000	42973000	32025000	36682000	43990000	25522000	31631000	21193000	56741000	28712000	51697000	36198000	41083000	50763000
TAGLN2	4867900	5201600	1705200	3279800	3317000	6050600	3270100	4811000	4384500	4327700	877980	4519400	3128800	4839400	4892500
TALDO1	332040	389320	264690	163050	219280	324150	535120	470160	447870	443170	100270	269140	466010	179290	223390
TARDBP	222010	218150	251850	121110	235830	236560	141190	166490	153770	255040	164330	199660	156310	170430	185640
TAX1BP3	263850	267000	190960	298030	302710	270490	189430	172240	192160	169750	0	302470	298170	277850	216150
TBB	852010	1070000	1220150	564900	937140	1084460	716630	528470	540630	898570	1010960	807830	1069240	967060	869080
TBC1D5	142910	238950	188130	116950	206800	298650	184070	138550	197160	170290	48956	237170	168580	81226	84379
TBCB	51420	76035	53428	107200	52631	81750	73155	63865	42363	73632	35179	59379	79756	58702	82641
TBCD	10872	14840	8952.3	11692	10890	12636	14536	7638.1	8039.3	9859.4	7938.1	12721	8788.8	9335.2	12341
TES	162810	224570	181710	277130	293220	236920	156760	82297	87638	93071	9478.6	243170	338360	223950	51351
TF	44680	50976	27187	49706	72462	77137	93756	50118	79542	73054	14946	75511	98335	70403	73003
TGFB1I1	4336100	4476000	4570500	4066300	4184800	3508800	3164200	3237500	2807600	3967000	2127400	4094400	3677700	4669200	3453600
TGFBI	20225060	22479480	22368650	11575000	15485080	12115830	8655100	8220630	7925680	15982170	23836200	11363150	9216020	12454480	8958890
TGM2	32660900	36236400	26366600	48812100	31945400	41119100	39716900	37869200	39741200	32526900	8592610	31164500	26728740	29110500	32703500
THBS3	46933	20506	0	0	0	0	0	0	0	90904	0	92124	0	0	0
THBS4	163520	239330	404870	91167	138440	229100	48475	48953	0	251710	515480	177080	344900	304330	216960
THY1	258570	353290	153290	139810	128260	158390	143160	242730	111860	338810	871370	402790	0	333180	286910
TIA1	69012	54347	71099	49165	56464	54153	59468	61031	32808	35090	49627	94463	53072	40302	53750
TIAL1	376500	357210	290220	427520	372880	492820	119260	290580	321860	278130	146600	89045	473410	332600	231980
TIMM8A	136260	0	105410	156370	120140	178230	0	124600	206280	143090	0	144950	0	170180	0
TINAGL1	9555700	10486000	14018000	7126800	7599800	11174000	6770800	5903700	7357700	11712000	18770000	7152300	7750400	11934000	7640800
TJP1	34867	41160	42610	43495	39204	41069	34867	29120	26218	23067	5834	9308.1	14184	12185	20478
TKT	1314300	1281600	722300	947530	1028500	1781800	1452100	1488200	1460300	1083100	68346	1166600	675220	950020	887710
TLN1	10772000	12762000	9442400	9929500	10447000	11403000	9478500	10463000	8226900	10465000	3858700	9334100	7403800	8061600	9248900
TLN2	17053	18173	13484	25112	21243	22028	15358	13929	11391	13204	1698.9	13431	13095	11570	11439
TMSB4	3428700	0	3063100	3795000	4523800	7053700	0	0	0	0	521200	1438000	3397300	0	0
TNC	450630	635670	1225200	11105	553860	337640	5224.8	7323.8	12203	1136941	2790652	751453	790410	722960	253310
TNMD	134290	365280	619640	0	0	38633	0	0	0	155190	606460	0	369240	97805	0
TNPO1	23039	21408	0	23154	24151	30805	14621	0	15577	12588	7391.8	0	29443	24005	20558
TNS1	1646300	1754200	1693700	1795200	1449400	1591300	1013500	1078200	961360	1705100	1272000	1543800	1556000	1926900	1856000
TNXB	570782	685812	626819	613833	624347	614181	346027	403477	371033	549227	697668	513628	545072	665425	520942
TOLLIP	1147400	589460	884580	855040	879820	1448500	950540	906500	560880	834720	246050	853340	1193800	800980	1037500
TOM1	61730	130750	102340	127430	106040	148980	134980	138460	120560	70343	57855	37178	79518	74488	84138
TOM1L2	239320	143980	182840	86789	139350	418570	64178	188840	207460	124660	0	215710	248160	180360	176350
TPD52	7423900	2866600	2528500	1764800	4844700	6830100	1427200	3013000	4257200	2700300	591120	2529700	3154800	2414100	2317000
TPD52L2	323890	256500	193600	314360	297560	237370	153410	99290	162530	155210	101670	265460	168530	152620	192860
TPI1	17981	32809	0	39693	53583	77059	185630	88275	195800	56593	0	54626	31818	53288	173730
TPM1	14290370	11838020	15422450	13453550	11063400	10444410	8071160	6054810	7159440	13823580	13611240	9031674	11267939	9548070	5521250
TPM2	1204900	971310	2512700	2608900	1236800	806480	1550600	1007500	1224900	736510	932280	613610	1429100	513990	510120
TPM3	4176600	3356300	2661700	5172500	4867400	4682400	4221200	3360700	3547000	2509900	982180	2628700	3319100	2708600	3295100
TPM4	1238900	922930	965640	1712400	1243500	1087100	1565100	792310	832070	995450	494240	937340	1610300	769880	639350
TPPP3	1283700	1342200	1243900	1306300	1448000	1357700	720250	792920	795230	1545400	1121100	1918700	1427400	1119200	902630
TPR	13531	11000	11063	21504	13304	12491	17521	11957	9950.6	12028	7008.6	7472.3	0	0	4903.7
TRIM25	68329	64112	19870	76194	63913	51043	26499	40973	53869	0	0	47218	46017	53335	43747
TRIM3	61165	0	51307	0	58009	67024	52810	0	53330	86442	0	61948	88699	51557	0
TRIP6	145040	310210	163370	66011	122410	152560	45792	34566	121630	76562	31131	194460	42761	196290	108450
TSFM	124210	141870	0	0	152950	207700	146930	184050	0	335630	0	1008400	0	0	377090
TUBA1A	2439200	2777100	3011300	1125600	1506000	1953800	1266600	1359200	2138900	2445500	1874900	990550	1222600	1757200	1402500
TUBA1B	33559000	37055000	39090000	22703000	27838000	35804000	22718000	22518000	22376000	33675000	35718000	24089000	26322000	30063000	28246000
TUBA4A	538600	543910	263720	515910	459370	709510	536100	547130	504220	283460	124170	454230	317910	507290	501190
TUBB	3995300	4680300	4364600	3043800	4232100	4276100	2716800	2578500	3461900	4634600	6074700	4023900	4318500	5918700	6330100
TUBB4A	81653	83855	150190	25008	88720	103540	31192	59364	91624	110520	133880	53880	33042	100010	9388.1
TUBB4B	28496000	35134000	24505000	12688000	19749000	24619000	13687000	14003000	17960000	27311000	42328000	22015000	20461000	21786000	23648000
TUBB6	1012400	1227000	1102600	281830	532530	834120	824260	554010	532540	861060	1144300	946080	794620	874610	818010
TUFM	441080	427070	507710	554180	637630	796500	716450	767400	1003900	730630	692900	571900	501680	731920	516320
U2AF1	576090	290620	490490	244190	258620	312040	570080	557410	193070	374280	101010	272870	130330	112300	148480
U2AF2	509640	1610400	339620	762800	1690400	591280	1327500	1261300	453220	411700	141910	356840	415640	504710	512090
UBA1	152820	201320	172830	166820	196720	251060	228440	184840	162970	240610	79636	236530	135600	216960	227850
UBA5	101340	232500	200680	149460	210070	393330	241360	163710	345450	391240	53418	385310	404190	658040	451630
UBAP2L	0	59522	40509	0	0	93515	40448	46986	44499	43263	0	37011	0	117520	0
UBE2M	443030	429690	178880	510530	469790	646150	489540	499180	425710	455070	223380	446890	614840	716270	563500
UBQLN1	255490	235930	218260	256020	217370	272090	233210	281250	240100	163070	0	245820	302400	49739	214790
UFL1	154760	143670	14907	53197	106280	209680	186020	209430	191280	125450	18189	133210	114380	164240	102350
UNC13D	43095	0	0	0	0	12856	0	0	0	4583	0	0	0	0	0
UNC45A	37671	38644	31154	21155	13985	38858	28683	27033	34965	32161	18588	29040	37961	41605	26021
UPF1	61143	63173	45356	47258	44158	58351	42556	20760	22158	36173	25098	32028	51777	48527	39127
USO1	286800	310360	227440	357080	247250	446060	308110	340000	309220	281090	11226	275110	249060	311540	320310
USP9X	8452.4	15046	5235.1	17722	20855	17458	6818.7	14800	0	20236	18259	26238	30038	32592	20835
UTRN	235160	197300	185970	196460	216270	184700	170060	159900	206420	193090	56158	194830	124450	154020	116630
VASP	731140	874050	477300	752880	883870	937500	598400	560760	433170	635780	398180	760110	641700	823820	604690
VCAN	259370	348130	274870	258390	311940	416860	389740	238040	227720	191090	121090	184670	244400	166560	229500
VCL	9974100	10215000	7805300	7066700	6690300	9811800	7728700	6884500	5740600	8374500	2166900	6733300	6342900	5945400	7422700
VCP	471260	678350	482840	391060	471960	813690	452050	559200	510080	783990	247460	706390	496100	629120	593080
VIM	9258200	9044400	9331200	10519000	9620100	8969800	7942700	6433200	5163500	5373600	4635700	9007200	8149800	6843400	7327400
VKORC1	609460	522950	737090	727030	564460	655460	728850	560210	575620	842050	0	394220	397080	417800	518580
VPS26A	53823	58966	0	79446	76831	80271	72685	0	43119	34456	20970	58762	0	0	54597
VPS35	671540	596260	427420	537370	651180	842580	546580	542030	663120	610080	157900	691120	553760	509940	659700
VPS4B	166860	154240	114050	134270	121060	154390	142480	102800	137170	110310	44234	95768	75484	93563	90107
VTN	421980	486780	351970	565690	470390	534000	402660	404410	363370	431860	120900	334760	299790	309140	464800
VWA1	749160	744970	816070	315170	479700	557890	330310	394360	354980	905360	819880	705290	895630	1414900	628590
VWF	4460	4334.2	6594.4	6355.5	6893.5	8052.2	6737.9	3485.4	6592.7	4641.5	2851.3	0	0	3653.6	0
WAS	0	0	0	0	0	0	0	0	559600	0	219140	0	0	0	0
WDR1	140650	133010	101710	165460	158550	217830	157590	123220	120040	82164	23831	128740	30575	34154	92914
WDR44	21237	23674	21748	23064	32637	30872	23646	20748	21085	0	23621	33761	0	36547	46191
XPO1	1007600	738900	513090	262280	755990	0	487480	513320	1068200	875310	206080	811760	508030	366190	383470
YAP1	163580	214950	194240	181340	187520	210050	134910	114530	100620	149110	184250	223560	235960	120420	108820
YBX1	278100	235740	212140	342220	271210	271470	250770	208750	216650	212310	56183	341590	303130	310180	401050
YWHAH	716660	616350	387470	770170	781840	952040	541840	470790	705200	776060	218840	1232700	1198000	947360	1039600
YWHAZ	3693500	613370	722170	925630	879830	727870	1131500	673930	2438600	1694100	338090	522770	468280	737170	420640
ZYX	3038900	2573600	2945000	2133700	1891100	2044000	1943300	2113700	1146500	1910800	2115800	1912000	2041600	2487000	2583900

## Sheet: Protein list_4
Gene Name	A1_1	A1_2	A1_3	A2_1	A2_2	A2_3	A3_1	A3_2	A3_3	B1	B2	B3	C1	C2	C3
AAK1	0	0	0	111270	163890	0	151410	0	127840	112310	183440	207360	170060	126440	0
ABCF1	52180	94825	129530	239240	221190	236450	299190	316860	163750	117370	172020	84576	271370	0	259470
ACAP1	0	61778	51438	0	0	0	0	0	0	235460	321440	501370	57333	51742	0
ACAP2	40031	107240	163780	55590	154650	179910	184370	120840	118780	73669	395640	262720	184450	168650	154930
ACLY	368340	863850	817510	935140	1126700	1336700	1635800	1613500	1666500	845350	1856700	1746700	1032200	628070	1067600
ACSS2	0	105280	111090	146710	154380	0	231890	0	283350	76480	147210	138950	119880	140510	123660
ACTB	36257000	68592000	54662000	86444000	122730000	113990000	126290000	105030000	169840000	26522000	129850000	157660000	84012000	125430000	119840000
ACTBL2	29049000	0	0	0	0	0	0	0	119450000	39608000	0	0	0	0	0
ACTC1	151690000	232070000	180640000	397530000	586320000	659720000	468210000	482480000	558570000	121470000	258140000	255290000	373200000	634310000	555130000
ACTG2	10218000	18293000	19386000	13296000	76014000	130210000	30750000	48094000	37990000	6901700	13312000	10832000	10317000	14733000	17571000
ACTL6A	0	233460	147580	265970	279760	485920	270540	303220	473560	0	533670	654330	341640	408930	565900
ACTN1	10354000	11568000	7342200	20579000	27511000	27596000	24849000	25891000	31074000	3529600	8078400	5993000	5193600	7536700	6626000
ACTN4	2615500	3140600	2075500	6193700	4640500	6709000	5790800	5098700	6697400	909920	1957400	1791500	1308700	1836500	1303800
ACTR2	637400	1299600	1597900	1781800	1918400	2317700	526270	1893000	1413500	2197500	3452200	3561300	2085900	1935500	2619700
ACTR3	447360	1133200	1344100	717080	1186200	1805600	1305800	1896300	1387400	3318900	6461600	6478900	2623300	2314800	2593400
ADAMTSL4	0	0	0	0	0	479460	0	0	0	310620	0	273350	0	68685	0
ADD1	122060	34755	142930	0	205560	155750	300950	236270	461670	341700	362340	1038200	301750	321610	159880
AEBP1	402920	528180	466920	743970	1055200	1292500	493430	1040200	1305600	644840	1334900	1307600	1038700	1578700	1339500
AGO2	198530	1667600	603790	52707	156660	2336900	81694	478470	89357	138370	248580	166260	151630	74874	85328
AGR2	786980	3215500	1224900	1620100	7224300	2446900	5769600	3455200	9179300	2926100	1571600	4547000	5077500	5738700	4825100
AGRN	128240	157740	114960	236620	533070	631650	381050	774420	674140	335800	458820	538440	499650	275080	437430
AHCY	0	0	184210	188750	218460	149770	104310	98089	81554	0	305520	267030	0	126270	110770
AHCYL1	0	438630	275260	162230	374430	841960	227290	606450	139770	317570	1134000	1169000	144310	649800	169180
AHNAK	614910	1088230	924640	1186440	2041960	2495100	2221080	2044630	1879050	835050	1302460	2528740	1014820	1802950	1602560
AHSA1	150000	341570	203220	508600	556340	564040	599130	312470	507490	432640	626120	565200	458810	0	382130
AIP	127910	156520	184080	262330	284410	404850	357480	360400	469540	366150	595710	592800	377580	352000	385860
AK3	280280	468290	379980	597550	1135000	690150	367960	378490	1666300	568390	367460	933250	188850	828440	502270
AKAP12	47923	43495	30891	103120	222790	298280	199920	229290	282340	104710	154910	246020	163750	210310	192120
ALB	5083970	9859100	5968600	7926300	12129000	16242150	10623029	14103370	13652600	4288400	11465682	10849000	5910540	4506464	8729700
ALDOA	7417900	8775400	5272600	17448000	27161000	12678000	10148000	12202000	26611000	4552200	9450600	16699000	11719000	13489000	14157000
ALDOB	1519900	2177600	1361600	5002900	5309000	5523700	4479300	4943400	4542800	646080	806020	1464500	750370	1077300	1940600
ALDOC	122130	171740	0	646110	521310	505040	296240	390790	1136300	142910	387030	350830	217090	407230	344370
ALOX15	0	0	0	121260	215560	134830	105320	69194	146180	146890	310700	160730	37453	0	34676
ALYREF	0	767920	464660	271090	730470	1411400	139250	266380	100020	392220	580050	669210	381660	0	0
ANGPTL2	0	0	31436	32380	54602	0	47133	62932	69378	101850	150360	217540	36933	43773	27096
ANKRD13A	0	76791	52260	94220	136910	186950	123840	98823	95554	89898	123400	173440	80799	123170	159000
ANKS1A	0	0	0	158930	0	99450	127370	0	121350	0	0	91834	82477	142140	174960
ANP32A	2350900	3889000	2569600	10712000	7889000	7974900	8554300	10039000	10630000	2877100	6263300	8426000	8676800	7617800	6096200
ANP32E	2040300	3055200	1382900	5674000	8039000	7265000	4024500	5712100	9907800	1373100	3738300	4846700	4753600	5137900	4600100
ANTXR1	0	65506	0	0	82434	160270	171720	0	0	128060	0	166890	89480	178440	268500
ANXA1	2182100	4149400	3356100	3957200	7403400	5135100	4601500	4562900	5751300	965140	2074800	2253300	2115800	2600500	2133600
ANXA11	1457600	1539200	1237300	2507100	2956400	5347800	3169600	3937200	5054500	2179300	2486500	2944500	2016000	5135500	3739200
ANXA2	6447100	10012000	6343500	17310000	20272000	19056000	12658000	15008000	28628000	4509200	11205000	8822900	7825900	8015400	7984900
ANXA6	129260	120690	62490	355040	313720	500600	332650	731740	374860	0	48958	53312	76372	138080	58873
ANXA7	568930	613810	577140	934100	2291200	3450800	957490	1841700	3719700	1312900	2231000	2562300	2442900	1441400	1222900
AOC1	664560	722890	616570	1306500	1744700	1259200	1593000	1910300	2656900	275800	531920	522870	392850	748210	553380
AP2A2	0	31833	46744	56528	109180	139040	112770	119570	138180	54467	147620	92605	56962	43055	55342
AP2B1	70961	82776	86090	132180	311990	281640	119530	393830	125660	209490	463100	387850	358050	0	326940
AP3B1	0	0	0	60286	0	116560	0	53512	0	48830	188900	116070	59233	191610	207590
AP3D1	23771	265800	174870	39849	287260	58422	40496	130350	165020	325580	593260	582810	263740	309710	195940
AP3M1	104910	771170	722380	583070	1208600	1530800	1119600	1045500	1770700	1323300	2163100	2024700	14064000	2400800	20373000
APBB1IP	188810	511740	510110	271560	343820	471850	435250	524210	494510	1424500	1646900	1547900	529740	641000	605500
API5	0	435920	349470	317360	202580	796720	594640	228690	564480	422070	982580	1273700	583700	1067700	573740
APOA1	22229000	32425000	23821000	34950000	44085000	67661000	53657000	58742000	38450000	14415000	29506000	26556000	26023000	47196000	45587000
APOA4	2869100	3855000	2422100	5206900	7822900	12507000	7909800	8270300	7469300	1770600	3627800	3380300	2317300	6881400	5037900
APOE	377760	964410	806880	0	437500	1150000	259330	296080	830350	1640600	4593700	3091800	0	0	0
APPL1	0	89286	64576	23322	100270	181340	52067	67393	193920	118070	214000	130430	85833	147600	128290
ARCN1	51798	153930	89450	128900	180650	251780	137410	189440	0	157720	322100	206920	176070	211980	234140
ARF4	0	0	191100	0	0	0	186800	0	0	0	0	0	0	548150	0
ARF6	0	146500	1306100	197240	2262600	2732700	2205500	264550	3410400	1484500	3349700	3367700	3356500	3048000	781720
ARHGAP25	64197	141000	247520	159970	143670	142790	228820	196690	147140	316830	347360	461880	214920	183330	255580
ARHGAP45	125120	926630	828210	376370	399840	773510	240030	273930	425270	837670	1703100	1458000	407340	792040	555300
ARHGDIA	1286200	5904800	5809500	4870200	4775500	3475100	3972400	6842900	2579500	5431200	10359000	12471000	8255100	5706300	11690000
ARHGEF2	0	0	0	0	0	0	66689	47242	73111	26579	48533	59125	27408	36537	0
ARL8B	481090	1232900	655480	396170	1327400	2501500	1490900	898790	1505500	268380	0	408310	316270	633380	352360
ARPC1A	165360	58022	38706	82406	642190	121560	121020	140100	635520	54999	0	305610	273990	370100	239010
ARPC1B	1429600	5120300	4159300	3926800	4629900	6443400	4894900	7130900	5321200	4487400	12752000	14913000	6007400	7704300	6798100
ARPC2	240800	782920	424880	421650	973800	1349600	685690	1358900	1336000	943010	2387000	1937800	1578500	1934100	2162000
ARPC3	0	0	220860	216350	327190	301390	173650	430610	0	525220	732610	720840	297050	594290	0
ARPC4	2517700	6207800	7020400	6613700	8150200	9566400	8137500	8702500	10738000	10457000	18450000	16038000	8656500	14061000	12611000
ARPC5	0	1502700	672020	331780	848530	1419200	461660	0	417980	591420	2629800	2270500	1210100	2348100	1670500
ARPC5L	112970	217080	257950	197020	285390	318560	293560	286930	361650	323960	646420	508240	209850	349000	330320
ASC	24563000	19710000	14462000	29095000	44610000	78673000	49086000	77906000	61328000	15727000	34642000	17378000	65963000	73596000	77969000
ASPN	152690000	263090000	189890000	198970000	436280000	489530000	377780000	407370000	341620000	182850000	347540000	340350000	234320000	153170000	474730000
ASRGL1	0	135330	162950	718260	274620	616760	229510	567680	219340	239090	599840	855080	955860	1433800	1393300
ATP5MD	1476200	6159600	5051600	7562400	7479000	8915000	7428200	9164800	10457000	8141200	11338000	15132000	4880000	9064600	4131700
ATP5MF	0	1805300	0	0	0	2655400	0	0	0	2307500	0	0	1295900	2557400	2817600
ATP5MG	0	1310600	1366800	2192400	2674700	3586000	2032700	2974100	2592600	1744400	3784700	4584900	4571600	5279100	4453300
ATP7A	0	0	0	205980	178110	280430	373550	289330	424100	0	0	81165	319350	542840	567170
ATXN2L	0	70102	162560	206820	172500	306340	131260	182020	234820	172420	444040	389550	120890	251330	282100
BAG2	887810	948420	379440	1380900	2328400	2650400	2305400	2638600	2249100	0	253100	744420	552960	493680	0
BAG3	338620	242230	295270	236790	539560	427220	446890	214380	359650	141610	245610	247310	157810	169040	0
BANF1	0	795030	0	0	1180500	871030	0	1014700	549270	544760	879090	751780	1119700	889680	1280200
BCL2L15	0	0	0	0	0	0	0	0	0	0	387750	0	875810	1171100	1394800
BDH2	0	0	75491	0	155170	0	151040	199480	0	0	100950	315470	145220	701230	311520
BGN	47942800	80464000	70401100	93656000	147485000	147230000	133260000	140574000	114689000	109061000	197051000	216911000	166782000	146045000	239888000
BICD1	770600	577940	509530	1105600	1325400	1178000	1122000	1192200	1158400	0	350850	303980	63730	0	0
BIN2	45317	441010	494740	122630	146230	187890	136230	287950	432180	1079000	1516500	1622300	271490	283300	447270
BLOC1S6	0	153260	137630	138980	238300	350350	0	0	0	503420	586270	621810	321090	138710	142640
BRD4	0	493310	162720	0	237730	472790	0	206140	0	300370	283400	400280	178960	227660	228000
BTF3	0	0	0	0	0	0	0	0	0	1421200	1658400	2079000	687880	1552700	1036500
BUB3	907960	3714200	3066200	4009800	3666200	6935300	4209800	4285800	6202800	5847700	6668000	7322700	4732900	5160500	5564400
C12H17orf49	0	0	362990	0	0	0	0	0	0	766460	867700	1504000	0	0	0
C1QA	1057600	1913200	1110400	2167800	3117800	3797100	2747900	2883400	3094500	1940400	2899600	2019200	1758600	1936500	1597800
C1QB	122180	1209500	775160	1183500	1271800	1319500	1361400	1424200	1633600	1005500	1429200	1278200	709220	438270	489360
C2CD5	0	0	0	0	0	0	36667	0	0	0	0	0	0	251600	0
C3	2227600	4838800	4457300	5015300	7594500	7837100	8849600	9088400	7940800	3556200	6179100	7352500	10582000	15611000	19953000
C4	0	0	0	0	0	0	0	0	0	0	0	41877	0	71777	70055
C4A	543980	1446000	1249800	752120	935440	705260	948470	805430	1123300	2332100	2486200	2515900	1024000	1032700	1348200
C4H1orf194	0	0	0	0	0	0	0	0	0	0	0	0	0	0	0
CAB39	225370	518610	492610	584530	814180	782550	681980	769630	738290	691090	1014500	950290	678800	613020	926120
CACYBP	222860	4600900	1463500	3887400	1960400	1958500	5002200	4956200	8349100	3957500	6607100	7549300	7221400	7813200	8132100
CAD	12432	22377	21306	23091	0	26668	0	0	34843	33110	39298	0	15108	0	0
CALD1	3472300	3789900	4074800	7590700	10674000	12910000	10343000	9922400	11325000	2696500	5836700	6915800	2319000	4436500	3942400
CALM3	4783100	3899500	3795300	12807000	8537700	7543300	9797400	5880400	12927000	1969700	3368900	2883100	2861200	7593200	5795900
CALR	0	833920	102460	1505100	805180	0	259960	373190	335770	328420	160860	183430	15691	0	0
CAMK2A	1309200	0	0	3063700	3892000	5524400	4547500	4270000	5486800	0	0	0	0	0	0
CAMK2G	600820	852150	423300	1578600	1752100	1254100	1825900	1090700	2188400	294110	564100	711950	705680	1451900	1435300
CAPG	0	94377	102990	616690	769990	148530	925320	1038300	127130	1338300	1401400	1027900	936390	2043300	918440
CAPN1	209790	515360	424340	606730	902630	839370	874960	890290	1048200	965550	1149700	962550	910790	1024000	1148900
CAPN2	32668	0	28123	49533	57529	61379	73881	0	106170	81822	223200	59824	221190	237270	98688
CAPNS1	600890	418040	98402	1276000	1023800	3105700	1939900	3554500	1908700	896230	3183400	3100600	1550200	597650	2013800
CAPRIN1	116790	620610	737520	327120	689770	1385100	1083300	1231100	1502700	558930	1369200	1812900	326920	245360	442540
CAPZA1	2454500	6223900	7357900	4388600	6339400	9002100	4549800	5721500	8756100	10081000	15116000	12998000	7107800	10185000	8464700
CAPZA2	701750	774670	887710	1311900	2622400	1152200	1704600	1551900	1396100	2423200	4369000	3425100	1279000	2627500	1941400
CAPZB	926560	2491600	2360000	2886300	3371600	4138200	3066100	3991200	4252700	4151100	6399600	6874600	3616000	5733000	5517600
CARHSP1	464980	1048900	1060200	1793000	3779900	4138800	2090100	1717300	4386600	1405100	2577600	3729500	1542600	1998000	1382400
CARM1	0	0	0	0	126390	0	166950	285820	0	0	0	0	0	0	164900
CASP1	1488900	1456000	638100	2730000	5857900	4190200	3817900	3932300	6199300	968840	2768000	1635800	8560800	12382000	13683000
CASP3	1779700	3599800	2888800	4206500	5245200	7332100	5066400	7139700	6002700	3357300	5180400	5287800	7093000	7727400	6640200
CASP7	79685	184890	236180	233460	138210	156450	249460	274440	154930	220930	343710	417750	236430	240130	195210
CAV1	772850	766260	0	1598900	2137100	0	2403100	2152800	2149300	0	0	0	0	0	0
CAVIN1	7242800	8306100	5828900	10767000	15574000	22139000	18921000	18404000	18214000	3223400	9121500	6695700	6446900	10141000	9511200
CBL	72426	205430	187780	137110	216140	178540	0	269770	0	55560	485940	162410	152520	171700	159290
CC2D1A	28564	0	0	0	63959	0	365950	148800	190690	0	113000	0	177360	483030	259590
CCAR1	120950	174370	503770	270020	250430	616180	227090	696030	0	720490	206630	610860	392700	416370	341660
CCAR2	35574	86926	75782	64467	85974	131540	96280	104640	109990	102480	145040	172220	58349	51304	50701
CCT3	252700	463570	546890	425060	538860	626730	468810	455380	665210	529290	1070700	1144300	585880	928350	602650
CCT4	37177	105110	208770	88580	143490	170050	107730	158300	342820	325370	563050	538250	258010	388430	176020
CCT7	0	424840	0	121310	337800	508350	193850	214550	0	283200	532440	616680	236830	441950	103900
CCT8	36238	148790	164710	69365	150110	90808	82492	79606	237970	190880	438410	275620	169340	146320	144960
CD2AP	34060	53336	58782	0	79257	81574	61287	77708	140280	61704	187320	190180	49854	29557	42534
CD55	461980	2101600	1539800	864900	1054300	2730700	2613200	3041000	2244000	2050100	4096800	3716900	3549900	6178200	6493300
CDNF	0	0	220720	0	0	0	0	0	0	0	903930	1083500	0	479710	0
CFH	73577	299250	89054	128100	268600	370400	248690	378330	101730	117850	816760	576740	331170	514470	468690
CFL1	3054400	6917700	5569400	11017000	13368000	14134000	10460000	8839500	11988000	7912900	15394000	7454400	9482400	8009800	9271400
CHCHD2	0	4034100	2592100	8890700	6984200	3819600	6999000	9132000	6586300	8457900	11587000	13335000	5620100	7624500	4257200
CHD3	31109	102350	36040	54175	68316	65324	59337	54950	58402	40905	79950	72649	28403	36197	49540
CHERP	0	0	0	0	0	0	0	0	268170	0	250060	245390	0	0	0
CHGA	156450	105080	0	252870	549070	596000	554140	523870	635500	0	0	0	116140	315330	144040
CHMP4A	0	0	0	0	0	388810	183990	247740	0	233010	241530	350270	0	289100	361110
CHMP4B	0	645650	438030	802950	997190	938240	1179600	994560	1473900	595950	485860	795430	294000	748240	427260
CIAPIN1	0	0	87890	0	0	0	0	0	0	0	341100	348050	264000	336950	418360
CILP	0	87980	32353	0	0	0	0	0	0	0	249010	320580	74258	0	76718
CILP2	146460	237550	213180	0	0	0	537320	391270	893620	287050	248290	305340	165950	290710	297170
CKAP5	0	25371	0	0	0	0	0	0	0	0	81966	44733	27336	44492	48771
CLIC1	40854	282990	289120	363360	505010	507360	486350	593520	887770	0	378880	470560	0	0	0
CLINT1	0	329050	217620	187170	198420	0	0	235090	286920	194990	0	182700	296600	0	0
CLTC	110890	121930	75310	174700	367020	553690	396000	354230	365620	28895	157340	60457	16270	130930	101010
CLU	1708800	4870600	4362700	3521900	7105400	4435800	3617000	5201400	5437400	8728700	11925000	13319000	5546600	8568200	8103400
CNN1	38409000	51356000	32963000	77852000	125990000	132810000	108110000	122170000	112140000	26604000	57721000	55107000	75482000	110270000	111360000
CNN2	3708200	10739000	12438000	7247900	9630800	9621800	9134300	3345700	12358000	30780000	38227000	39034000	5481000	4994500	3487800
CNN3	1350900	2148400	1641100	2212600	4094500	4169500	3350300	5204400	4627300	2242700	5213600	3452900	4015400	2086600	4630200
CNOT1	35386	52235	69814	62090	105910	120500	77121	35811	91184	164770	266340	223450	68311	124890	64794
CNOT9	50769	0	135580	0	194990	0	189990	207030	192030	630590	633930	307670	219250	205000	528630
CNP	130490	239350	434900	553800	744070	823670	469970	713150	148400	895420	1338400	1384500	764870	532000	758490
COASY	35544	0	95274	0	0	86841	113970	0	40880	0	0	90062	241710	245670	257710
COG1	0	0	0	3052100	3571800	0	459130	23332000	15671000	463850	1688100	5586600	4679100	14608000	29947000
COL12A1	4235000	7835800	7319900	6458000	9089200	8902200	8122800	8104700	10229000	15781000	19691000	20389000	11322000	13483000	14990000
COL14A1	22637000	34522000	29011000	46399000	64304000	53855000	45329000	48863000	65759000	38794000	55027000	58257000	42032000	49284000	50562000
COL15A1	1805600	1474300	1285900	3050800	4681000	5572900	4588600	4910100	5482500	1097000	3491900	1886200	3411800	5453100	4638900
COL18A1	1673100	2014800	1127800	2814100	4225400	4916900	4718700	4667100	4925000	2283200	3337500	3048100	2187700	2833700	2788000
COL1A1	28699000	99697000	35815000	32834000	26315000	48845000	17412000	12323000	14250000	17718000	13472000	11271000	16604000	31394000	12730000
COL21A1	372900	506670	514020	315940	290830	274130	290630	282450	142580	220660	404100	472020	227580	383110	465000
COL3A1	35754	270730	138780	185920	80637	80411	275850	290910	77569	132400	87397	253840	26211	58802	0
COL4A1	685750	708880	677910	1090400	1633100	1971600	2008800	2066600	2449400	768390	1408900	1470500	434540	1347200	1529100
COL4A2	305190	379420	123210	337810	287440	691140	493540	887320	572620	125870	495810	473550	370960	230600	284100
COL4A5	94629	72990	82469	112160	201450	262120	181120	323940	184450	0	163470	112620	0	140060	108250
COL4A6	76811	121800	66916	276800	579250	616400	612750	858490	480600	0	198070	136750	225540	122560	322560
COL5A1	85612	185630	28086	156980	170920	0	62789	143530	69631	158670	0	0	0	29854	71737
COL5A2	1311200	5850400	1417300	1845900	1103700	2830600	3249300	4624000	898410	321200	3429200	2109100	2271100	0	1133900
COL6A1	588520000	908660000	687710000	1016600000	1480300000	1723700000	1476900000	1950300000	1430200000	627710000	1372000000	1425800000	1581000000	1760400000	1963400000
COL6A2	636590000	895440000	750820000	1058900000	1516200000	1726700000	1396600000	1414300000	1729800000	781790000	1363900000	1471200000	1364500000	1368700000	2128100000
COL6A3	496786030	657372100	513588800	866620900	1247039900	1514828000	1220016800	1302839700	1359910400	455041470	940238200	878168800	1124637319	1379027519	1417471200
COL6A5	157383500	245402000	203840000	258272000	396310000	395859000	330969000	358813000	382504000	299272000	477002000	516715000	318022000	374322000	402582000
COL6A6	10251000	13827000	9798200	21829000	27743000	29038000	27558000	26624000	34081000	8580600	17832000	11687000	9940400	13695000	14979000
COL7A1	3039900	3526900	2512100	5237700	5533100	6828400	6231800	7264600	7876300	1025000	1881800	1973800	1979100	2399100	2145700
COPA	16313	63338	39943	44065	97363	119520	166690	58296	127000	126840	169940	98431	82588	169810	48365
COPB1	0	59696	0	0	217150	0	0	225570	0	179850	271730	308770	102020	194060	0
COPS2	0	200430	184780	89773	66010	202970	74813	237420	162220	174690	334250	70079	39910	108940	0
COPS3	111500	150810	173380	152310	174830	250200	215310	146940	0	179950	181360	405890	263260	314570	219670
CORO1B	948200	1799000	1336600	1640600	2349500	2414400	2036900	2059800	2553100	2613400	3667400	2473700	2285300	3450200	3410300
COX6B	1997000	4053300	2033100	3028000	5144900	6299900	5083300	7274800	5781900	4670700	10273000	9954000	6572900	4823900	7824400
CP	678930	1335800	1063600	1479200	1894500	3173800	2277400	2560100	1704200	893310	2639400	2185100	3686500	4098900	5897900
CPNE1	60834	174650	144460	216850	83475	332590	174830	324570	268060	135690	324520	479310	121540	139410	52804
CPNE3	598900	665320	527030	1027300	1552400	1121700	1455000	1229400	1658500	502210	1395600	1097700	730870	1470700	1060600
CPT2	138710	188560	182700	239710	337970	425960	250540	500680	0	428350	386370	425270	479760	334210	401380
CRIP2	1678100	2857300	2468100	3562600	7335900	3952900	4479000	7292100	10044000	2043500	4235000	3697500	2352300	2870900	3653400
CRK	6454600	12017000	8845500	16564000	32879000	21311000	15508000	15397000	21304000	7770400	11577000	17512000	16422000	23480000	19348000
CRKL	303580	557760	611480	726720	992170	1137400	799290	1144500	1728300	1033800	1709300	1473400	1181300	1212500	1371900
CRP	0	224860	0	439280	455280	366080	433220	417720	586600	477390	683120	654360	671320	2163500	935790
CRYAB	1222200	2962800	403760	4448400	3901200	10800000	3292300	5942400	5120500	1033400	1755500	1920100	2587300	8083900	2929300
CSK	51807	90184	0	88105	129790	94865	111020	118260	105110	58451	206960	156610	0	75199	96626
CSNK1A1	0	380720	344690	651230	658390	648320	300810	516740	578720	493120	833800	1288500	586500	2359400	1633100
CSRP1	15777000	25056000	17788000	39815000	48180000	71874000	45599000	54621000	60268000	14314000	34657000	40579000	54329000	56079000	62065000
CSTB	0	1575200	1111300	1637100	1418900	2091000	1409400	1997600	2083400	875210	1747200	2654400	2302600	2500800	3418700
CTBP1	0	0	0	154360	0	0	216330	0	353850	162230	195920	259360	0	332130	436910
CTBP2	78878	168960	123920	130010	142350	207120	198730	120980	0	107940	0	0	136650	251000	212560
CTNNA1	0	0	0	127120	158110	117630	64348	175720	105130	50300	89490	75060	49875	294730	0
CTNNA2	110560	99940	0	175720	106680	125270	159310	180750	200880	0	144750	57495	0	74902	0
CTNNB1	168060	558030	224190	271120	555960	814920	497860	736360	515200	108590	305280	339320	256240	168240	257320
CTNND1	120870	290740	220640	468330	850370	781780	510920	730890	754940	337330	461860	557690	189480	353990	313680
CTRC	101080	135840	1118600	1117400	1142100	893040	1100400	1010900	1529400	1377000	997420	1950200	940590	1964700	1768000
CTTN	1706900	2197000	1852200	3193800	6410100	7261300	3533800	7048900	8879600	3230100	5291000	6014000	5736500	6139400	7382700
DARS1	0	0	0	41165	0	112290	0	131410	0	0	44096	48101	73719	216170	304690
DAZAP1	983380	5047800	3881900	5810200	4644200	4995200	5342900	3930900	5174400	3534800	7398200	8949600	6218400	7876000	7778800
DBNL	1028900	2253600	2433100	1126400	1403900	2515800	1501400	1474100	2600900	3719700	5905900	4695400	2397400	2743500	2700800
DCLK1	229260	867080	683740	658970	1648000	1337900	800370	1994400	1672500	1775200	2483400	1596100	1188800	798720	592070
DCN	448010000	775040000	558670000	659380000	1019300000	1140600000	905410000	1030500000	989290000	638960000	1078200000	1281900000	756250000	867980000	1027700000
DCXR	152100	339270	843850	1355300	1226700	1432000	1252100	1115100	1617500	694340	1135900	1483700	1196900	1720200	1910800
DDX1	0	157780	223140	0	324330	210040	170870	209800	425510	195770	474980	382140	229490	0	0
DDX17	2661510	7254600	7265360	6322900	8093100	7670300	6116570	6529700	9191200	9540870	16934100	16268300	4772570	6759400	6573600
DDX19B	0	108250	214220	170750	309060	271970	281280	333420	307570	146110	388400	373920	232760	519600	469700
DDX39B	1683000	4112600	3856800	2364200	4089900	5155400	4203200	5278300	6546700	4472300	7403500	7423900	3622800	7735700	6045800
DDX3X	661310	2155800	2069300	2031300	3102500	3705400	2951600	2628100	4289400	5373400	7085800	7353400	1971100	3141500	2912200
DDX42	0	105570	187440	24282	103090	122900	92057	85242	132720	248020	410660	408120	43097	108400	89534
DDX5	35663	99870	90121	75517	90545	107540	76620	92050	106070	327350	537810	780860	86159	185250	142650
DDX53	4020400	5781600	4840500	4896300	8802200	11587000	7158200	8577700	10348000	4516600	7089900	4263300	4428500	4995000	6577000
DDX6	1540000	3443100	3020800	3739600	3096200	3323000	2997600	5362300	3882500	5305800	8622900	7350600	2418500	5280300	3651000
DEK	0	108300	0	0	0	0	0	0	0	0	227470	279460	153170	210510	0
DES	307200000	326130000	234410000	581080000	887500000	884950000	800810000	767870000	818780000	113590000	249890000	214590000	230090000	422670000	360700000
DHRS4	478870	651660	960510	1045600	0	1071100	1470600	1063300	1019800	550130	1175200	1582800	763710	1246600	964990
DHX15	44928	378220	279780	235730	509240	774640	398720	484930	563330	249260	694030	683470	373550	584080	643060
DHX9	726370	822240	763010	1518400	1901400	1859600	1840900	1568300	2206200	531960	1201200	930240	2017300	2343900	2544100
DMD	37534	26870	30157	91131	133980	172770	140180	144990	173960	10811	57480	36190	53699	114670	89147
DNAJA1	0	277940	837330	252950	1058000	198840	1012300	332500	291950	802590	1357300	1361400	616170	530620	557100
DNAJB1	0	418360	638130	861280	848630	1121300	988830	1162000	1131800	652310	1009500	857490	1018000	885350	1221600
DNAJC8	479700	1218000	1315600	1125200	1092400	1864800	1066200	1391700	1708700	1529600	1936600	1548200	0	0	0
DNM1	0	0	0	0	0	0	0	0	0	85258	113820	131430	0	3823100	3123400
DNM2	264564	767225	634547	571742	971753	773726	660421	878655	932480	1085248	2033923	2125520	987099	1163242	1159881
DOK2	0	103800	130540	126860	159690	219030	184690	173300	264790	106440	247150	249430	217860	221010	312780
DPT	34058000	50741000	30581000	32304000	27551000	35461000	26904000	28873000	25015000	26790000	19745000	14531000	9133600	6029500	9905400
DPY30	1426900	3148000	3234500	2513300	6673100	6846700	5998600	2132300	5173800	1996500	3818400	4399500	1485900	1920600	1169700
DPYSL2	7929200	20386000	17231000	20733000	29021000	28587000	28342000	28983000	36808000	24191000	43570000	50653000	23074000	31305000	31808000
DPYSL3	3071600	6420700	6116500	6368900	9973300	10165000	7535700	8232600	8452300	7613600	13450000	13482000	6070800	10861000	8224400
DR1	709130	2028900	2271100	1739200	2058300	3582300	1967500	3605700	2608100	3918300	6028000	5972900	3809700	2803400	4180200
DRAP1	0	425940	1518300	1642700	247820	334990	249580	2190200	345710	771510	2186500	2899400	1765700	2367100	2703300
DSP	3769.2	39758	7987.3	14885	11095	0	14157	8855.9	14019	0	25493	0	0	41634	0
DSTN	0	0	0	676830	875250	0	711880	700750	0	0	525890	471980	836050	1162300	1120400
DTD2	102330	152730	0	150200	353940	205410	221050	244220	472410	0	371980	571130	0	0	103420
DUT	0	0	586450	0	0	0	0	0	0	803760	1644500	1568300	235310	0	0
DYNC1H1	67251	162970	111290	147800	191950	283410	232410	152440	235040	142150	254230	244090	86019	84803	99359
DYNLL2	0	3378700	1827100	2863200	7197400	7368900	4084800	3554600	3374400	1519100	4328500	5098400	2604700	4235200	5247900
ECM1	2981100	4937400	3725900	4298300	5717500	7833600	7350900	10929000	6674000	5341500	13078000	12387000	9257000	9334200	12711000
EDF1	684910	0	1097700	1474600	1322200	2820000	1388700	2081600	1091800	1472100	2591300	3336500	2790500	3887600	3505400
EEF1A1	63680000	194400000	139320000	147120000	176580000	227370000	239520000	231090000	232270000	119250000	336730000	275250000	136080000	178280000	172250000
EEF1D	54390	312020	263150	215510	190650	350020	207940	376880	327380	333020	600180	635000	280660	478740	466920
EEF1G	110700	1049200	532030	598560	665060	954780	775640	710490	865600	702920	951150	1538700	837600	1120300	979410
EEF2	768940	2061300	2031800	1991700	2677000	2932500	2535200	2001900	3477400	2364800	4957400	4460500	4671500	4753400	4487900
EFEMP1	1208800	5567500	2270800	2670800	3209100	6713800	5183000	7760200	3255600	2621300	5846400	7095100	5578300	2779700	4196200
EGFL7	1126200	1737500	588080	1562300	3394200	3048400	3082000	2719900	3266800	279120	1654100	1067400	907830	496880	769510
EHD1	739000	3602900	3522100	2613500	3438400	5586200	3446800	3711000	4386800	3703900	5074700	4965200	2668600	4785600	3700000
EHD2	1545000	2431100	1558100	3520500	5525000	7530900	4999800	6472500	5958600	321120	1596200	1422500	2315000	3425400	3401900
EHD4	61974	279070	295580	509320	449410	793230	202820	322060	973800	230160	685340	590710	701740	1126000	1343700
EIF2S1	122660	306710	353760	234680	297740	132780	62411	326840	274320	442280	945930	779380	508780	509650	281080
EIF2S2	0	0	100940	146190	0	0	100630	125540	177460	164540	0	178970	0	282360	0
EIF2S3	0	882790	424760	556450	906280	1439800	819910	1301300	698290	530080	1972700	2011800	1531500	1425600	1269800
EIF3A	0	165100	147510	155480	114260	59593	81991	0	116280	171740	239210	181620	53774	59109	39320
EIF3B	0	0	58749	102170	0	0	0	100750	0	94182	160630	167460	76893	88945	90229
EIF3L	449180	560250	512260	698830	1130400	2389800	1715600	1121800	656160	759950	1263900	906300	1038500	1458900	5871900
EIF4A1	350590	1075400	1668800	1962900	2565900	2379800	2241100	2309300	2851500	1405100	2473700	2159600	2340400	3615200	2836400
EIF4A2	133000	186050	140020	0	377020	308300	223370	373380	421250	152090	503610	391760	519660	671620	534970
EIF4E	382260	911050	595570	1058600	1387800	1880900	1466300	1313300	1563400	306590	570210	1156000	1358700	2893500	2682800
EIF4G1	0	35323	66762	36474	0	33159	74787	0	25455	103630	126010	156020	26750	103350	43568
EIF4G2	70620	207900	284690	293140	314540	789500	319230	657050	572260	542820	780780	947180	813160	631120	818760
EIF5A	560620	590480	572820	808760	1954500	1641800	2080300	1661600	1966800	405150	1680400	1375000	2122200	3465300	2770100
EIF6	742100	747080	797430	1836600	1904300	1526400	1070300	1058000	1806600	629560	0	793300	816240	660910	649130
ELAVL1	301570	680580	573770	725340	789580	905250	692440	1044900	1002600	558900	818990	0	382180	682280	642730
ELN	8262800	13534000	9505700	17759000	24519000	28700000	26262000	30502000	34449000	13584000	20463000	24753000	24464000	23807000	24768000
ELOB	267450	1760700	1404700	767580	0	613710	604800	556970	1763900	1275400	0	2562700	341760	1061500	1875500
EMID1	408060	221500	236030	405320	732170	1424800	1510400	986200	1712800	224650	880150	1143600	783880	907640	876440
EMILIN1	20925000	26678000	17195000	32888000	48288000	58423000	51817000	52390000	57924000	20681000	39511000	38424000	32791000	34967000	37072000
EMILIN2	866060	2054300	1672800	2608700	4322700	3275600	2640700	2813300	4249300	2250700	3054900	4993200	3632000	5362500	4149500
EMILIN3	0	0	0	0	277570	0	296490	0	0	0	0	0	0	0	0
EPB41L2	154650	238280	130660	207350	198890	348560	315740	454910	362770	0	300600	247200	0	70639	0
EPS8L2	142210	1007400	744450	1102600	1442700	1775900	1819200	2143200	2517800	730300	1186200	950510	901160	1129900	620780
EPX	55674000	68262000	43430000	117650000	165120000	188460000	142820000	220900000	209790000	14433000	47672000	35579000	87484000	60034000	159510000
ERH	1666400	3910700	4893200	6440400	5146600	5716200	6241500	6419000	7698800	4482800	7542200	11616000	13187000	13780000	13053000
ERP44	147680	766870	325250	227750	268790	425260	360270	479420	544070	509670	845470	1027300	610970	906940	481200
ESYT1	31764	59129	37323	68449	107770	140630	113180	106650	166650	18560	29923	24743	54683	41198	19132
ETF1	0	0	0	47653	0	0	0	0	90719	0	0	55148	107110	235240	152430
EVC2	0	0	0	0	0	0	0	0	0	0	0	0	0	0	0
EVL	246870	2471300	2425600	1742000	2286100	3937700	1635500	2464400	2406100	3031000	5554600	7737600	2687700	4944500	4366600
EWSR1	1069400	3488300	1907500	1925000	2702200	5896700	2828200	2778100	3198500	2384900	5852500	5338300	3544300	4406800	2973800
EZR	403620	939820	555810	953040	1168600	1437500	946150	827320	649380	767000	1137700	1615700	1160800	1943000	1862100
FABP6	0	1867100	962410	2233500	1885100	2779100	1459300	1789200	1882600	701990	1260000	1827100	865150	2610500	1674700
FAM120A	52035	93810	118970	353040	218910	326550	103940	332600	212170	0	271450	107400	154530	368090	363740
FAM160B1	604460	372040	282730	0	545090	0	1032200	561210	0	0	152520	152060	178210	165930	330710
FASN	141789	391370	279660	292520	885700	589580	503270	840310	562760	753230	1055550	1683710	198099	533610	406530
FBLL1	142630	306330	161070	492210	559480	719220	594030	609070	879470	153600	688920	260710	573750	1165200	365750
FBLN1	1114220	4120610	2589850	1800410	4508380	6274000	4734200	5269860	4112700	2822870	7182920	7849500	2681100	4594600	4867800
FBLN2	73940	135800	97247	97043	169360	227910	349830	197880	222300	219090	377590	334470	223360	245630	257600
FBLN5	2613400	5918600	3135100	3770300	6679300	11849000	9831200	11516000	8072500	2293100	7969200	4825700	5235900	4238400	4344300
FBN1	18492000	80925000	24517000	29420000	35100000	91252000	70882000	126180000	28047000	12706000	80775000	90901000	75461000	28858000	66496000
FBN2	144900	875170	141060	410940	319990	1213800	962820	1735500	280040	45372	681440	409110	1319100	305020	1186900
FERMT2	160820	323710	176030	407280	868140	843840	683390	595600	511720	287090	345520	282940	604980	689240	747230
FERMT3	338810	930620	1323100	1032300	1085700	1611700	1674000	1391600	1406300	3340000	5189600	4912300	1920300	2947300	2547700
FETUB	78983	73460	0	127310	159060	229310	156080	168580	0	94703	134450	133860	185920	731780	413980
FGA	140810000	224063000	67273000	291199000	474298000	408720000	366144000	544730000	702567000	461898000	707450000	883640000	1203340000	1141930000	1177350000
FGB	43702000	84899000	63928000	65459000	118580000	126420000	118760000	138900000	121310000	102180000	198730000	189000000	189970000	198740000	251010000
FGD4	161230	678970	712120	384760	595680	794240	482040	765050	640950	861790	1443700	1546000	1120000	2000500	2319200
FGG	56902000	99931000	82923000	110050000	194710000	180820000	159450000	178480000	181460000	123790000	245100000	287500000	241420000	311010000	365320000
FGL2	1548500	1986900	1902900	2736200	4523000	3948400	2994300	3562200	4864100	3481800	4665800	3529000	4713100	5891900	3202400
FHL1	5130300	9083700	6225700	14701000	20762000	24315000	17983000	18815000	27083000	4218900	10394000	13459000	14000000	17589000	18095000
FKBP4	0	140500	140610	232390	283360	438110	188870	135970	153290	321170	610130	1004900	755220	354640	863000
FLNA	50425626	54126274	32124859	96493961	121935890	153360000	127292630	125808020	115512620	15135295	34071422	27072547	39317070	59107550	56776358
FLNC	2404800	2972500	1831800	6443200	6727500	8404700	7290800	6611900	8061500	653900	1717200	1491500	1786200	2707900	2794900
FLRT1	0	0	0	0	0	0	0	0	0	0	0	0	0	0	0
FMO1	197660	203070	102290	418150	373510	440980	584640	535850	339800	0	63160	0	118540	105040	131630
FMOD	3242500	7265700	4154600	5277300	8795800	8462100	6836400	7478500	10138000	11872000	12893000	14467000	6759400	10400000	10725000
FN1	17468370	33658300	27549710	31585880	38988470	48593810	45151100	41563580	37316070	41298840	61652300	60327900	23882680	36190490	39794850
FNDC1	0	0	0	0	36348	0	0	39590	45389	0	0	28741	21654	0	0
FRY	127730	99436	126440	293660	233890	403780	389280	321010	463020	57151	86663	53993	143200	319630	339710
FUBP1	272230	1481700	1235600	659990	1358900	1697600	1834800	1625700	2418500	1309400	2127800	2705300	671060	1328500	1842000
FUCA1	0	0	0	0	0	0	0	0	0	0	0	0	0	0	0
FUS	2138700	6241800	7526900	5777200	5565000	7294600	4210800	6110000	7818700	14484000	15432000	17152000	5646900	6752500	6129200
G3BP1	0	0	149320	0	240810	832850	586110	533880	640160	382890	998370	865710	0	0	345550
G6PD	511630	1317600	2009000	1442800	1571500	2738200	2630100	2253300	3080000	2011600	2923600	3828600	3425200	4818200	4141200
GALE	566660	1151600	884190	1675600	2146400	3674200	2402800	3443200	3713900	615810	1322300	925560	2445800	3117900	2650900
GAPDH	11654000	18950000	16758000	22350000	37014000	38417000	34398000	43105000	37238000	29601000	66266000	61980000	27516000	41952000	42472000
GC	2384300	2667000	1484400	2094200	3441300	6928700	5334900	6538000	4180500	915800	3251800	1836700	2600700	1615700	2653400
GCN1	6389.3	11561	25205	25106	45625	45629	51480	43601	54109	23554	41152	41283	22108	42129	11876
GFPT1	189210	214330	292450	421420	756640	695080	642570	853720	1017500	200060	365910	505760	770700	1171800	1050300
GIGYF2	0	0	0	140540	240590	161700	151940	133750	129720	144710	225040	0	70484	0	151900
GIMAP4	3549900	13668000	14281000	9366700	14383000	11907000	10142000	10207000	10803000	9307500	20606000	19410000	16045000	22389000	22907000
GLO1	0	288430	381870	298510	299330	846230	389330	641120	731030	0	346890	767390	575320	844120	1181700
GLRX3	0	0	53887	0	0	0	0	0	231000	0	0	0	0	142950	0
GNAS	427950	532390	502710	539680	1283100	532120	756120	737300	830250	243480	614170	0	608390	1463800	1331600
GNB4	152190	147520	173690	232850	0	379100	316890	284090	497030	0	0	0	240620	0	0
GORASP2	0	0	0	0	0	0	0	0	0	0	0	508300	0	0	0
GOT2	3161500	5667500	4411800	11321000	21367000	15590000	13797000	12620000	26761000	4923500	10766000	12359000	10063000	12460000	11277000
GPC6	82914	325890	187900	396520	282290	211650	0	269250	541320	237810	126350	412450	0	0	178620
GPX1	2341500	7998300	4372900	3873200	5808500	7107200	5321400	6697300	4848000	3784900	7514000	9644400	3835800	4687800	9189200
GPX2	141140	186870	104180	194780	458870	370640	211850	283350	617660	90733	189130	0	238710	377340	439620
GPX3	1297800	1748800	1119000	2510400	3467600	3691000	4684900	5121900	4127700	3350300	5654300	4183800	2725800	4732800	4382600
GPX4	186060	0	264830	286010	413300	503690	273740	440660	714080	292560	526840	604710	224280	0	0
GRAP2	0	144850	222910	73576	187830	365080	94163	764900	57820	1192700	1522600	1132300	517340	591160	666790
GREM1	1014000	3917300	1619900	1658100	2247300	2108800	3094000	3771600	2864400	3291000	7107700	8017600	2997200	1383900	3119300
GRIPAP1	0	0	0	0	0	0	0	76184	0	92976	99783	410570	105550	129490	0
GRK1	0	0	0	0	0	0	0	0	0	0	0	0	0	0	0
GSDMB	0	0	0	68825	154130	119720	68448	113900	166080	52740	0	49929	174950	346780	70773
GSDMD	386610	657240	628050	846040	1302500	1496800	1154000	1572500	1627400	1113300	1890900	1743100	1673200	1783100	1771200
GSN	3180200	4318000	3304000	5052200	7517100	8778000	7099500	7147400	8456900	3870800	5941200	6463000	4293600	5570100	5931700
GSR	3157400	7739200	5037000	5102400	7454300	9308300	10702000	10952000	9740400	3370200	9019800	5836400	7368000	8408800	5110600
GSTA1	693200	3521000	3327700	5953600	5222600	6260800	6248500	5907600	5549200	1152600	1842600	2774800	1067100	2220900	2371900
GTF2A1	1003100	2571000	1804100	2969300	3251400	4305600	3485200	3096300	3262000	2762000	6154700	3389500	1954700	3253500	2683100
GTF2F1	83217	0	119870	144330	239380	208640	204730	157960	365400	185170	295510	275970	215740	0	0
GTF2F2	0	0	260450	178510	807410	614220	0	609110	521260	0	385380	438270	0	0	0
GUCY1A1	145550	128580	65486	0	165660	450840	107760	156400	188320	0	441630	360520	348970	193460	338160
H1-3	24481000	41615000	36294000	49371000	74726000	74990000	56900000	60269000	96661000	33027000	70815000	87618000	64633000	102150000	92683000
H1-4	0	0	0	3096400	2074100	515080	2019200	1509600	2653400	1764600	3638800	6742000	1128600	0	2379300
H2BC11	762910	2306300	6256300	15613000	19750000	4691100	1687100	1909000	21904000	7033000	17838000	15991000	4161200	28400000	23487000
H3-3A	11251000	8144600	12376000	20113000	19346000	32041000	21866000	22054000	26278000	8486500	21359000	23015000	22558000	33202000	51919000
H4	15813000	13843000	14783000	34615000	52402000	92798000	59698000	60593000	74325000	20018000	49337000	51856000	41623000	100810000	131170000
HADHA	243460	406340	298690	342400	115590	116840	108090	100800	656470	311180	400810	426360	62418	59229	48729
HADHB	132320	167460	118870	313520	398620	442910	298880	258000	320620	83885	167290	232780	0	538730	134680
HAPLN1	139840	0	103400	0	251500	0	0	0	0	0	0	0	361050	270790	236050
HBA	0	951870	447580	1563800	2336700	2621300	1844600	2195900	2180000	1071600	2612700	2827200	2523200	5557000	5278200
HBB	2060000	2068000	1964100	4203800	9265500	8435700	11152000	11539000	10383000	2799000	3949800	2319900	925750	2931900	1783700
HCLS1	0	602900	459680	0	1077100	518430	0	194670	0	390250	1723400	1798600	877760	1355200	898190
HDGF	1145900	1389300	1693400	2305000	2799500	2309600	2633400	3043000	2542500	1604500	2595500	2600400	1732600	3102900	3020700
HEATR5B	0	0	0	118460	245460	43359	93692	66347	0	33299	57013	83852	286040	0	0
HERC2	0	0	0	0	0	0	20055	0	0	9450.6	0	53428	1210400	1639000	1062600
HK3	30497	56615	46381	64362	0	177030	74719	179900	108600	230950	419760	210520	393570	760560	535450
HMCN2	312490	374230	328120	543680	739810	993330	841590	1050600	914440	473610	960730	1333300	765980	885260	1063200
HMGB1	1278300	3826100	2191000	3864100	7603600	5986400	6093700	9751400	3522000	1487900	6216900	4601300	2952300	4534100	4079400
HNRNPA0	0	487930	333660	305530	345780	689030	399830	524260	640130	473860	662850	703780	301610	0	329140
HNRNPA1	206460	3523800	2954200	2676500	3038700	3583000	3365700	3175600	3078800	3609700	5679100	5610100	2648600	3544000	4057600
HNRNPA2B1	6491600	10813000	7626900	13147000	18384000	22255000	18167000	19165000	20020000	10753000	13954000	15552000	13653000	15641000	16312000
HNRNPA3	2164700	4770900	4109300	4672300	6645800	7178600	6523300	7741300	8122800	2065300	8475100	9673100	3456200	5316900	4980700
HNRNPAB	937420	2046800	1709900	2228800	2801700	3687300	3229800	3433400	3231500	1746200	4443100	4407400	3629400	5570800	4714500
HNRNPC	1742000	2636900	3723100	5330600	6448700	6722200	5605700	7076100	8170800	6191900	6721900	8797400	4724800	9711600	7169800
HNRNPD	2826100	6914800	5703300	6110900	8161000	11549000	7766700	11111000	10800000	6079200	11071000	13649000	5637400	9960000	8394500
HNRNPDL	717920	1720000	887950	1769000	2209500	2411000	1511000	2095600	2749600	1628500	3095700	3331400	462140	1153400	958200
HNRNPF	5264400	11903000	10922000	12708000	11744000	12783000	10597000	13655000	14518000	17565000	19435000	20633000	7478300	7490600	6690200
HNRNPH1	1199200	2345400	2045800	2411900	2787900	3199100	3003300	3080900	3301900	3371900	5204800	5079800	1112600	1373900	1419600
HNRNPH3	1132200	1739200	1645600	2631000	2621300	2728300	2380000	2716300	3120500	2201900	2339700	2955900	1705300	2000300	1680300
HNRNPK	8743200	25857000	24319000	17707000	24186000	28244000	31355000	25634000	30265000	20256000	45979000	48142000	27057000	27968000	26421000
HNRNPL	425610	570560	693770	990790	555980	783430	0	1214600	1736600	950150	1336600	655200	1048400	1667300	822360
HNRNPM	336710	662870	425800	616860	782340	1116800	848100	875640	829900	476990	772300	333130	115360	721610	692000
HNRNPR	138330	336390	343860	301600	362860	313040	297130	285140	276810	246310	280590	312250	139270	141260	161790
HNRNPU	2290400	5807100	5071300	5159300	4163200	8159700	6451600	7629500	7940600	5595300	9029000	9259000	3911900	3814300	3833700
HNRNPUL1	185690	723990	638390	355350	941500	987230	203560	529120	439950	483490	841520	1633500	334410	124270	424050
HNRNPUL2	126510	239200	222480	121450	467540	397150	495690	622860	416910	386110	693350	718890	146010	83258	141860
HOOK3	0	88194	123380	111630	383130	164510	349130	261950	310580	91373	215580	401000	69802	40460	69167
HRG	281600	993060	963900	965110	1386400	1653500	2542900	3104100	2582400	2363900	4053000	1683400	2283700	3538200	3696800
HSD17B10	121900	215310	190390	318870	384110	347090	307530	227380	511140	301830	854250	750610	558110	264480	253560
HSD17B11	0	0	0	0	0	0	0	0	0	0	184200	190510	128840	319470	291610
HSP90AA1	1803500	3287000	2078300	4554200	7075500	5196700	3756400	4347000	7699800	1674100	3109200	4680900	3093800	6074500	3409300
HSP90AB1	175960	170750	143970	591590	906860	640940	626490	707810	1890400	397430	717450	609490	907990	779990	892800
HSP90B1	39434	34936	85069	50838	51190	147670	133000	197780	220740	38484	95552	111450	133270	220070	297080
HSPA12B	0	64044	0	0	0	0	0	0	0	72578	144480	159250	0	0	0
HSPA1B	7014200	12998000	10212000	14342000	18311000	23548000	19513000	20383000	17855000	5217000	8019300	9063500	8225400	12583000	12877000
HSPA4	494220	1258700	1203700	759120	882630	1332100	1092000	1234700	819860	1708700	1759800	2175900	1051700	1790300	1483700
HSPA8	1337600	2574400	2273500	3297300	3533700	4218200	3189200	3808400	4037400	2667300	4206600	5215800	3036700	5476700	4406200
HSPA9	0	0	194810	0	0	186030	223660	175690	167600	0	124250	237390	106240	0	136860
HSPB1	72810000	97878000	65943000	144040000	186820000	203930000	189020000	203800000	217440000	57842000	95631000	84589000	119720000	163530000	147170000
HSPB6	3634000	8091400	6558200	15868000	22708000	30433000	18692000	26424000	29516000	6208400	13241000	8256000	19117000	20022000	22984000
HSPE1	1432100	3592300	4747500	4097200	4983800	4995400	5022800	5430500	4578800	4387100	8030500	8002500	3703300	10720000	9849800
HSPG2	18629888	30035173	21729542	33309594	42909220	54850300	47946231	53088410	49439170	23847311	49691390	43589017	33387510	37778720	43004040
HSPH1	45047	33631	144090	98538	156610	155740	127900	60047	83629	119310	123870	218740	165320	127520	149590
HUWE1	7887.1	21583	12748	5803.3	19389	21652	16307	19509	15294	18821	29587	25433	18446	15477	37967
ICMT	6030500	6357200	7910700	11641000	12578000	11419000	6599000	7430100	12713000	5536500	13071000	19318000	14943000	17910000	18873000
IDH2	760430	1848900	979230	2344600	3202500	3970100	3052800	2255100	4226000	1599000	2656600	2040500	1312000	3251900	2593100
IGBP1	148820	341520	185180	504270	548030	296720	475070	249780	305450	472070	381500	605110	415350	1001600	657910
IL16	0	776600	506680	336280	398050	660400	0	573490	618860	875200	1453400	2181700	0	158580	573820
ILK	1088100	1878800	1182200	1771900	1701800	4236800	2983200	3627200	3038100	553190	1835100	1649700	1003200	1342800	1685300
INPP4A	33119	42737	33791	54314	71555	62061	84835	87297	40829	52083	90189	67838	87718	75860	87158
INPP5D	0	137740	145720	0	115830	89803	48783	43861	76903	230070	424020	466500	0	172840	88644
IQGAP1	42893	339550	263870	408420	412030	376180	372760	441480	473520	444230	554130	710470	344100	562340	565740
IQGAP2	30792	48906	55069	57557	70439	69801	75644	98711	65246	64621	124210	103560	63118	96614	81277
IRF4	200420	490110	233450	245370	751140	741790	623080	842520	497750	323210	332320	388070	446040	0	371110
ISYNA1	0	113350	0	115750	339570	183650	470370	308940	234100	146540	834390	578040	147600	423230	247710
ITGA7	63176	44535	27114	44455	0	164430	192140	55574	74299	0	65581	72255	49395	63045	65467
ITGB1	558460	524130	330030	623550	803300	952540	914970	756890	777360	456790	700590	871570	546840	674330	607820
ITIH1	567330	991260	761530	1984500	4406100	4687300	2697200	2935400	3069400	1814400	3409800	3304100	7562600	8298000	8691800
ITIH2	1691200	2620800	2148300	3507500	7054700	8011900	3376500	5689900	8822600	2244900	4043200	4636400	3888200	5541500	6120100
ITIH4	1434900	1808900	1176500	2357400	3383900	4536700	3686900	4075700	3402300	5018200	9091700	7439800	6438900	8568100	10836000
ITIH5	690030	1123300	404490	1069400	1986800	2391400	1495600	1857900	1882500	497670	1504900	714550	312700	587990	662640
ITLN2	3046700	4555400	3204700	6631400	10233000	9231000	7114000	10786000	11799000	2796900	5426700	3819300	6426500	6926700	7102600
JCHAIN	0	0	0	0	0	8796100	0	0	0	0	3737300	2602900	2814000	3072400	2903700
JPH2	0	0	0	0	506470	0	350850	754520	573150	0	0	0	467240	0	0
JUP	379020	969510	585430	455900	1020000	1320600	966870	1318500	892980	362990	457050	556480	505810	690800	1059700
KANK2	332750	452010	202970	624280	453780	790490	797160	704250	900390	239290	189540	372110	341600	269690	266540
KBTBD11	0	0	79230	106690	73994	87135	95320	66188	0	0	85775	72974	78307	162430	145010
KCNAB2	0	382590	399980	0	634020	188280	0	314750	197470	758940	1111900	1228100	370520	0	0
KCTD12	62164	0	219880	159720	347740	423770	166880	400780	0	294160	175250	168320	449760	429760	460880
KHDRBS1	582420	1192900	996620	1410400	2475400	1999800	1952100	1074600	1985100	230620	2732200	2720100	1977700	685060	646220
KHNYN	0	50847	22683	54607	70544	94801	72286	67952	83147	114710	139040	130770	107720	138120	141410
KHSRP	743930	1129700	1405700	1274700	1726000	1858800	1359100	1397900	1607400	1231200	2036900	1502600	836510	1140700	1570500
KIF5B	35969	253030	474120	952670	608550	426550	547220	271310	624650	311020	720740	687170	293960	610010	57509
KIFAP3	384680	304560	250520	498510	325610	269690	307080	346080	322350	0	64706	0	69884	227020	233800
KLC4	33689	55515	0	65640	122490	103930	0	91269	141370	66929	94457	85790	71335	119910	144760
KPNA1	335490	527800	391340	443990	287870	586200	354810	665510	363330	248660	604490	533840	217350	465540	223640
KRT1	4001200	5441100	3207800	24447000	12296000	32147000	16534000	19547000	23842000	8297800	11749000	25289000	9629000	10217000	13352000
KRT10	3180200	2372600	1851900	21813000	13942000	48625000	17922000	15474000	18635000	3653000	11219000	18695000	8865400	6880900	8726400
KRT14	661420	1800700	984230	994350	782110	1520000	1812500	1652500	851370	995500	1522300	976260	1363300	3686700	2337600
KRT2	1046900	941160	381920	4738400	2418400	10630000	3241600	6432900	6721700	2207000	3056000	5343600	2351100	1680800	2172000
KRT20	71408	108860	53051	0	116170	261730	342110	150830	191410	280500	665070	288810	365050	892430	585710
KRT71	0	0	0	0	0	85486	119370	112250	0	26463	60952	0	0	0	0
KRT79	0	0	0	0	264940	0	0	0	0	0	0	581110	0	0	0
KRT8	3732000	4661100	3176200	6242800	5318000	8304900	7977400	7333500	3084500	4787300	6988200	4313400	6594600	14203000	11739000
KRT9	213010	284530	532570	3517200	1804000	3630300	1218200	2659000	4289200	1244800	1944500	7803300	1323800	2806900	1437800
LAD1	163070	251630	229050	320150	362810	482200	369220	535720	510580	183470	235260	142900	280780	520710	453760
LAMA3	523460	585370	239130	1033100	1725600	1518400	1526200	1937600	2494000	249860	439680	436710	713990	1163000	921300
LAMA4	1520800	2307000	1780200	2597900	4302300	3865100	3746500	4008900	4385600	1934100	3020500	3077900	2076600	2679200	2314400
LAMB1	1026800	1585600	927110	1987200	2403900	2780500	2009100	3281500	2491600	766860	2129400	1308600	1931900	2166100	1872300
LAMB2	4227400	6440400	3820500	7346500	10459000	12386000	10604000	10628000	10993000	4665900	8481100	8294000	6188200	7944400	8404700
LAMB3	906310	808520	559080	1284000	2026800	3487500	2876000	2401600	3988000	104700	362280	431270	1085200	1935400	1440600
LAMC1	8770300	9807900	7345000	13650000	19631000	21680000	24531000	24405000	27224000	8165800	18120000	18223000	12964000	14801000	17483000
LAMC2	657560	703220	408280	1719700	2100800	2345800	1864000	2676500	3436700	155350	532680	246880	919840	1402800	1112700
LANCL1	0	0	0	0	0	0	0	0	0	0	0	0	0	0	0
LARP4	27621	60963	84815	58419	73486	96953	80933	80417	70374	83192	201030	146180	0	0	58245
LASP1	296290	1355500	1095900	1183100	1743200	1755200	698240	1469300	1730200	2042700	2400200	2679000	1420400	1628800	942510
LCP1	1273100	5436200	5262100	3400000	4734800	5727800	4234100	5216600	5413600	7807200	11420000	14705000	6071800	7954200	8588300
LCP2	45918	100760	253180	113900	197730	300540	204020	259330	165590	498830	862780	786920	125380	366170	119370
LDHA	0	603400	418020	319220	0	668930	820760	492240	949800	223690	1620600	759390	679060	391900	941970
LGALS1	523150	601210	730700	1797600	2239500	943490	334180	587520	3195500	181020	870880	1041200	454230	809930	1283500
LGALS2	1546900	672970	1194000	3744500	5863700	10624000	4354400	4718900	7488500	199190	1041200	822910	4620600	9815200	4015700
LGALS3	9136600	14248000	10348000	23188000	36356000	37835000	25492000	30440000	43108000	9499400	24369000	24096000	26110000	48070000	42602000
LGALS4	5901500	10577000	8281400	13815000	21105000	18651000	15642000	16318000	22811000	8164700	12664000	11140000	18357000	27084000	27259000
LGALS9	0	127050	0	0	0	0	0	0	0	245290	561860	639480	409890	690880	875700
LIMA1	49025	0	79769	84140	96977	126560	117470	0	114780	73261	241660	272490	189170	159890	212770
LIMS1	321850	0	198660	688350	788990	1310600	404860	1030400	714970	0	593180	845560	700800	636890	0
LMNA	11916180	28040500	15942900	29307500	39593800	54106500	31097700	36934200	29749200	5779400	9632200	14026000	27156000	39372100	30974700
LMOD1	974250	1135700	673470	1751900	2740900	4029700	3239600	2524000	3563200	418140	1215200	944040	1244400	2648200	2564900
LOC100155734	9781400	14468000	11821000	10509000	16767000	17237000	12313000	9483700	18838000	9175900	16353000	12917000	6008500	15251000	16259000
LOC100156325	678350	946647	755771	1309400	1829550	2493910	1198550	2298890	1662830	504440	1229240	741590	3540800	6033120	9635860
LOC100157763	277110000	352280000	311150000	492000000	661880000	655010000	538110000	544470000	513740000	430320000	769230000	189680000	444870000	570000000	491820000
LOC100158003	55553000	110400000	95396000	138960000	172310000	190100000	159150000	166310000	221960000	137140000	230520000	210390000	128500000	171470000	163320000
LOC100513346	40409	323450	278070	69054	83179	74951	117220	150340	150120	292110	195480	481730	96074	111020	87054
LOC100515166	0	403910	0	617100	0	1211000	793620	1554100	0	537280	567760	826970	893590	1777500	1502100
LOC100517188	40944000	41089000	32465000	72511000	113050000	130040000	113580000	128880000	133230000	22085000	55287000	45304000	104960000	138970000	119910000
LOC100523668	1465500	3635100	2679400	1299700	2829400	4228600	3330600	3114300	2704500	2583200	3987100	5154500	3221600	4581900	4627800
LOC100526209	26874	35502	167360	142300	238600	46453	52291	256080	296320	234560	992070	975730	865410	327150	1081900
LOC100622780	812690	2066700	1331100	971970	1018500	1238200	989320	1284500	1352000	774110	1440600	1472900	702920	423850	501470
LOC100624149	0	0	0	0	0	0	0	0	0	84186	161420	0	0	0	0
LOC100624650	327010	2197800	934760	653090	3062000	1153100	2366800	1139000	785610	4003700	7035900	7038400	2596700	1446300	1266100
LOC100624785	272810	207240	181080	268470	480250	398570	488240	398860	457270	324680	0	270440	328570	0	419730
LOC100625180	83676500	102168200	67449900	149542900	191998800	205168900	183966400	235290800	230262000	39851940	72137700	46571000	107809600	86147180	108797400
LOC100625207	6072	31710	38401	20748	12774	0	10286	9529.5	26669	29752	57030	31294	0	7963.6	37792
LOC100739080	0	160380	181160	142220	228650	253510	168850	216750	207590	297790	453070	977170	2300300	4527500	4918000
LOC102163838	0	695500	2570300	7917700	9573600	17346000	8991800	11710000	12276000	0	5489100	4462000	1776100	12860000	3902600
LOC106504547	0	0	0	0	0	0	0	48627	0	26160	86058	43259	184350	983150	900500
LOC110255360	0	69721	22916	44272	0	35043	0	0	40058	123620	267550	301110	79237	55530	76294
LOC110257935	42796	706060	312580	257650	556870	453260	458920	376080	506490	818450	1276600	1447000	422310	535350	377680
LOC110258323	600620	807550	415040	879600	1295600	1382900	747890	475000	1152800	579270	1325400	707810	0	455850	471440
LOC110259263	25011000	15777000	11135000	27806000	32970000	32859000	28910000	39995000	44449000	2205500	6520800	7321700	12651000	10060000	13285000
LOXL1	0	0	45398	69490	0	125670	340970	143940	0	117930	182030	224560	159110	132250	409850
LPP	19536000	23534000	7479600	26600000	34443000	40515000	35881000	28174000	37333000	3886000	23572000	15537000	11863000	9937300	11867000
LRRC17	506900	912370	852900	1194300	2349400	2186600	1028100	1596200	1620300	1258500	2596100	2741300	854680	819660	1439700
LRRC47	0	56562	0	87457	0	0	41915	0	134780	84461	99573	103620	66231	48132	72382
LRRK2	72044	60662	53617	80435	26339	0	116470	73068	184010	14166	20757	17378	56827	77437	72382
LSM14A	322070	999400	805200	894720	1196900	1618900	2189500	1383200	1665700	1683400	3255400	2117100	787550	1554100	1337200
LSM2	596740	1651300	965590	1208600	1532100	1614400	2077500	2380100	1556000	1784500	2891000	2896300	2438000	2205800	1988600
LSM3	525890	1290100	1056200	949990	1126400	1498100	1525500	1376800	1378600	1215900	2011300	1983400	1477900	2870700	2621800
LSM8	290500	1240800	1111800	590410	1176700	1184200	861380	813470	671740	1013000	2148800	2300300	984010	1128200	1143200
LSP1	896300	680670	0	894580	1086900	1622500	1232200	1748000	1724800	0	0	402320	416770	577840	0
LTBP1	0	163240	87135	0	0	149840	80374	53753	0	240410	578680	791530	0	91371	112210
LTBP2	0	131240	58239	24020	16896	0	41422	35003	0	70623	331920	568560	0	0	0
LTBP4	410570	1669200	747210	1900100	1991300	2755300	2494300	2497100	2727400	563320	2403700	2803300	1674100	1040800	1494000
LUC7L2	170340	410080	686880	330200	926740	1214400	242910	321430	613510	239200	1007800	711350	522970	0	290430
LUM	196890000	363850000	275820000	344090000	552070000	657750000	473500000	487060000	394050000	311460000	484810000	546240000	374380000	395310000	386660000
LYSC2	660740	1681100	1390700	4335900	4269700	2945000	3457300	3894500	5504600	2830700	4440000	4624700	4418700	4115300	5152800
LYST	160020	133960	171600	223450	181210	280600	302960	270220	267540	120240	219360	160200	173660	252000	339230
MACROH2A1	1723100	1833100	1511700	2597400	6187600	5397800	5352600	5797700	6691200	1662100	3979100	2494400	2446400	3375900	3609800
MAGOH	0	250390	0	264800	319360	0	0	331910	0	0	373330	392640	0	574060	0
MAP4	98513	60494	58542	161890	122990	139020	167450	188120	184880	30311	40523	36394	146340	103740	108470
MAPKAPK2	0	0	0	0	294830	0	0	157210	0	0	147100	174520	0	197020	0
MAPRE1	3026160	6759400	5938800	6685100	8081900	8818200	7711100	7882500	9378000	10841800	15337500	16073100	8287700	12884700	11803900
MAT2A	337540	839910	882490	940120	672790	1490000	838190	1260100	954090	1173600	1763600	2250900	549900	2384900	2082800
MATR3	485470	970870	724010	1280800	1400700	1064700	909080	1136200	1592100	456410	1735000	2110500	1126300	1437900	1278500
MBNL1	0	996080	0	288260	147270	2327700	479060	571050	281530	445870	1182700	765870	442950	2187000	905100
MCM3	12080	117280	53377	63762	30584	29752	139130	77734	138020	216650	283810	254350	184090	240410	197310
MCOLN2	239580	201780	196680	542680	644100	634410	495540	520940	670240	237630	400710	460190	1032500	1604900	1476500
MCRIP1	0	279790	308230	1161200	0	344190	223620	1203500	0	1607400	3594800	3069100	1393400	614380	1608100
MCT7	2499200	2397300	455920	3068200	4991200	4745900	3813500	4092400	6094500	2403700	4901800	715560	6340200	6473800	6837800
MDH2	1447900	1881200	1425000	2391000	5702900	3254200	1264800	2211400	6878200	1124000	2380800	2925700	1030800	645840	852010
MFAP2	0	1254400	0	869770	1648200	0	1067100	1672800	0	427640	684940	0	0	0	0
MFAP4	14120000	27401000	16122000	8590200	18111000	16448000	40500000	53015000	10939000	17050000	49871000	33130000	23530000	9033800	17336000
MFAP5	0	719120	0	0	1651600	0	1205100	1194000	0	0	0	753750	0	0	0
MICALL2	0	30060	0	49873	57049	68609	0	60511	0	53507	90839	105870	0	62200	0
MMRN2	39292	0	0	0	26195	0	0	0	0	216190	89615	68131	0	0	0
MPP1	288710	177570	401720	367430	324530	685360	400330	276090	671180	429890	553470	889400	706490	1022300	761740
MT-ND1	687590	682310	0	1171000	1239500	2071200	2045300	1654600	2443700	596470	724000	661330	0	0	0
MUC2	0	1067800	229150	32559	43669	0	29572	36321	0	91114	126810	114090	33453	29161	42855
MVP	674000	1257000	826670	1920500	3193300	1752000	1863700	2006000	3155600	1549300	2293100	1761300	2388300	3939200	3259400
MYADM	1613600	791500	1728100	3448400	8480300	5259700	5521100	6978900	9609900	2178600	3401900	3648200	4701400	4588800	2877800
MYH10	4723100	12232000	6991600	6344800	14366000	12664000	11364000	8831700	19628000	6722900	25295000	14963000	4622200	5402800	5695000
MYH11	153830504	176474922	104097717	245005080	405041350	439480610	358563550	346635500	387850020	111321055	177673439	199624058	66111000	123450000	132410000
MYH14	74410	261470	187030	198130	371940	265350	164040	184860	387390	419210	501380	394150	422920	566540	381090
MYH9	5616700	10564000	11150000	13478000	23755000	11063000	12255000	11860000	31202000	27839000	44124000	50280000	7544000	6894200	8924300
MYL12A	6401600	5877100	7846000	8790800	9616800	10824000	11820000	16564000	18304000	11554000	28540000	21715000	4780000	8704500	7991600
MYL4	298680	0	0	654910	424380	425630	1784900	256960	1667500	0	0	0	0	0	0
MYL6	43792000	87375000	50713000	110130000	117040000	216620000	129530000	109770000	140610000	84591000	113010000	122870000	29765000	71750000	41903000
MYL6B	0	0	0	203920	0	766580	737460	0	0	0	156370	0	112590	0	0
MYL9	52024000	73984000	51927000	124310000	132790000	169540000	160230000	131020000	144740000	85724000	106630000	163080000	44553000	78124000	84012000
MYLK	1468300	2044700	1312200	3074800	3890700	4780600	4259400	4487200	3370600	389900	1429200	1077900	1812400	2647100	2541700
MYO1C	1939700	2580500	1518100	3276800	4430900	6733000	8084800	6884700	5835800	1691800	2754300	4857600	1192600	4433000	1321900
MYO9A	0	0	5122700	6519000	4669000	0	0	0	5147200	5065600	0	1454300	1499300	2038200	0
NACA	1943700	6233100	6095300	5681100	7549700	9184300	8940300	9597200	10981000	12067000	15749000	14442000	13929000	17854000	18396000
NAGK	0	122160	192500	122560	247740	705750	183110	157900	1708000	1074200	1513600	1345500	881460	1544200	1368200
NANS	884550	1158000	1101200	2442300	3391400	2249800	1684200	2212200	5137100	1291100	1802700	3053000	1701100	1985300	2507000
NAP1L1	341630	3851500	3276500	3163500	2924600	3120800	3503300	4388900	3363800	5785400	9060300	10693000	2938700	4323600	4839900
NCF1	115840	282000	123680	462050	313980	420160	714730	258120	440900	322570	516600	611530	660570	1048300	718110
NCF2	0	0	0	0	0	108570	79519	111750	107510	77044	137320	111470	110840	182040	218140
NCL	1704900	4031000	4134000	10243000	9279600	11602000	7523200	7594000	13106000	1657900	3547500	4412600	5161100	11871000	8243000
NCOA5	0	133860	149750	331120	384670	476350	174780	193270	208630	108240	312500	548860	307580	305360	320780
NDUFA4	1032500	3378700	2261400	2650800	1718800	4262200	4190200	4202000	4086100	4800800	10014000	9710300	5200800	3131900	4567700
NECAP2	136930	389200	337300	668620	649290	825370	329980	793850	376830	1637600	748360	1673500	1043800	1183500	1135000
NFKB1	0	0	101280	145360	0	83519	0	98662	0	249050	199900	327480	0	108950	70971
NID1	4108900	6591500	4621500	8631600	11995000	14745000	12912000	16481000	18528000	4760200	9025000	9338100	7127200	12196000	11006000
NID2	5228200	6819900	6168400	9779600	11605000	13921000	15850000	14272000	11040000	8447800	13744000	13304000	10277000	7410000	14432000
NONO	441530	367040	0	864470	912850	1276600	682170	893810	990640	403070	1562400	2374700	1154200	1627000	1966700
NPM1	1375400	5159800	1565500	707860	857490	705830	0	4019400	993270	10573000	1684400	2259600	228960	856560	651500
NPM3	371900	460110	589720	832170	498620	456320	671680	578170	1167900	0	693680	550260	573530	509720	233530
NPNT	185760	720680	263730	446900	398120	1084200	604570	1642800	707160	67591	435520	369170	621770	192500	342930
NSF	0	0	0	0	0	0	0	0	0	0	0	0	0	0	0
NSFL1C	0	0	326650	0	310030	0	0	0	336320	357820	468950	276720	0	0	0
NT5C2	146870	0	356520	286350	591370	706900	725180	659690	823920	276240	604100	705080	654590	729060	623370
NUB1	0	0	0	0	0	0	142740	166880	0	199450	235300	387050	204900	295240	74757
NUDC	267280	1375600	1782500	845030	1340100	851600	862470	2116100	734670	2455600	3035000	3185900	2217400	2306200	2460300
NUDT21	116850	614070	247810	597440	451590	950560	307270	928220	1004800	579790	1033600	1374100	275420	1251800	957220
NUDT3	0	181940	149050	226640	1595500	2020700	1905100	1932100	2248300	2413900	3383500	3726200	2251400	2384900	2188900
NUMA1	240130	497020	385650	343730	528110	665300	696960	589030	635290	233280	474440	462280	251780	331160	336190
OGFR	0	183830	97646	90245	0	169900	142270	161820	197260	178580	266170	172050	174940	167370	217650
OGN	10594000	25898000	18852000	13664000	34040000	31126000	27338000	30205000	31262000	25907000	40582000	39077000	24317000	21420000	35441000
OLA1	72608	130360	104740	109280	638760	817010	687800	656280	259920	649510	916210	309600	626760	645030	583990
OLFM4	630880	3054000	1015700	1887700	1706300	1719800	1612900	1113600	1964900	542680	167830	1689500	2400900	1348600	2065300
OLFML1	5277100	10225000	9205200	9272800	15088000	15346000	12794000	14400000	15152000	29232000	44199000	47623000	13058000	29521000	32992000
OLFML3	1768800	4727400	3148600	4076100	6032900	3749800	2770000	4819000	6515500	11915000	19237000	20215000	6409800	8282400	59900000
OTUB1	1558500	4451300	3127900	2530700	5394000	5645500	5359400	3875700	4760100	3444400	8653000	5039800	3320900	5776000	4442100
OXSR1	42948	67813	115560	85333	118650	213230	123060	167560	236680	365000	553440	287040	102500	443660	177750
P4HB	0	84689	134000	238770	290410	160930	270750	290040	55108	136030	285670	485980	408480	427320	376650
PABPC1	7801700	15565000	14340000	16082000	18983000	18571000	17666000	20375000	16127000	19241000	31320000	33331000	23134000	35979000	29223000
PABPC4	233610	346350	517800	692550	487070	790760	476620	292440	606180	336330	725290	649540	486570	797660	568020
PAFAH1B1	64144	201000	84480	252820	311740	416070	348770	503470	438950	326630	517700	519490	406980	393390	585610
PAFAH1B2	0	263960	137500	0	285300	360830	197720	265000	295020	947790	1148300	359110	314740	926580	456030
PAFAH1B3	108600	658500	804220	177430	1132000	1299000	201390	1209000	421410	1071900	1678900	270390	861370	971570	777330
PAK2	0	380890	183030	136970	318880	825060	187900	515560	550890	0	636640	581810	0	0	418890
PALLD	1962700	3061000	2227000	3861700	5218300	7455400	4582900	4832000	6129800	2344400	4240500	3338900	3671100	8776700	6540000
PAPLN	0	171510	143050	65205	464830	195460	176670	269360	265770	213340	615910	724220	415620	291700	304340
PAPSS1	0	124310	117780	81933	76787	178750	0	0	62128	280050	511220	469530	340340	336210	263840
PAPSS2	0	0	0	0	0	0	0	0	0	0	0	358400	0	0	0
PARD3	0	0	0	0	0	0	0	0	0	0	0	0	0	0	0
PARP1	0	0	0	43753	78548	34621	0	0	0	99981	100520	0	0	0	33379
PARVA	2574800	867880	3500900	7966500	10276000	8236900	9035000	11126000	11623000	683510	4806300	887530	2987400	3055400	3162800
PAX3	1898500	2535200	1909000	3521000	3581400	4079800	4866600	4650100	5010400	2434600	4700200	5015500	4566200	5874100	7168100
PCBP1	7812200	18580000	13742000	15650000	19192000	24648000	23877000	26707000	24623000	11865000	28811000	31350000	27392000	27027000	26779000
PCBP2	2198900	6323900	4622800	5822900	7740000	7822300	6424900	8692600	6215300	5680700	12083000	17208000	8339800	4703500	6062500
PCOLCE	142560	770950	531150	623790	748130	745960	870200	1172700	1190900	119080	958010	859180	424510	498110	687280
PDAP1	216050	346860	814080	553330	1170900	1729300	1049800	456270	849240	1058000	1045000	1524100	1046300	1953300	1164900
PDCD5	1290300	2406800	2707100	1945800	2765300	3116700	2674200	2879500	3890000	4044100	3798500	4695800	3677600	5186400	4846100
PDCD6	1081600	1990600	1830400	1938300	1935000	1818000	1930000	1439800	2438500	2882900	3757500	3550600	1228400	1108700	1083600
PDCD6IP	1140700	1628800	1569000	2462400	2148000	2268800	1783000	2286200	2543100	1758100	3333400	3242100	3344100	3855000	6560100
PDGFA	10120000	8529400	7770000	14525000	0	20068000	4182700	17744000	21967000	5304200	6805100	6052800	3260400	9295700	0
PDIA4	0	106010	0	186530	164530	79689	160850	49882	85668	67508	65967	0	99376	0	124800
PDIA6	957030	857880	1251100	2627300	4140400	4745600	4341100	5275100	5488400	620460	925800	2021900	2008000	2471300	2005700
PDLIM1	395160	936080	279860	1246200	441490	548390	1210500	812510	612470	571050	1355900	1205600	668420	1495000	515680
PDLIM2	163520	341750	428080	282480	304990	0	319820	457960	422870	0	898640	826260	424320	291880	300190
PDLIM3	1314900	1840500	1642500	2857700	4141400	5237400	3968700	4774000	4523600	2096100	3345300	3339000	6995500	8320300	7862900
PDLIM4	696230	988780	786010	1238800	1680300	1952200	1545600	1882000	2565500	1414600	2069100	1790700	1208700	2164300	1770400
PDLIM5	465360	185890	643400	221420	846500	1099200	1037200	1058100	1164500	984630	501930	1318900	1018900	1011800	966450
PDLIM7	9532100	10950000	7581300	20926000	24884000	27818000	22660000	26980000	27001000	4196600	9370000	8762400	18008000	21066000	22044000
PDXDC1	111260	57042	281500	236100	383360	281880	515690	534100	348670	205100	505890	217330	396810	508010	418550
PEA15	0	348370	198680	222520	467860	726200	395550	725270	428950	379730	723560	821560	0	236580	291000
PFDN1	0	1227200	1157400	677830	1221900	2027500	667060	0	910780	1755100	2177000	2291200	2564400	3521500	3031000
PFDN2	299510	1018900	1046700	1105800	1086900	1449700	1029500	1482800	1520400	1167800	3441900	3496800	1849400	2807400	2656200
PFDN4	0	1645700	0	0	0	0	0	0	0	0	0	4877600	1701100	2342600	0
PFKP	0	196010	345320	568360	545800	323910	318450	548350	413450	0	528050	173120	560080	958950	1176900
PGAM1	0	0	0	395510	0	583070	550220	442630	396360	0	709170	337090	0	575840	579110
PGM5	97654	88762	109560	295620	329570	290650	140790	447630	710610	0	31379	0	133140	159580	89583
PHB	159170	1270800	932800	930610	1208800	1114800	1011000	1144700	1816200	728350	1408500	1048300	483760	786790	407320
PICALM	1265900	1811600	2226300	2704100	2655000	2893400	2072600	2269600	2309000	3286100	4790600	3214900	2527700	2121900	2540100
PIP4K2A	132140	289750	269330	171020	221060	251090	244740	273870	296920	483170	714100	373070	321400	384950	547800
PIP4K2C	0	0	87849	0	0	0	164960	0	0	240380	0	0	151420	146210	168480
PKM	465750	931220	916050	1315300	2441400	2770400	1974300	2385100	2105800	1399500	2706200	2607500	1881900	1536200	1778600
PLCG2	12571	264160	330600	27346	117130	251100	122090	297250	0	687230	875390	1014100	426170	498680	203480
PLD3	1000200	1057100	624970	2124300	2925400	3585800	3367400	3940000	4953900	226490	510270	502890	2089400	3506600	3442700
PLEC	859390	978840	738790	1777100	2417300	3043100	2313200	2491600	2735000	654730	1430900	1325800	1416800	2360800	1852400
PLG	3774840	10925930	5064300	7512310	10558500	18444300	16346700	24496200	11075800	4094100	19858300	15336200	20116900	12478700	21180000
PML	0	140480	0	38105	0	148910	94610	111570	120210	69351	154320	127680	0	73822	71634
PODN	69215	155890	47842	122290	383360	300050	211960	408510	438950	226840	404250	401310	338200	469810	503860
POSTN	82584790	93469380	70233840	136534190	264046900	230939600	208335400	207298200	331814100	81904880	181436300	144674800	205843200	228401100	263376400
PPIA	1078700	1543000	1240300	2951100	3398300	3103800	2401900	978510	5896700	4143100	7118200	6293400	3177900	4414200	5410000
PPIB	7682000	12830000	8474600	15117000	25815000	21222000	20712000	23147000	31899000	15594000	20201000	19561000	23662000	36051000	27976000
PPM1F	49973	459100	203410	82447	460790	0	399290	199480	229670	455830	593130	729940	186230	75708	529650
PPME1	0	189260	86946	88402	0	105440	96487	244170	136100	0	391500	317320	340910	606130	664610
PPP1CA	280120	1295600	276820	357150	416260	495360	554420	541310	491610	1028700	645930	849370	487230	282180	1143000
PPP1CB	818140	1649600	1263000	1873600	2939100	2839500	3203900	4273700	2122000	2572500	4869000	3506100	3509800	2886000	2811700
PPP1CC	298520	536690	408640	283380	446470	637090	487090	493000	676720	672510	786270	1039400	362510	505480	591590
PPP1R12B	0	0	68590	117130	138950	216090	216190	137950	181530	0	75913	94320	195680	231960	289990
PPP1R1B	1296800	1105600	0	6998700	8126400	6073200	5679200	7939300	13672000	0	588670	0	2498300	1750600	0
PPP1R7	137970	452370	485890	514720	579200	640010	668820	631790	636170	627120	1202700	994010	435820	716330	969380
PRDX1	8616100	15073000	12983000	18961000	29063000	29589000	26384000	30398000	39317000	20225000	44070000	50312000	25735000	42726000	32343000
PRDX2	2279900	6136000	5806700	7037300	12277000	9090800	7712800	8895200	19172000	8738900	13279000	17338000	6160300	14346000	8012100
PRDX4	2899100	5759300	4943900	6398000	6671700	8916700	7462900	8511700	11202000	6987800	12093000	10480000	7242900	14536000	13381000
PRDX6	0	0	0	60672	248950	0	62132	103270	212910	383070	583710	684740	132400	586620	601400
PRELP	80919000	173550000	135200000	143010000	282580000	315810000	241060000	248150000	240660000	191250000	304780000	375450000	225330000	299600000	298320000
PRKACA	124540	174190	130570	266080	278270	379870	324040	305280	297840	122110	207670	273230	121420	292230	383220
PRKAR2B	170750	0	156400	577110	496640	1318900	442660	1277400	861840	129760	329750	306740	252720	449020	442830
PRKCD	28530	188790	113680	51523	69761	281190	79549	250310	102160	211970	324900	246890	288570	367110	173170
PRPF4B	19047	50283	31314	52355	47713	57330	44289	78143	90170	33818	54392	55667	85158	118400	146040
PRXL2A	91186	561140	221800	262330	183370	657130	200940	277600	432400	754980	1082800	734800	0	417790	257580
PSMC3	36469	81848	72813	92262	0	189370	145290	0	159760	0	210150	0	0	133860	268830
PSMC5	166650	345560	359160	315690	348790	570790	555050	600590	520520	221720	474800	437180	151920	172370	184880
PSMC6	68873	489820	211050	0	404310	549710	534530	161150	329690	126050	657850	506130	70104	221640	249110
PSMD9	0	0	0	0	0	0	0	0	0	0	0	0	0	0	0
PSPC1	464100	1372200	1265700	1588100	1644400	2099800	1165900	1349800	1126100	1850500	1967700	2762800	1234600	1681700	1438300
PTBP1	1261500	2931900	3053700	3532000	3333700	5256300	5969000	5251700	4423300	3629800	7605400	8631600	5075700	5267600	5483700
PTGES3	549920	1497600	0	1524400	2021400	2606400	2075600	3086800	3281200	432160	1497200	1750900	1219800	620130	1313900
PTGIR	40732000	41331000	25754000	116250000	93523000	87642000	147730000	119400000	106270000	25911000	40081000	41307000	17455000	29919000	26877000
PTK2	286480	384960	396380	432590	407240	689860	748670	642490	752030	509760	930470	782180	503160	656250	598820
PTMA	4635900	2651100	2206600	5420700	5389800	5721800	3482200	4962500	6946900	1024500	1332500	1005400	3285300	4789500	3285000
PTPN2	0	0	75124	99528	0	0	0	0	0	116590	115760	185300	109990	0	0
PTPN6	148690	564890	703240	340870	489630	399060	391650	531510	459070	1311200	1680800	1422500	605080	741500	382020
PTX3	714220	491760	123530	982480	1448600	1361200	1349800	1409600	2644200	212790	1156000	264890	1624200	2362800	2029800
PUF60	0	148600	0	0	0	279200	198650	214920	379620	255980	0	266490	0	330150	280710
PURA	523220	656160	635280	1161500	1552300	1974400	980320	1484700	1545900	936120	1523700	1210500	772190	1133300	1058400
PURB	142270	279880	294070	379840	447050	462180	0	430690	442300	365070	392850	543770	229830	291050	223130
PXN	0	343800	551010	709370	1002900	1587500	980630	1413800	586800	216390	905540	754890	416440	257620	481080
PYCR3	269640	2104900	605220	3231600	5687100	7794900	5771400	7778800	6660700	2839400	7078700	6878000	6224500	8795900	5280000
PYGB	894950	3195900	2499900	3335800	4203200	4812800	3518200	4686500	5766600	3065300	4524000	4519100	4061500	5724700	5623400
PYGL	199440	689410	445150	640010	1197800	874070	760550	817640	897060	559220	1124500	1152600	877210	1051500	1631200
PYGM	104060	174100	390960	597620	688790	876610	524310	946910	931930	341910	1100850	914020	841310	1429220	1519920
QRICH1	0	60012	0	0	0	129970	366710	387160	147460	140510	253290	154830	540950	211620	659360
QSOX1	452210	378220	94725	457340	807500	1126100	866360	729280	672250	618530	562320	417170	1035100	1199100	1805700
RAB10	543310	1157100	885590	1168100	1573800	2398400	1786800	1708000	1894600	1222200	2471600	2300800	2015000	2256600	2523400
RAB2A	172890	0	339170	815330	1061500	1439200	1027000	464010	992780	439130	1548200	693820	1102800	1504700	1826400
RAC2	577880	858730	1925500	2791100	3707000	4856200	1309800	3970200	5229300	2504000	6304300	5963200	3402600	6038500	6382200
RACK1	0	975780	491050	1350000	1735700	2185700	942720	892450	3777300	1137700	3546300	5289300	2554300	2551800	2910400
RAD23B	794430	1811200	2751700	1660700	2567700	2654200	3147100	3637300	3611400	2520100	5056000	1883700	3419200	1561500	1761100
RAN	494970	2282100	1844800	2373600	3039000	2213200	1664300	2212400	3083100	2641900	5188100	4502500	4173500	3973000	2104200
RAP1B	220120	238710	187790	375670	613320	497190	723900	527640	735850	200860	331520	314830	0	218460	293550
RASAL3	0	11477	0	0	0	0	0	0	0	26280	103760	81868	13045	18605	10621
RASSF2	0	0	0	94941	0	109500	0	0	0	440830	476710	535980	0	0	150650
RBBP4	589500	1138900	444210	448570	833750	1116900	0	589390	1272300	876390	720540	1575900	757540	649010	568430
RBM14	132110	411300	266570	365560	902120	2143600	906170	984460	1239900	646010	1884100	2434000	119290	0	0
RBM38	0	0	0	0	0	0	0	0	0	0	495870	606840	0	0	0
RBM39	312160	767560	638130	881410	1143900	1112500	1201200	927120	1145600	1208800	1227800	1501800	890340	782570	678390
RBMX	267580	1822600	2059600	851280	2885900	3746700	2581800	3507200	3437400	3404700	5876800	6225700	0	934600	1341600
RBPMS	1110300	1712500	1463800	864970	3255300	3570900	3396000	3256700	4611700	1868900	2906300	2267600	2380100	3902700	3582200
RCC2	93804	109580	237250	207370	665380	573430	114470	234580	354170	254580	603450	798460	216550	814050	1032700
RCN1	223130	322480	494140	152740	982110	1244300	443600	457190	551710	736030	462250	490800	1252500	1588800	2799800
REG4	0	0	0	623930	353280	549260	0	0	0	0	0	0	293080	564250	607460
RELA	0	164900	284030	176520	245270	537930	505110	574950	402470	455600	1003500	1115700	620240	756100	840900
RETN	1470500	3992100	1465200	2623300	5100200	8137700	6795300	8252300	4212300	2382800	5569900	4570100	1660500	181440	1077300
RGS10	149660	2218600	352120	230810	1690500	2482600	2031100	1760900	1251000	3059800	4596000	3646500	0	0	2174700
RHOG	0	879680	1007600	0	660260	0	648220	676310	1356900	1688000	1213500	1654000	468460	546250	217440
ROCK1	18632	31892	35030	0	0	71968	76807	61130	72061	57815	57641	73033	51759	85670	87961
ROCK2	12905	0	0	28024	0	39022	37603	57307	40609	26433	45575	38218	45965	39851	37495
RPL10A	779360	1104500	1143600	2081800	2061600	961290	717170	888580	1772100	858390	2526700	2706100	1102000	2450000	1979500
RPL11	999160	2611100	2411700	2247600	2764800	3825600	2754300	3154900	3567700	4416100	7350600	10499000	4183500	6886400	5295300
RPL12	2058800	4224400	3129200	4278600	4627800	5449200	3543400	2642400	4565000	7883200	9422700	8501500	4048400	5903500	5111400
RPL13	1545500	2974700	3273600	2846700	3470200	3083800	2652800	2971300	3754100	4646600	6690600	7109600	3447600	7601100	6040200
RPL13A	394260	310460	560960	1201100	1634300	1951100	1379800	1819000	1581700	1871500	3312600	4160800	2520800	4192300	2941900
RPL14	2203700	5244500	4072100	3936800	5150600	7805900	4634000	6161600	5946400	6044700	11599000	10156000	6411500	9576100	9220600
RPL15	759830	1870900	1657800	1428400	1939100	2170000	2080000	1423300	2484200	3800500	8493200	7585800	4139100	4444100	3867000
RPL18	2017300	0	5303100	4352000	5564300	7339400	4599600	6868500	7179000	15079000	20770000	21951000	13541000	8096100	8022000
RPL18A	547480	808430	953760	2588800	2755200	3377700	2847600	3045700	3155900	3465000	7659900	6115100	2422200	3993300	4488000
RPL19	1740600	3926700	2940700	2702300	2491400	4169600	2811500	3946600	5676500	6936100	10121000	11300000	5602500	4804300	3770500
RPL21	0	2098400	0	3161300	0	2197600	1949200	2008600	2805900	4275500	9469100	11784000	4468200	6154100	5663000
RPL23	842820	1923900	1228100	1864600	1961700	2263900	1926900	2330100	2359000	2324500	3937200	4960800	1429600	1286600	2186200
RPL23A	1840900	2742200	2372400	3570200	4444600	4078600	2907100	3965500	6308400	2411800	4170900	5303800	4120800	8352400	6724200
RPL24	1520900	2976400	2993100	2404800	2776400	3451100	2753700	3163600	3783900	5588500	6738500	6985300	3082800	5361200	4832600
RPL27	3848700	10434000	9857700	11637000	15087000	19575000	14092000	14246000	23382000	12086000	27455000	24971000	9558200	24615000	18401000
RPL27A	2737000	7594400	7562500	5607200	7925800	8723500	6662800	7189000	7509200	7299800	16420000	20170000	10162000	10280000	10562000
RPL28	355530	1032200	0	840210	1175400	968210	1217300	1398400	0	1715300	2097200	2236900	0	1699100	1923000
RPL3	189930	647950	635010	701830	699900	792700	623720	770510	1048800	718910	1775500	2467400	1006900	1617300	1313300
RPL30	2576700	6753900	6699700	6911100	8324400	8784600	8727300	8589400	11377000	10758000	17064000	18448000	13248000	15373000	16272000
RPL35A	146820	382110	306280	1449100	1434800	1011300	1344600	1345800	0	643900	2854000	2849700	889360	3599900	2962900
RPL38	1023100	3530800	2475000	2950900	2175700	3695800	2785400	3345500	4240200	2714100	5931000	4963500	1137900	1920900	1506800
RPL4	4512400	9950600	6596600	8556600	13746000	17010000	10068000	12949000	17821000	17410000	24229000	23250000	12234000	18531000	16993000
RPL5	1421500	2519100	2941400	3468300	4723400	4464800	2221400	3664600	5802600	3641900	7393100	9134400	3796900	4951700	5386700
RPL6	4387600	9992900	8270000	8470600	9601100	13562000	10423000	10043000	11440000	11419000	20356000	19015000	11281000	19048000	17385000
RPL7	3001200	5880000	6689600	5115900	6137600	6831300	5852900	5634600	6157700	11146000	15489000	18473000	9796100	12760000	12097000
RPL7A	4832000	11184000	10589000	4649000	11380000	14843000	13146000	15207000	15852000	17854000	32577000	30955000	9861000	20624000	17201000
RPLP0	753050	2137400	2535100	2104900	2428100	3411000	3000700	3195500	3604400	5753000	8923700	9947100	3358000	3964800	4012300
RPRD1B	0	206800	160730	193740	0	273300	242940	0	326630	262820	0	0	180580	264670	194780
RPS11	816000	2624000	1944800	1968700	2534000	2231300	2303400	3269400	2614100	3798100	11122000	7981400	4005100	4376800	4886200
RPS13	1215600	3817700	3728300	2790300	3782300	2847200	2296300	2483700	4394000	6870900	8389100	11775000	5528900	8234600	4030600
RPS15A	1795900	4585100	3416200	4521300	4928800	6367200	4806100	5163500	4622400	6342000	12757000	16695000	9620500	13915000	12923000
RPS16	1108500	2769300	2045400	3796000	3122900	4425700	1707200	2816300	3126200	5083500	7924000	9123200	3837400	6957200	5210200
RPS17	0	570230	0	0	0	0	0	0	0	0	0	2857300	0	0	0
RPS18	421000	1268300	1225400	1521600	694110	1573100	900960	907590	2381100	2818900	2400200	4886700	2111700	1229300	928850
RPS19	0	0	0	0	0	0	0	0	0	0	0	0	0	479790	0
RPS2	434040	1313700	1145300	983190	1692500	1491900	1511000	2122400	2425600	4197100	5323600	4697300	1510500	1642600	2236300
RPS24	263150	260940	379600	489610	355600	505440	520360	546390	589560	856280	1271800	1403700	852420	660580	786230
RPS25	993320	4102200	3624000	2158600	2165700	2680500	1946300	1560700	3175600	2571800	3913200	5151600	3127800	5516800	5275300
RPS3	768660	2469700	3169900	1943600	3623900	3316000	1868900	3378500	2486600	4291300	6224400	6481200	3540300	6628600	5325700
RPS3A	1471800	3483500	2403900	3159300	3908100	3375600	2782700	3498300	4119400	4813600	8576300	9971900	3742000	5257700	5464700
RPS4X	1033500	3067700	2420900	1507100	2698500	3773600	2309500	3180800	3230000	5068400	9404900	8458400	3732200	4970800	5069900
RPS5	1585700	3445300	2376200	2711400	3616400	3900600	3871000	4733400	7922100	5986000	10990000	11363000	6069700	3445100	4656500
RPS6	403810	0	994270	1243000	1224800	1796400	0	1432300	2447800	2838400	3415700	5662500	1781200	2641200	2714300
RPS6KA1	77136	468630	264240	275960	574890	614190	531480	774900	623430	379080	908560	800930	515530	1052300	676670
RPS6KA3	21976	130170	34079	60269	166140	240230	59162	269150	66003	153070	221030	174530	71248	52791	66164
RPS6KB1	98552	150450	278130	278230	257530	270360	254880	308520	405130	266520	353270	630130	0	253320	427630
RPS7	643710	948580	828460	927460	1579800	999750	533650	726590	1484400	818570	997180	1348800	953400	414720	884280
RPS8	4762400	10318000	8524100	7564600	7387200	5577000	7982100	7768200	7836000	15152000	30574000	28426000	11204000	13884000	14421000
RPS9	3671600	5308300	7174800	4771800	6160400	8899300	5928300	6398600	7071200	11704000	19616000	21170000	11002000	22007000	19554000
RPSA	1607100	4112600	2559400	3969200	6339200	4903500	1888700	2817000	3571500	5177900	8837000	9679300	4254400	6449900	5674500
RRBP1	0	0	0	0	0	59331	53927	97616	0	0	175180	173230	129940	0	0
RRM1	0	60115	54190	0	0	0	79640	241940	189180	75298	127770	86295	48469	69343	58844
RSU1	4324800	7108400	2942600	5190600	11589000	12704000	9862700	14430000	9520600	4042700	8015600	7528200	9715200	9502300	10877000
RTRAF	329850	542600	563480	386060	905570	1261700	524980	1123100	560210	622140	1707400	1096500	919830	1307300	1330400
RUVBL1	0	332890	176660	195580	271710	315120	294660	356930	526140	215170	564260	477740	253520	313150	289430
S100A11	13909000	30064000	19742000	24242000	36303000	33074000	29015000	34877000	49754000	40277000	52845000	38962000	24198000	27104000	20911000
S100A4	0	0	0	0	0	0	0	797570	0	0	0	0	199850	1793400	1514500
SAMHD1	0	784300	755890	245330	215880	499390	387920	410400	474540	2186400	3137300	2952700	2027400	1609200	1351500
SAR1A	370470	1482300	952490	524750	1286400	1498500	1446700	1722800	1591200	468800	2000500	1592700	2483300	2096300	2266400
SAR1B	261740	467060	469690	372810	501240	723790	600370	731920	714250	0	1166900	878830	0	0	0
SCYL1	0	154920	120780	56593	145020	64854	0	61932	133940	99710	388370	275940	121480	0	0
SDCBP	215450	402100	337200	462640	496530	498750	371870	523800	528300	549550	702290	549260	727670	667280	594200
SDSL	0	0	0	224530	287340	267460	321770	246570	217040	0	0	0	0	97073	0
SEC13	382330	1289500	1117100	826010	802720	1257200	943280	1018200	1111100	1487200	2207000	1957700	1611600	1713600	1580600
SEC23A	575120	1228400	970110	1225200	1829300	1988900	1676600	2239700	2320300	1932300	3768600	3588300	2094300	2337000	2174400
SEC23B	91202	270640	212030	247100	323170	332550	311930	398290	459880	432300	735810	650040	328110	398420	451400
SEC23IP	397680	1493000	1303700	1542700	1633100	1898900	1832100	1936800	2210100	2035600	3558000	2977900	2639700	2983700	3218500
SEC24A	105180	146330	132350	193200	334160	261170	305270	441060	354820	366290	622370	715600	395090	183640	451030
SEC24C	321060	708690	365490	489050	819780	1188200	705940	1086200	1211800	554190	1494200	1794500	1349300	1211400	1479700
SEC24D	329110	1776100	1526200	1533300	1888100	1936500	1839700	2367900	2254300	1984200	4566500	4392400	3001200	2529200	3062100
SEC31A	1099100	2763400	2208400	3243900	4365900	5336800	4173000	4214200	5547200	2709800	5220000	4311500	4193700	4940600	4441900
SELENBP1	320180	1185600	877070	1080900	1007200	1567500	1530700	1858500	1177400	294300	1040100	893380	493460	803600	456140
SEPTIN1	117100	1153200	1671200	571180	421440	961650	640480	626650	982030	3418900	5445700	4748600	1174400	1102500	1149600
SEPTIN10	84617	243050	394940	299770	462970	602290	375120	196250	655790	854020	822430	753480	327880	143550	406340
SEPTIN11	2026700	5121200	5277800	5305300	6702100	8159700	6151100	7624200	5511600	6760900	14126000	11645000	5939000	6382900	5331100
SEPTIN2	5559300	11373000	12327000	14336000	17690000	19096000	12227000	19288000	19383000	15238000	25506000	20147000	11485000	15017000	14532000
SEPTIN4	140680	463340	483650	162520	387960	363170	526860	397990	296300	1295000	2048400	1923300	434200	366550	319460
SEPTIN6	717710	2008200	1848800	716690	1451500	3069500	1247900	1484700	1423200	2364900	4160400	2602600	786490	600350	1126800
SEPTIN7	6477400	13760000	14030000	13235000	18982000	21260000	17409000	20902000	25028000	20379000	32744000	30455000	13088000	16789000	16096000
SEPTIN8	171880	1451700	1582400	2871600	2334300	2275700	2033300	2228400	3122800	1964000	2959800	3504200	1671000	2342500	2429500
SEPTIN9	1274300	4836500	3793700	3950800	4948400	4889200	4301800	5341600	5568000	3758300	7196200	8634900	3210000	5931300	3770600
SERPINC1	213440	259650	308330	0	0	0	0	0	0	0	463210	607430	0	290970	429540
SERPIND1	3241100	3555900	3982000	6191700	8786900	10517000	8628900	10584000	9159400	6446600	9996500	8997000	5599700	9156600	9072700
SERPINF1	89588	86637	0	202840	0	0	0	274060	0	120040	0	0	138490	122050	199680
SERPINF2	310940	600090	273940	450260	659880	2033100	971210	1325500	1065200	510690	1225300	1046400	449020	637320	786060
SERPINH1	8211700	41650000	25250000	29951000	49074000	56323000	42071000	43880000	52090000	67806000	106380000	97479000	23729000	28173000	25006000
SET	3883400	4800800	11345000	23014000	25572000	19383000	15273000	11011000	29130000	11130000	14132000	19175000	14121000	21501000	16550000
SF3B1	92828	207730	176010	112320	191070	280250	325350	212880	189970	65680	142120	162780	0	67651	52284
SF3B3	112090	137840	160200	157200	195720	184620	198740	160240	162990	106910	86603	34506	170690	162740	202770
SFPQ	1629000	3167100	4369300	3567300	1796900	4717300	4178700	4824500	4627400	5325300	7346800	7362900	4235900	6438900	4659100
SFXN3	202520	342140	324130	623080	665280	764280	537140	589760	595540	472540	819520	678130	650230	876690	737920
SGCD	433530	484730	214190	827790	991680	1008400	1014900	902110	1144800	117660	399420	224070	110770	274060	305260
SGSM2	0	85807	80318	0	144660	0	160350	121840	203660	130940	110680	167220	123650	116480	133300
SGTA	0	771240	1400500	889410	1454700	2016400	1285200	2149000	1342900	924910	2496200	2686500	892220	1970400	1194500
SH3GL1	555400	1182900	1013300	1299200	1518400	2307300	1721500	738820	1500800	2450700	2727400	2664100	1503300	522620	978010
SH3GLB1	364390	920950	767960	819860	903370	951490	838610	982190	1187700	1822900	2338000	2244900	967420	887550	717360
SH3GLB2	307250	647420	966540	412240	1151700	1243100	1305700	458340	1310600	1871800	2624000	2300700	896010	2320200	1984000
SH3KBP1	109770	296990	325830	220070	355540	456640	260180	423190	384150	553380	915770	899140	137540	159040	162860
SIN3A	64303	246810	138050	164210	308960	440240	202840	180800	278800	177080	422360	344450	149340	419790	105890
SLC25A11	338160	952810	729380	1096100	1562400	1762900	1356500	1163700	1443400	1215100	2212000	2337400	1152300	2108300	2354500
SLC25A12	30911	52924	29050	50265	86939	98010	74522	75172	93685	75287	61838	68808	0	0	0
SLC25A4	370920	155840	473610	823660	773680	1019600	971030	854240	852110	447470	652470	720560	451820	860790	1015900
SLC25A5	482260	1262800	1011300	1204600	1377800	1291000	1288400	1346800	1650000	1811700	2890300	2827900	1021700	1891700	1641800
SLC25A6	2620300	5791900	4304500	7053000	9739200	11425000	8897700	8567000	9109100	7104100	10583000	13118000	7990500	10077000	11596000
SLC34A2	2655800	2838500	174440	858630	441750	576680	446200	390590	160140	1448400	189470	192360	377810	736440	875190
SLC9A3R1	0	0	0	0	0	0	92525	128660	157560	103570	523250	94919	627750	450280	749620
SLMAP	0	0	0	89183	35747	225240	109580	166590	0	0	0	0	0	0	0
SMAP1	0	0	0	0	0	0	0	546080	727860	0	511960	0	0	0	0
SMAP2	234340	750410	650210	724950	689000	919510	867270	1197700	1194200	1105100	1944200	1876900	739400	1163000	1293300
SMARCE1	0	355740	272620	169740	0	716940	72605	170940	206500	123120	628750	476100	501020	586550	287420
SMTN	706390	1043330	634029	1297090	1954350	2107930	1324700	1941710	1892500	205096	817420	398930	928780	1236800	931160
SND1	120420	363940	429730	471820	406200	618300	400090	673430	723500	842610	1179500	1813300	2273800	2619100	2348600
SNRNP40	212970	0	0	0	693090	0	0	0	0	0	689620	846500	477910	0	0
SNRNP70	196560	342240	291170	710690	346780	474460	361650	358960	444810	486240	810190	786680	527020	717940	550540
SNRPA	756320	0	0	0	0	1754000	0	0	0	0	0	0	0	3281000	2879800
SNRPB	700930	1444500	1137200	1041100	628510	2485800	1659700	2062000	1518800	418400	1183300	1318500	1005100	1873000	2387100
SNRPC	1164000	3227600	2259700	2163100	0	2748600	2187600	3816100	2198600	1705600	3708300	3206300	0	0	0
SNRPD1	3249600	6497200	8184600	5220600	9438000	12851000	10003000	12250000	10843000	3577400	13225000	12012000	6535000	19044000	17614000
SNRPD2	0	443420	495230	729920	841460	747470	0	0	922350	489250	945060	0	594140	1220400	1195300
SNRPD3	1773700	4176000	4392600	3819700	4093200	5754200	4784700	4666400	5634200	4719400	6267900	8505300	6395500	9041900	8471100
SNRPE	0	554430	0	736600	1372800	1106000	0	1255700	1703100	721030	1562000	1330800	1949900	2199700	1682300
SNRPG	0	613640	412140	502940	1079300	1029400	754860	893450	1248400	1153900	1582900	1771000	1545100	1363600	915450
SNTB2	693450	1158000	402260	1482300	1730300	2238200	1987700	2156600	2302300	441800	1308800	1416900	608800	928310	1841400
SNU13	888510	1040800	0	1926600	1746500	0	1837300	0	1680900	0	0	1461600	1750000	1730900	1408000
SNX1	0	109070	344560	144460	123210	176210	0	191690	253430	222530	553980	791530	140510	211860	197430
SNX17	0	0	0	0	182870	105890	107110	0	637290	354470	597410	585160	228330	329690	665080
SNX2	79659	639330	681140	662510	763430	979110	320810	777970	664360	793560	1194100	2419400	1062900	1537900	1463600
SNX27	231750	355700	126680	491440	602530	728570	557210	535160	313330	213150	691150	688340	1350800	1162700	1518300
SNX5	0	206660	119530	0	191950	247210	412030	132680	328550	255140	0	614820	0	0	0
SNX6	110200	343960	423810	346730	495760	787140	511530	555620	804390	834670	1177200	1107100	464500	449920	448560
SNX9	112400	258040	218580	226610	334510	594100	630320	576180	830670	542000	1043600	976160	366710	606750	428860
SOD3	982180	0	0	0	0	0	0	0	0	520660	0	0	0	2421200	0
SORBS1	3530900	4175200	2638200	7140400	8046700	10007000	8846500	8833000	9929100	1368800	2009700	1933400	3172100	4153300	3656800
SORBS2	1549000	2020000	1514600	3377900	4185900	5253500	4260100	4331600	5356400	1120900	1797400	1980800	2095900	3329000	2783200
SPR	166550	326180	263230	181670	400560	515110	163370	517860	370750	437660	608180	837370	562070	643740	695330
SPTAN1	38703	27624	58428	51380	65425	87813	61227	74319	53528	83285	107550	44978	14596	52522	17098
SQOR	758890	1496700	1200900	2416700	3383200	3452000	2290300	3470100	3447200	1529900	3982900	3681800	1670400	2717900	2467000
SRI	0	861650	0	467590	828230	392880	703280	631940	1064100	513230	881940	755020	131060	871160	311310
SRP68	59230	212970	189320	171060	285320	269360	39083	181700	317300	441220	582800	131830	25143	177950	96274
SRPX	902250	1021300	870900	1215900	1424400	2075400	1693100	1845700	1754600	288230	1134100	443200	1292000	1973700	1966100
SRPX2	246540	644950	226920	114640	446390	961820	364850	1170700	326590	612660	725500	701450	1546700	1541100	1693700
SRSF1	1023000	1350200	1242200	3503100	2139800	2427000	1322800	3199200	5887400	1303100	2171500	2711300	2793200	4231500	3724100
SRSF10	0	0	0	732790	940970	1711000	1857200	0	1333300	1603600	0	0	0	1411800	976390
SRSF3	1899900	0	2550400	5147600	6965500	5985500	5048000	8477100	10178000	2473600	3698000	2826600	4441600	4102900	3752900
SRSF5	0	771110	0	1787600	0	1453000	0	781950	493430	0	0	0	940060	1530400	2284900
SRSF7	1117000	1151200	0	3943900	2752100	2345200	2033500	2341100	4492000	1966200	2708400	1856700	2285900	4200800	4479000
SSB	93836	328930	228260	299810	333850	492290	149640	330200	328260	114660	368410	439180	332620	641550	556260
ST13	840310	3209500	2581000	3529700	2978900	3547400	1113400	3128100	1499700	1266600	0	4465400	1442000	4254100	4720900
STAM2	0	137550	164440	124880	185380	182370	157480	196510	153220	177220	240210	256680	248120	307960	300630
STAT1	685850	2221500	2224900	1971300	1963900	2826500	2202400	2519300	2737000	3204900	5681100	5798100	2308900	2445500	2733500
STAT3	260460	653970	737040	737460	1013600	1187100	817660	1733200	1611500	696420	2540400	2245300	1779500	2160500	2353900
STAT6	62055	152260	196660	216670	260260	243920	186720	191530	228950	331130	567870	391820	88326	124740	164660
STK10	0	0	0	0	0	0	0	0	0	0	0	0	116450	147870	0
STK11IP	0	0	0	0	0	0	0	0	0	0	0	0	0	0	0
STOM	287760	0	0	377080	413250	405640	570650	276710	0	326580	0	0	0	563780	0
STXBP2	0	183140	117880	125470	0	0	232580	169610	295450	151670	209630	208190	0	0	0
STXBP3	126350000	121050000	119380000	129470000	228230000	282270000	203190000	216940000	215700000	120450000	174800000	128090000	193470000	226580000	323330000
SUB1	261490	3808600	3316100	3858400	2321700	2190100	3796000	3509100	3342300	2886300	6832800	7666600	3449000	6798500	6891900
SUGT1	401120	994360	1037500	1051700	1123600	1804900	1190600	750870	1453600	1297000	2292000	2452600	944080	2218100	1509300
SUMO2	0	2446200	0	0	0	7535200	0	0	0	0	0	0	1087400	5763500	0
SUN1	146050	399750	154330	125480	204460	437450	255700	388380	388530	0	57144	85942	0	58759	0
SUN2	512640	689060	325750	893740	665980	1017300	665400	842640	951790	94212	269740	345700	26171	141210	65807
SUPT4H1	0	0	0	1237600	1378100	2325600	1967900	0	3664900	0	3465700	3746400	2228500	2323200	1735100
SWAP70	0	307800	512960	280210	320030	237400	103960	132970	87420	728800	1413900	1502300	425450	620940	369250
SYK	266650	379280	341030	74986	657370	666330	669520	514640	659490	400570	1114400	1362900	429830	350110	553730
SYN2	108640	91937	88747	107140	220930	146370	216930	230960	251610	0	0	94630	176440	287490	305060
SYNCRIP	679610	1170300	918450	835650	772730	1029700	1164100	755570	1105600	785760	1499100	1355400	596840	786720	853620
SYNM	9739700	10677000	8233400	21778000	23004000	24625000	27662000	24520000	26194000	3871100	10551000	6485000	7271100	12374000	10685000
SYNPO2	1464300	2025800	1412500	4234500	6137400	5768800	5084100	5178800	7138700	633070	1383700	1385200	1080100	1122100	1568600
TAGLN	22246000	33798000	23709000	44964000	80379000	98544000	76131000	86741000	70923000	30918000	62158000	55528000	101170000	122930000	133720000
TAGLN2	3961600	10879000	7960400	7836800	8712600	10079000	9423400	10801000	9342600	8410300	16960000	16817000	13178000	10426000	11676000
TAOK3	0	0	145480	356400	298920	0	361620	0	435670	253900	317820	105350	138460	217370	178840
TARDBP	326820	644200	488930	843580	1068100	979460	1194600	1335800	1310900	1239000	1866200	1325700	900080	902500	1107100
TAX1BP3	1052300	2273900	2340200	3473000	2258600	1443900	3550200	3701500	4790500	1763200	4050700	4412900	3815500	1868100	5501200
TBB	314680	501750	389420	755750	1568400	2390800	1402100	1780400	2321000	706180	1330200	1621600	0	1109100	293790
TCP1	153670	435760	461410	279220	501560	538410	434170	498520	521760	936280	1020900	889110	604150	652570	928940
TES	66614	610460	413620	470720	568510	1124400	335260	1169700	865040	390830	875130	948750	339820	163660	394450
TGFB1I1	5910100	8479900	4831300	10565000	12526000	20415000	15365000	20336000	14108000	2337500	6845300	6454800	8578700	7183400	9106900
TGFBI	58520280	103599500	86653400	81475260	165162200	142430000	135810000	148128200	194125580	114948100	246443000	219320600	124161200	97325910	100233480
TGM2	26662400	61134900	49612000	53824000	68519100	83316400	68117200	74556700	92322600	83102400	145940000	160456100	103224700	105725190	135327400
TGM3	0	0	0	265370	161790	249540	271140	288560	138020	0	79253	0	226440	330440	373450
THBS3	0	206390	186800	0	431050	683190	212260	416440	614220	169610	781710	700510	194310	0	132930
THBS4	642660	795050	576250	676350	1037700	1085900	1186100	1531900	1130100	261980	547120	395160	203500	484060	388810
THEMIS2	0	162480	279270	0	140360	173650	0	0	202680	539670	445270	618860	289430	0	170710
THNSL2	1246500	1521600	1247700	2397300	2712600	2429300	2788900	2288600	2663000	1426600	1597600	2264400	1805500	2037900	2742800
THY1	0	0	0	0	1413700	972900	1073300	1870400	698960	1968500	2913000	4276400	2805900	1755300	3809800
TIA1	500130	1015540	1470820	1082960	1653810	1364400	1849060	2542960	2618790	2284930	2747800	2317300	2285080	2451870	2701500
TINAG	1323300	1996200	1043300	1868600	3127800	3521000	3346800	4751900	4085600	736220	2942800	2230700	2710600	4824300	5223000
TINAGL1	11542000	21057000	14893000	20844000	28180000	32895000	30393000	40065000	36032000	21244000	39625000	40241000	25284000	43471000	40184000
TJP1	0	0	17808	44321	61541	54644	31035	47713	62254	0	0	0	0	0	0
TKT	229170	1264600	1015000	699580	2096500	2389300	1829400	2258800	1601800	226370	599790	872100	940010	1389000	1367200
TLN1	14132000	20886000	15524000	24512000	33236000	45533000	35350000	37750000	33528000	12780000	24519000	24838000	23930000	26942000	27491000
TLN2	13238	22253	23701	20492	54398	70179	53933	32362	41005	18929	37153	33553	21578	30139	33310
TMEM19	232040	346570	324420	295010	430160	210680	290690	440420	186790	304400	480910	536660	236190	325610	358860
TNC	4517600	5797600	5123300	7016600	8406700	9738300	8239400	8981000	13089000	12113510	18939620	22006340	5456960	7831096	7341251
TNS1	2532400	4068500	2312200	4621600	7667500	10227000	8298700	8751600	9544400	890460	3542700	2905000	5065600	6251100	6186400
TNXB	2089600	4757292	3957094	3983590	6406250	7542900	5449190	6699650	7438250	5074180	7260530	9445940	3248570	5079120	5051650
TOLLIP	441870	860330	605760	582940	1404800	1663400	865220	1508200	1463500	1262100	1873100	2071600	2063600	3352400	2662500
TOM1	117720	157110	0	190250	0	241020	181490	175940	204530	185890	301940	260280	197270	0	0
TOP2B	33170	14701	13144	76026	110500	28368	98109	52615	72613	0	29172	50928	74113	71545	56491
TPD52	4656100	11249000	5504200	4979600	6433300	9640600	7092500	8944900	6684400	5267100	10709000	9337100	4396100	5083700	4690600
TPD52L2	759620	1278200	0	768490	1714900	1261800	2489500	1309400	2106300	1850500	364970	4317800	2137900	4546900	3719900
TPM1	15691000	21399000	13245000	37657000	64210000	54831000	38734000	36428000	65784000	10795000	19415000	32349000	38882000	47466000	47712000
TPM2	2957700	2568500	1526300	6362600	7919800	6639800	6189600	5579400	8208400	1114200	3299800	4883100	5313700	8083400	8690900
TPM3	57159000	82637000	62206000	139000000	130380000	125220000	101750000	110630000	172870000	70347000	92246000	156760000	116170000	190730000	172960000
TPM4	30810000	39104000	28109000	57429000	65699000	48860000	36147000	28663000	69292000	20593000	31839000	40563000	28688000	45297000	40517000
TPPP	0	431020	165300	237470	394610	857450	753990	755930	560290	270090	633130	541700	970910	1357000	1146700
TPPP3	2387100	4758200	5195700	4507100	6487800	7041100	6237000	6987300	9756300	8008100	12956000	13309000	6422400	8646200	8338100
TRIM25	0	206370	156790	231350	340010	330910	219310	268660	237450	210890	444740	334970	244670	488410	530060
TRIP6	89092	110650	0	349830	362830	504910	180410	510680	471180	0	329250	208990	0	249530	273750
TUBA1A	1191400	2444800	2044200	3512900	3808800	1228900	5990800	4901200	5461500	2751200	5406600	3769000	360820	491540	387400
TUBA1B	11251000	21059000	20304000	28895000	39041000	43232000	36653000	38614000	50469000	25902000	43608000	42173000	36820000	52124000	48228000
TUBA4A	1996400	4143500	3703900	2304200	2074500	4027100	2948100	3787100	4394600	3165800	6519600	5340300	2204800	2297700	3313700
TUBB	45327490	111184720	55496120	90286600	162143900	159897700	115935100	124741000	156501700	95703660	182393900	162819410	89717700	109568900	91523400
TUBB4A	0	187320	106770	394070	0	319060	0	0	0	448990	715590	679590	0	99382	92604
TUBB4B	1445300	6437600	5078100	6564400	9387700	18277000	6882100	7961100	11739000	4846600	9556600	8068100	5363500	5200400	4996100
TUBB6	1037600	1595000	727820	1273100	1765900	2926200	2437500	3195000	2841400	267170	1725900	1677100	289650	528160	611990
TUFM	348820	922010	683900	792070	876650	1299200	1044400	1195100	825570	604160	1046000	853440	391630	763850	648780
TWF1	150220	170390	243240	646840	393000	194100	449000	442460	258100	300740	370160	72572	670870	1422100	968720
TWF2	153340	1136000	1081300	957950	1885000	2097200	2243500	1586400	1225200	1929000	3713000	3069400	2671300	3764400	3432800
U2AF1	138710	780690	632000	795610	813420	382940	821770	844450	1123900	463980	839080	552740	329960	381650	618160
U2AF2	267590	935150	492400	1047300	261470	359190	1304800	350720	4200300	772250	1784700	2119500	1443200	1011800	1662300
UBA1	116700	52494	81206	182750	284480	384040	239640	280050	183690	101490	259510	153510	104280	116030	104280
UBA5	240970	461540	285840	0	413320	779530	572160	736430	505400	173710	0	680170	467180	0	0
UBA52	943410	834720	233060	1601500	2327100	3242400	2178600	2226300	3856100	0	1181300	2136000	1961200	2059900	2253700
UBAP2L	0	0	0	0	0	0	252470	397940	0	289270	652430	840600	0	480560	387950
UBE2I	390060	701310	669690	893930	1471800	1887200	1503500	1675200	2466300	699470	1499000	1067800	1368600	0	1017000
UBE2L3	361110	762430	502330	441920	900080	1083100	871040	1030300	1746100	560860	1156500	1486300	281830	0	0
UBE2M	427400	1117300	964060	244170	424380	1650400	1911600	2196200	2025500	1419100	2557700	2902200	1450200	648650	2221300
UBQLN1	0	458330	0	158160	475240	770360	247230	621360	922030	379950	0	0	810970	1682600	751260
UBXN6	99128	177250	119790	174250	256170	0	201360	232370	195970	188340	301720	278150	343160	154120	255320
UPF1	72198	685630	693030	739630	932430	1125300	837610	944520	1164800	1024800	1348600	1578300	740730	1249000	1142600
UQCR10	0	225100	229890	2124000	2587200	2734200	2958700	2820500	3858900	1051900	2028500	3043100	1803300	2573500	2880800
USO1	25293	81383	66024	72235	104660	87833	102970	80809	78268	70001	97177	83240	70902	110590	121930
USP31	3349200	2741100	1691300	3209400	2974900	4249200	4633600	4716400	2484200	1008500	5063900	4451900	3227300	580630	5896400
UTRN	0	10151	7042.1	15736	41306	56476	32542	13762	35736	27063	14056	24268	0	26432	11638
VASP	1078600	2972900	2560000	2719900	4182800	9226300	2816300	4120300	4777100	4091200	6776000	6721700	2900000	7198000	3352300
VCAN	325730	660340	638060	603370	904500	1307200	908380	1356700	2077600	357960	928230	887060	883310	1132300	1052600
VCL	9607400	11425000	7486400	20607000	21946000	27963000	21049000	25149000	19956000	1960400	5306400	6145100	8280300	14366000	14123000
VCP	403360	1531300	985040	1050100	1862400	2106300	1636300	2214000	2195600	1131500	2272200	2175800	1134000	1129000	1184400
VDAC2	568680	1202900	598490	870730	3156200	1671400	1277000	1456900	4571900	1853600	3423900	2764400	143280	158840	145830
VIM	26651000	51003000	47553000	53515000	62823000	75984000	53231000	63711000	60455000	62719000	122010000	119840000	58452000	89226000	64056000
VPS33B	92978	235710	192010	139050	315340	540380	207980	415010	186920	529850	653640	624770	190870	235290	183190
VPS35	407960	975980	1687500	1306600	1161700	1250200	1576300	1720900	1482500	1604700	2889600	2410400	1796000	2480800	2287800
VPS4B	209400	729100	729070	310560	483010	990600	390590	1021700	710330	901900	951810	1249000	896260	648560	1164600
VTN	2520200	3323700	2596800	3203800	5048700	5045700	4830000	5031800	3405300	4141800	6041200	5213000	5284000	3484300	7293000
VWA1	2219500	3285400	2382300	3711700	6981600	7630700	5654500	5781200	6987900	2845800	6128800	6026300	4751200	4850900	5490700
WAP3	23502000	59539000	32918000	45135000	53929000	75577000	62953000	119500000	61726000	17593000	111150000	91492000	65612000	19138000	45552000
WAS	0	0	287830	0	254270	0	0	181310	259480	1114300	1264000	1798300	161360	0	483070
WASF2	0	0	0	0	0	0	0	0	0	0	500670	682960	0	0	0
WNT2B	0	117540	66404	101340	224360	209800	214060	229310	240440	0	0	103240	140100	91372	144740
YAP1	306050	680500	486060	762440	1041500	1189100	1254200	1220800	1577300	525090	1037300	1035200	1300200	1686100	1853800
YKT6	0	0	0	0	0	0	0	0	0	247880	0	399780	204480	179310	171210
YWHAB	1394400	1443600	1503100	4171000	5469900	3071900	2068700	1400100	5298100	880180	2373900	3454100	3691400	4382500	4972000
YWHAG	88614	0	73458	3003500	2701000	1404200	1292200	1303900	3630700	931650	1204400	1739600	2190700	2273500	2556800
YWHAH	193020	358160	438080	516450	1066000	749870	576390	734960	1432500	419360	740620	1104500	782190	470110	701900
YWHAQ	836880	988700	827570	2985200	4839300	2562400	3140700	2335400	5815000	925160	2721900	3522700	3113800	2752700	2838500
YWHAZ	9513800	9981700	9320700	32396000	32016000	16197000	14758000	15059000	40600000	8054600	13728000	16305000	23500000	24604000	26179000
ZAP70	0	143950	119550	72386	144130	163610	216360	101930	0	210150	420780	403550	82853	75537	0
ZBTB20	74875	225370	101510	0	106390	228630	0	82876	109970	0	0	0	0	0	0
ZNF207	0	0	5227000	2671700	5053700	0	3381300	3228600	3697100	5600900	4797500	5391300	2715300	4628100	4478600
ZYX	604830	2664100	1587700	2112100	2773200	5849700	3459200	6069700	4947400	2124100	5336200	4930300	2596200	3960400	4613600

## Sheet: Protein list_5
Gene Name	SkEM1	SkEM2	SkEM3	SEM1	SEM2	SEM3	IEM1	IEM2	IEM3
ACLY	0	0	0	111340	88870	128740	0	0	0
ACSF2	0	0	0	313180	628370	429570	0	0	0
ACSF3	0	0	0	149050	196010	0	74795	537560	1554300
ACSM2B	0	0	0	0	24848	20420	0	41699	503880
ACTA2	255030	203210	365950	4243900000	1980700000	2751100000	35018000	196230000	270270000
ACTB	0	7122.2	0	2141100	1196200	3983700	49717	742060	625290
ACTBL2	0	0	0	0	0	0	3120200	3104000	5570000
ACTC1	0	0	0	23241000	14124000	16749000	762710	4135600	7823600
ACTG1	100650	75887	218420	304650000	326600000	323370000	19124000	110540000	147600000
ACTG2	0	0	0	1726100	940060	1343500	0	116770	0
ACTN1	20096	14221	53879	38193000	20204000	7593200	796150	3812600	8398400
ACTN2	0	0	0	697470	434090	563560	0	0	0
ACTN4	0	0	0	3433300	3476500	868350	92500	502140	1409300
AGR2	0	0	0	2632900	9983300	923730	245370	1378800	2269600
AGRN	0	0	0	7668.8	18816	10845	5470.2	25985	180970
AHNAK	0	0	0	781920	865785	735657	42680	554080	641642
AKR1A1	0	0	0	140220	488270	250030	105220	348720	0
ALB	202290	179530	782330	3140700	13334000	4722400	1593000	8702500	21971000
ALDOA	40740	50532	32406	31492000	42349000	68593000	63812	1045100	2100200
ALDOB	0	0	0	676040	1581100	631170	446610	872400	1728600
ALDOC	0	0	0	2300900	2022100	6364300	0	0	0
ALYREF	0	0	0	0	535350	533120	168220	1143400	1376700
ANP32A	0	0	0	2649600	2427900	2260600	3232300	14279000	24670000
ANP32E	0	0	0	284570	0	0	0	0	1840900
ANXA1	0	0	0	2284500	3280900	1747400	99128	1011600	2230000
ANXA10	0	0	0	0	0	820290	0	0	0
ANXA11	0	0	0	1008400	667440	552580	80924	361130	722180
ANXA2	3259.7	2513.9	63924	42229000	61789000	58145000	803380	5303200	11306000
ANXA4	0	0	0	0	83037	0	0	0	281430
ANXA5	0	0	0	0	84830	0	0	96663	256760
AOC1	0	0	0	0	0	0	61801	851480	1504200
APOA1	0	0	0	575550	7828400	5073300	3975800	8624000	12094000
APOA4	0	0	0	227700	758630	341350	1718700	4513100	6789700
APOC3	0	0	0	343900	645480	400390	233620	1129000	2172000
APP	0	0	0	571260	443960	872610	0	0	0
ARF5	8591.8	0	7088.5	631500	518400	49387	25990	488890	1589400
ARHGDIA	0	0	0	292630	1965700	397520	649370	1694800	6000100
ARPC1B	0	0	0	137400	958960	479640	64596	758280	247100
ARPC4	0	0	4336.2	1214200	2320600	1242100	375900	1152000	1698600
ASC	0	0	0	91231	55534	0	475640	5339800	16211000
ASPN	94652	0	96549	33820000	49703000	81428000	51561000	195090000	371260000
ATP5F1A	0	0	0	5706800	7504000	11488000	304490	1195900	405920
ATP5F1B	3250.9	0	0	1151700	2545700	2456600	162430	629890	387220
ATP5MF	0	0	28188	0	3141500	2742300	449170	1269600	2237500
ATP5MG	0	0	0	847560	1026600	2150900	0	448180	369960
ATP5PO	0	0	0	441030	593150	1401700	0	0	452130
BAG2	0	0	0	1567100	555980	720460	0	71640	266120
BDH2	0	0	0	0	0	1117800	192560	567360	878910
BGN	26089	14575	361500	39858000	59325000	105640000	13600000	48928000	146280000
BHMT	0	0	0	1078500	4960300	849560	8554.9	675990	1139600
BPI	0	0	0	0	4018400	0	0	0	0
BUD31	0	0	0	0	272700000	447430000	0	0	0
C1orf123	0	0	0	0	0	0	165790	660770	1748200
C3	2913.7	0	2340.7	306240	1548400	600080	749860	6140300	4675400
C4A	0	0	0	2871.9	60571	7742.6	25833	201070	662730
CACYBP	0	0	0	101530	144160	0	105080	899410	1828500
CALD1	0	0	0	75932000	90929000	194940000	643730	7923200	9560100
CALM2	104540	0	0	0	3745400	1474900	2430600	12966000	25326000
CALR	0	0	0	593270	448110	344100	53782	458770	2390900
CAMK2G	0	0	0	10487000	6745700	9227200	25443	473340	724410
CAMTA1	0	0	0	0	55739	132300	289460	106010	733320
CAPG	0	0	0	0	467880	0	268410	878790	1546400
CARHSP1	0	0	0	279290	486990	565360	0	1516600	1983400
CASP3	0	0	0	0	0	0	0	234500	0
CAV1	0	0	0	0	0	4942000	0	0	0
CAVIN1	0	0	0	13268000	13057000	9994800	926890	4761500	6936400
CAVIN3	0	0	0	1009800	745940	346690	126440	244670	0
CCAR2	0	0	0	0	0	0	14735	37727	91675
CCL25	0	0	0	0	0	0	444540	2869200	5577900
CD59	44619	0	71371	4729600	4771200	5752100	0	503270	1016500
CFL1	0	22244	64776	21223000	7865000	4742400	2286200	10844000	33044000
CHGA	0	0	0	0	0	0	0	212540	951220
CHMP4B	0	0	0	1244700	1454000	2102500	0	550700	801890
CKAP4	0	0	0	217590	1038200	219140	0	0	0
CKB	0	0	0	4602700	3116700	1243700	761370	8395900	16601000
CLEC3B	0	0	0	238350	680460	564820	40843	378590	725910
CLIC1	0	0	0	0	817780	0	222130	1654000	5420100
CLTC	0	0	0	165880	1182700	45685	0	54781	74354
CNN1	71206	17070	21339	486260000	460350000	512040000	7641000	73518000	109300000
CNN2	0	0	0	0	0	0	171540	2298500	3138100
CNN3	0	0	0	976510	1310800	1746700	0	1579600	3481600
COL12A1	3458.5	0	11037	5791100	17521000	17132000	1333300	4214200	7416800
COL14A1	9407.4	0	3458.8	27403000	30180000	21753000	6189600	36011000	65014000
COL15A1	0	0	911.62	4276800	3622500	4240400	565720	1760900	4182200
COL18A1	679.7	0	0	1080500	847280	990300	660200	1767000	3907900
COL1A1	66479000	27310000	112110000	4870700	7064700	6326500	17384000	7842500	12804000
COL1A2	9170900	23957000	21371000	97088	0	163810	0	0	51007
COL3A1	572370	1067000	748990	0	0	0	12711	44016	0
COL4A2	74422	0	90623	2357900	1645600	3390000	401390	2739000	3772300
COL4A6	0	0	0	697240	308190	0	0	0	2505100
COL5A2	97660	408220	144100	320850	735510	992620	734370	1640000	3547300
COL6A2	14179000	15524000	19571000	174440000	250750000	392280000	163300000	660340000	1187600000
COL6A3	2622800	1702700	3355900	224850000	298430000	366060000	125900000	488030000	827240000
COL6A5	8826.7	2423.4	0	1740550	23821700	59908700	34381100	129441600	257080000
COL6A6	0	0	1578.8	128580	85760	1339700	863680	5566500	10711000
COL7A1	668.85	0	0	0	199970	0	193080	638520	1585400
COMT	0	0	0	81455	117870	0	0	157380	1104400
COPG1	0	0	0	23742	54473	44000	0	16990	0
CORO1C	0	0	0	494170	1894900	2502300	0	87203	219870
COX6B	0	0	0	31016000	26163000	26690000	695240	3169800	4280600
CPNE3	0	0	0	330460	466110	435710	53411	0	200170
CRYAB	0	0	0	10719000	6440800	12389000	70801	901720	1625000
CSRP1	116740	0	304090	253140000	202740000	238880000	3594300	32342000	50332000
CTNND1	0	0	0	111310	291720	231330	0	62352	91669
CTTN	0	0	0	0	0	432270	72972	826610	1591300
CYCS	0	0	0	27820000	36483000	34940000	624500	3349500	5014900
DBNL	0	0	0	554340	519610	591000	340480	1226900	2302300
DCBLD2	965970	5754.7	1391600	0	0	0	17815000	58793000	86058000
DCLK1	0	0	0	181490	493550	807450	43774	371570	601900
DCN	41525000	15810000	60831000	174960000	180960000	225190000	61472000	316290000	639360000
DDX17	0	0	0	537230	1202800	496100	891420	2377700	3342200
DDX39B	0	0	0	307500	548790	496710	607520	1607900	4247700
DDX3Y	0	0	0	619000	500090	521160	123950	992710	2489000
DDX6	0	0	0	782370	634720	851830	320580	1165900	1655800
DES	404110	458960	820910	1676400000	1114800000	1380100000	33874000	145000000	297770000
DHRS4	0	0	0	523590	845750	1192000	0	0	0
DHX9	0	0	0	143890	382970	143730	11584	217070	192570
DLAT	0	0	0	147610	438160	438030	0	14708	0
DMD	0	0	0	353280	170960	310710	0	18780	75508
DNAJB5	0	0	0	925850	560960	1513100	0	60911	0
DNM3	0	0	0	81545	78970	109100	0	0	0
DPT	8108000	10549000	15075000	17824000	16094000	15168000	12137000	55402000	54490000
DPYSL2	8320.7	0	0	7002800	7332400	3296900	2564000	10264000	12744000
DPYSL3	0	0	0	7571500	7925900	6091800	1492500	4610900	6666600
DRAP1	0	0	0	40704	0	0	5567.2	222970	240890
DSTN	0	0	0	7011200	4296700	3848200	0	0	0
DYNC1H1	0	0	0	288670	190490	242240	4993.3	46040	48879
ECM1	0	0	0	426190	933070	864850	384410	570620	2805900
EEF1A1	319790	264220	253420	76741000	72980000	84960000	17274000	75071000	180330000
EEF1D	0	0	0	745610	1965500	1011500	0	436410	982770
EEF1G	0	0	0	0	685450	240950	0	193470	0
EEF2	0	0	2097.5	2478900	3041600	1372600	44768	1300100	1845300
EFEMP1	0	0	0	3214200	2180100	2639200	978990	4344400	6962000
EFHD2	0	0	0	1403900	1292000	1442200	237020	792150	4791400
EHD2	0	0	0	8449700	4803700	3462800	72607	906220	821860
EIF3A	0	0	0	42992	100940	60869	0	0	0
EIF3L	0	33576	0	1128700	1351600	1216800	1331400	2638500	3423700
EIF4A2	17587	0	0	1250100	857240	0	318230	1096500	3434600
EIF5A	0	0	0	641040	1193400	791040	0	1786000	7458900
EIF6	0	0	0	1066800	0	38290	953350	5790900	11749000
ELN	28161	22969	0	10401000	3983100	22556000	3264800	17255000	43968000
EMID1	0	0	0	0	0	0	212360	878150	1763400
EMILIN1	0	0	0	11081000	9667400	11807000	4262600	25570000	43726000
EMILIN2	0	4593.6	0	45513	52115	48876	42962	221610	415680
EPX	22456	10089	25912	2859100	4625800	11373000	41404000	138380000	339510000
ERH	0	0	0	2366800	5521100	5604200	1677500	6047900	8759600
ESYT1	0	0	0	15790	26106	0	0	18464	124560
EVL	0	0	0	0	0	119480	0	0	552430
EWSR1	0	0	0	275600	819370	820100	382130	0	2978200
FASN	0	0	0	172150	136870	64136	0	17947	16696
FBLN1	0	0	0	4914900	3898800	1809300	413750	1029600	2487500
FBLN5	0	0	0	3401700	3691600	5637000	1399100	4372900	6500500
FBN1	61587	20871	419100	32712000	43120000	68615000	33100000	139400000	249210000
FBN2	0	0	0	0	252150	569860	217750	1435900	2269000
FBXO30	0	0	0	1898400	3478700	0	1984400	6277800	9452100
FERMT2	0	0	0	691240	730460	238500	0	38321	0
FETUB	0	0	0	63112	297540	126730	31086	129740	171700
FGA	15899	0	0	15182700	29293000	92311000	66355000	242371000	555440000
FGB	0	0	31276	6207200	21774000	45433000	13186000	68406000	137420000
FGG	0	0	0	3252000	18417000	33919000	24132000	94022000	160200000
FGL2	0	0	0	483200	351620	356790	150000	789760	1376700
FHL1	0	0	0	148040000	62086000	37022000	2101000	28987000	38593000
FLNA	1035	8206.6	1096.9	209280000	91238000	77106000	5371600	25136000	58667000
FLNB	0	0	0	9442.3	43194	0	0	4859.6	0
FLNC	51848	0	23291	53503000	27013000	39370000	74149	1131900	2412000
FLRT1	0	0	0	0	0	0	0	0	0
FMOD	0	0	0	6522200	36538000	22358000	252670	616200	2005700
FN1	0	0	7263.1	17534000	9034600	9453400	3431200	10789000	24060000
FUS	0	0	0	474430	545390	0	423460	1094500	4318100
G6PD	0	0	0	139870	300220	211770	265570	985780	1775500
GALK1	0	0	0	1217000	598280	548000	41432	413990	719130
GAPDH	0	0	66789	80816000	164870000	278040000	3864700	19568000	52277000
GBP1	0	0	0	0	190490	0	22996	265560	3085600
GC	0	0	0	722990	1249900	657280	408500	1095300	1896100
GFPT1	0	0	0	49006	526490	92215	44339	68413	272600
GHRL	104790	0	0	0	6596900	0	0	0	0
GOT2	0	0	0	11110000	10225000	9835000	45309	279930	496470
GPX1	0	0	0	388600	611330	245050	1615700	2572400	4748800
GPX3	0	0	0	0	820250	1529200	0	1107100	3021700
GRK1	0	0	0	0	0	0	0	0	0
GSDMD	0	0	0	0	119890	0	0	617490	652920
GSN	1969.9	0	0	12985000	9981500	12436000	232630	1615700	2498500
GSTA1	0	0	0	0	0	0	1850200	4622800	14776000
H1FX	0	0	0	838750	3394600	599390	561970	2323000	4071100
H2AFY	0	0	0	0	5640600	3212200	341790	1852700	4330500
H3F3A	7764200	13735000	9799700	222210000	451970000	45086000	112330000	227250000	271650000
H4	24655000	29378000	30033000	627060000	1458600000	554690000	239410000	564600000	837180000
HADHA	0	0	0	211660	541990	1623500	10770	283510	361820
HADHB	0	0	0	808920	1355800	2302000	840160	1752400	300460
HBA	0	0	0	12673000	28415000	15110000	4338500	26513000	37417000
HBB	0	0	19888	31094000	87272000	43150000	17747000	93444000	111520000
HIST1H1D	0	0	0	1686400	4202000	1669100	0	0	1517400
HIST1H1E	0	0	0	40885000	114170000	32710000	14804000	55113000	65506000
HIST1H2AH	0	0	0	774400	22814	0	35291	0	0
HIST1H2BJ	0	0	380920	156810000	330110000	147120000	60017000	184140000	214320000
HIST2H2AC	0	2155400	1169100	182660000	288270000	129780000	106890000	94921000	257770000
HMCN2	0	0	0	0	0	2935.1	13398	112940	270620
HMGB1	0	0	0	2457500	11709000	5694800	4312400	33538000	87476000
HMGB2	0	0	0	0	0	0	0	0	3578100
HMGCL	0	0	0	0	514100	966040	0	0	0
HNRNPA1	11471	0	0	278020	551690	278190	81580	801110	1119500
HNRNPA2B1	0	0	0	8450400	12670000	3982700	2019100	11348000	21974000
HNRNPAB	0	0	0	859200	1675300	1168500	224070	869490	1446300
HNRNPC	0	0	0	0	1227000	1422600	0	2173600	4128500
HNRNPD	0	0	0	0	2726800	0	428310	1259900	1914100
HNRNPF	0	0	0	2284900	2881500	2463800	1452800	6162800	13928000
HNRNPH1	0	0	0	518370	643680	0	554580	937810	1213000
HNRNPH3	0	0	0	160940	170430	185950	125290	270730	3031200
HNRNPK	0	0	0	5878300	8218200	8208600	4046400	27589000	61002000
HNRNPM	0	0	0	257230	155780	23432	68785	385450	950300
HNRNPR	0	0	0	104760	0	0	20319	184020	399350
HNRNPU	0	0	0	2510600	3405400	2058900	1746400	7279900	10499000
HP1BP3	0	0	0	288240	513090	348220	63700	244140	352040
HRG	0	0	0	519780	1536900	59784	614580	2194600	5150200
HS1BP3	0	0	0	0	0	0	23998	176840	296030
HSD17B10	0	0	0	2176900	5967700	7519400	79403	517540	667110
HSP90AA1	21708	98103	72932	983000	6338800	1525600	2567400	14701000	29021000
HSP90AB1	0	0	0	0	348790	0	296740	1144400	2216400
HSPA1B	65779	27993	84037	5645800	11356000	5125500	2060600	6177300	9642600
HSPA4	0	0	0	17120	12746	18807	17986	352360	531210
HSPA8	21274	34923	22981	1412300	4475900	1651500	895120	2185100	4765300
HSPB1	129740	382590	0	171520000	112880000	119640000	7959200	35542000	67630000
HSPB6	0	0	0	115130000	74248000	68750000	3199700	16455000	26265000
HSPE1	0	0	0	4295700	4338500	6312300	198350	1290400	1519800
HSPG2	602.28	0	0	20117000	14642000	22998000	4325700	18528000	30425000
HTT	0	0	0	1079100	341580	0	324940	4414000	9014900
IDH2	0	76607	0	24017000	12799000	28053000	380870	1272100	2190700
IGBP1	0	0	0	0	103230	52406	69421	165590	381760
ILK	0	0	0	14511000	7814200	11699000	51284	766050	1635000
IQGAP1	0	0	0	358320	439640	62750	7922.7	91311	500820
ITGB1	0	0	0	864220	763420	701670	16609	111870	485230
ITIH1	0	0	0	101870	200700	0	39176	120040	765090
ITIH2	0	0	0	26389	276390	272900	34178	310370	657860
JCHAIN	0	0	162710	0	0	0	1031000	2548200	6485800
KANK2	0	0	0	42086	32160	0	5883.7	104310	145760
KATNA1	0	0	0	0	0	0	0	0	0
KCTD16	0	0	0	0	0	0	0	0	0
KRT14	0	0	0	3076200	8685600	8976700	162830	1306200	1249700
KRT18	0	0	0	0	1233100	0	0	0	0
KRT75	0	18666	0	14382000	8722200	12738000	59809	0	404530
KRT8	0	0	6045.7	3039600	14162000	6433100	332510	2015800	3812000
LAC	83634	0	748740	1515400	2733800	0	252550	1870800	3672500
LAMA3	0	0	0	0	0	0	1629.7	14788	97351
LAMA4	0	7869.1	14343	3931300	2126900	2031800	122570	1036100	2915400
LAMA5	64238	0	0	10140000	6139400	6493400	1038700	4939400	7574600
LAMB1	6223.8	0	0	378060	693420	829270	103130	1039100	2290300
LAMB2	0	0	1156.6	23186000	12164000	14061000	909700	4746200	6853000
LAMB3	0	0	0	0	0	0	48382	243070	484180
LAMC1	12006	101330	35089	27869000	17633000	19638000	2107700	11882000	17954000
LAMC2	0	0	0	0	0	0	0	79707	340950
LASP1	0	0	0	782890	463340	1550400	523180	1572200	3331300
LCP1	10980	0	0	0	196400	0	768490	2861700	3684600
LDHB	0	0	0	145010	207220	0	0	178940	671170
LGALS1	0	0	164900	2220300	9186000	4497300	192660	6652600	14622000
LGALS2	0	0	0	0	0	0	601890	2431600	9363700
LGALS3	0	0	0	656250	2232200	1155000	1756300	5503100	13354000
LGALS4	0	0	0	162200	10452000	289940	2407000	12794000	24945000
LMNA	5348.3	7792.8	76380	26282700	34336600	24419000	7927840	33615442	47568900
LMOD1	0	0	0	6682000	7362600	9858200	31468	270160	64513
LOC100153899	0	0	0	0	433340	197560	76875	0	396200
LOC100158003	0	48718	29015	12306000	8565000	11917000	2494800	6510800	1795600
LOC100302368	98894000	72654000	104610000	123480000	152090000	161840000	59760000	184340000	188610000
LOC100512448	0	0	0	11065000	15723000	5856300	32501	5298300	9736100
LOC100512795	0	0	0	2569800	14451000	1300900	0	178020	0
LOC100517188	6457.8	0	3987.8	54493	300870	111560	6765100	34663000	62228000
LOC100517891	0	0	0	0	0	0	3291100	7547600	4311100
LOC100524873	0	0	0	0	213330	222860	0	557960	2065300
LOC100620249	0	0	0	1019900	1967600	9643000	165160	733860	1317300
LOC100623720	59324	39099	399030	270910000	379450000	585140000	176950000	1027900000	1682200000
LOC100625180	17682	0	0	304190	82230	166320	171960	1502700	11627000
LOC100739508	0	0	0	0	331850	0	0	196930	870030
LOC102161782	0	0	0	4488200	0	0	0	696860	1125100
LOC102163838	17539	0	0	451900	1253500	1239700	3297700	30884000	229760000
LOC110255185	72962.2	78496	0	4794800	11902600	27190200	59472000	157637000	610390000
LOC110255769	0	0	0	1384200	3002700	1330600	0	1433300	2540000
LOC110259263	0	0	0	198000	587590	1711100	12759000	43494000	173890000
LOC110261483	0	0	156150	8043500	15385000	5779000	3020700	5820500	10379000
LOC110261664	0	0	0	4360000	0	0	0	3871100	1774400
LOC733637	0	0	0	40277000	35417000	45527000	1333000	2902900	5855400
LOX	2012400	2452000	2200800	1371800	1228600	1500400	246040	828080	1537700
LOXL1	0	0	0	914710	324080	179620	233910	654400	1252200
LPP	0	0	0	18758000	7505000	8131500	794410	6129100	13419000
LTBP4	0	0	0	2214700	2024500	1338400	606900	2492700	4423900
LUM	499880	633300	966630	118620000	91106000	124510000	45256000	195720000	360170000
LYST	9098.3	16648	8112.4	18081	20608	23424	76530	73552	102020
LYZ	0	0	0	15648000	119750000	29246000	8144100	30542000	52708000
MAP4	0	0	0	0	0	11908	3686.3	49839	136120
MAPRE1	0	0	0	1768000	1809100	1139900	811850	2922200	3849200
MATR3	0	0	0	32054	24330	22286	26978	307380	1143500
MDH2	0	0	0	49290000	41528000	58177000	168430	895390	1297400
MFAP2	22144	0	155970	302450	0	1334400	845570	3427300	5450500
MFAP4	0	0	0	8641000	7260700	5926800	1121800	6787400	21243000
MFAP5	0	0	0	0	0	0	1753800	0	16225000
MPIG6B	0	0	0	1408500	2811000	3083700	1145300	5327100	6099200
MPP1	0	0	0	0	0	0	36638	161440	315140
MPZ	0	0	0	0	3884900	1291700	0	0	0
MUC6	0	0	0	0	413690	0	0	0	0
MVP	0	0	0	19533	80539	84158	22925	141590	405180
MYBBP1A	0	0	0	9788.5	23058	9317.2	1677.9	31588	42889
MYH10	0	0	0	521070	768470	712420	0	0	0
MYH11	49876	113600	249880	979219000	864463000	1347216000	3063500	12389840	25450730
MYH14	0	0	0	152070	174570	306770	0	0	0
MYH9	2940.3	0	682.28	3174100	7153600	10565000	340530	1486800	3678300
MYL1	401210	331580	195680	20020000	6421000	9632900	0	0	0
MYL6	0	0	21014	685460000	939920000	1535600000	4597700	12862000	32433000
MYL9	0	0	0	796500000	708870000	1008400000	794900	7907100	18591000
MYLK	0	0	6749.9	6582900	3046300	6454000	460620	2372200	3811700
MYO1C	0	0	4431	7731600	3382500	6899700	93485	453370	831990
NAB2	0	0	0	0	0	0	0	0	0
NAP1L1	0	0	0	0	868080	0	221550	0	593460
NCL	0	0	0	1482700	3664900	1181100	3420500	16293000	30363000
NDUFA4	0	0	0	5924900	3421500	7296300	202280	716380	1254400
NID1	0	0	0	15563000	7581700	10452000	950080	5698800	11176000
NID2	106410	182970	99123	5550400	4131200	5724800	334710	1213700	5138000
NLE1	0	0	0	3468400	2335500	1290200	313140	0	0
NPM1	0	0	0	1606200	2059400	1250300	693250	3109500	4528800
NPM3	0	0	0	779230	1464300	0	161400	0	1287900
NPNT	126010	350650	113260	62088	434060	326260	219430	722400	862450
NSFL1C	0	0	0	0	242700	0	54181	293530	434280
NT5C2	0	0	0	97464	0	0	77291	521170	911820
NUDC	0	0	0	98338	135830	0	74796	411700	590680
NUMA1	0	0	0	42361	42533	60492	7661.3	89973	588380
OGN	61826	48550	149010	21324000	12220000	14477000	210470	1131800	4831500
OLFML1	0	2779.6	973400	1454800	2937000	2560900	1426600	4520600	6350700
OSTF1	0	0	0	0	0	0	93067	713440	3744700
OTUB1	0	0	0	0	141380	532080	0	505030	1330600
PABPC1	0	0	0	793170	1391800	628090	1331000	3951500	8217300
PALLD	0	0	0	6034500	2648400	3176200	214950	1542300	1272000
PARVA	0	0	0	4016100	2926300	71201	129740	2034200	3904800
PCBP1	0	0	0	5530400	8289800	8696000	4627600	14645000	19769000
PCBP2	0	0	0	1604500	2372600	1919700	945840	5593500	11665000
PCOLCE	0	0	0	512670	750780	517620	0	0	0
PDCD5	0	0	0	471420	689310	410050	557180	2249200	4136100
PDCD6	0	0	0	692840	959000	1076700	120930	0	456460
pdi-p5	0	0	0	67374	360900	70597	26633	195190	2067600
PDIA3	0	0	0	166000	1072700	0	0	0	269560
PDIA4	0	0	0	0	0	0	0	226260	464540
PDLIM1	0	0	0	52585	48765	0	50450	186940	401790
PDLIM3	0	0	0	6717100	3585900	3463100	188480	1781600	2401500
PDLIM4	0	0	0	1041700	1102600	736320	234690	721130	913000
PDLIM7	0	0	1512.3	58339000	34274000	50778000	1453100	10692000	18734000
PFKM	0	0	0	242420	269280	259170	0	0	0
PFN1	0	0	0	2720000	5023400	978890	361280	2409600	5281300
PFN2	0	0	0	0	0	0	0	0	0
PGAM1	0	0	0	207810	439720	612430	86950	298630	1184300
PGK1	0	0	0	177610	307470	0	0	70858	69575
PICALM	0	0	0	209320	327040	0	0	318200	949470
PKM	0	0	0	1777500	1254200	2932900	266510	1258700	5271100
PLAC9	0	0	0	0	0	0	1001200	4457900	8109800
PLD3	34933	24708	33344	3782000	0	2639000	693600	6671600	21324000
PLEC	0	0	0	1312100	1094100	1172800	53891	213800	576290
PLG	14800	3869.1	5058.2	1227000	2056200	1831900	830680	2251300	3779700
POSTN	14358	6531.8	17884	8276900	14033000	43322280	14955000	104001520	138610000
PPIA	0	0	0	7771900	20125000	11329000	978230	5106100	10501000
PPIB	0	0	0	8786100	16285000	17767000	0	1158000	1536000
PPP1CC	0	0	0	376010	365410	258690	0	1011300	1174400
PPP1R1B	0	0	0	0	0	0	275810	8213700	22077000
PPP1R35	0	0	0	0	0	0	0	0	0
PRDX1	0	0	0	3770700	13086000	2399700	2566400	10411000	14817000
PRDX2	14256	20333	0	1922600	10075000	3153100	1649800	8764200	8006500
PRDX4	0	0	0	2042600	5382800	1462700	1586200	4007900	5168400
PRELP	0	0	0	50250000	82204000	79840000	16645000	73691000	119540000
PRPF4B	0	0	0	0	0	0	5474.4	34196	0
PTBP1	0	0	0	1052200	1747100	96955	318980	1450900	3593300
PTGES3	0	0	0	711260	553060	1119800	2468500	6494900	15819000
PTMA	0	0	0	0	0	0	17431000	43271000	81438000
PYGB	0	0	0	236430	785850	1148700	423150	2580100	3381800
PYGM	0	0	0	166780	452800	146490	24381	322980	219180
RAB10	15997	17758	39493	1773000	2286900	1233200	234300	694800	1732300
RAB1B	0	0	0	0	433150	319940	56928	0	747650
RAB44	0	0	0	36288	0	0	0	0	128220
RAC2	0	0	0	7950900	5743500	2748300	0	0	0
RACK1	0	0	0	4887800	8512100	5283600	391690	2209700	3118000
RAD23B	0	0	0	0	0	0	65498	1287700	0
RAP1A	0	0	0	2278500	440620	169900	0	0	93056
RBAK	0	0	0	0	0	0	0	0	0
RBMXL1	11391	9046.3	0	568040	0	479470	262130	835360	1665100
RCN1	0	0	0	909950	0	1026300	220890	1400900	3129400
RETN	0	0	0	302480	285630	1437800	871210	5538600	8130300
RILPL1	0	0	0	0	1123600	2063100	0	0	0
RPL11	0	0	0	4462400	9506900	7732100	1300760	4069600	9224000
RPL12	0	0	0	9257100	17695000	15784000	2047200	7801500	14723000
RPL13A	0	0	0	1880100	5441500	0	460590	1223900	0
RPL14	59150	0	0	9627200	9837500	8691600	1759200	3910500	6271200
RPL17-C18orf32	0	0	0	1246400	1457100	1954600	235280	1275600	2255400
RPL18	0	0	0	8830800	14298000	13074000	1595600	9826700	16243000
RPL18A	0	0	0	5174600	7232300	4819100	909100	1824900	5001600
RPL21	0	0	0	0	5607000	4463400	588720	2974000	6858500
RPL22	0	0	0	0	14260000	0	0	0	0
RPL23	0	0	0	2354900	4079900	3530800	378400	2687000	4571000
RPL23A	0	0	0	4404300	8972900	5716400	0	4476000	6550800
RPL24	0	0	0	1409200	4131300	3722000	658610	1483100	2079900
RPL27	20073	0	0	4970400	15035000	11365000	626890	4897200	8107000
RPL27A	0	0	0	8221200	15239000	10377000	1891300	6308400	14739000
RPL3	0	0	0	327850	1005500	0	59293	435190	1069300
RPL30	0	0	0	4829000	7818800	6680700	518470	3082800	6132400
RPL32	0	0	0	1895400	5854100	3886300	334710	2015900	4733300
RPL4	0	0	0	1544800	3699500	2836600	0	1580000	2969400
RPL6	0	0	0	3109200	3785200	3293400	538880	1686900	7770000
RPL7	0	0	0	0	2189100	1845300	805070	886640	1725700
RPL7A	0	0	0	6095300	17019000	4643100	1918300	5102800	9731600
RPL8	0	0	0	1446300	2090700	2084700	322100	1058300	1894400
RPLP0	0	0	5342.2	3175000	5483100	4574200	195910	1063400	4000500
RPLP2	0	0	0	1077200	4095300	1107700	0	899000	2535700
RPN1	0	0	0	23790	101790	0	0	0	62939
RPS10	0	0	0	2134300	1137800	1092100	111410	558070	2279800
RPS11	0	0	0	1968500	3056900	2876600	320670	1215700	3393500
RPS12	0	0	0	3961200	7369400	5303600	348720	1748000	6211000
RPS13	0	0	0	2414300	5062500	4483700	242420	1992000	2127200
RPS14	111090	0	0	5667800	11121000	8144300	1422700	4035700	6425000
RPS16	0	0	0	511330	1314500	3869800	457520	1638600	3139800
RPS17	0	0	0	2060700	3918500	0	257710	1189900	2555100
RPS18	0	0	0	4323100	7737100	4696100	877060	1932900	3154900
RPS19	0	0	0	2353400	4127400	2965800	883670	1726000	0
RPS2	0	0	0	656390	537590	419860	41609	747270	631570
RPS20	0	0	0	6845600	12731000	6656800	1273700	4316100	6630100
RPS26	0	0	0	4041000	10876000	5605700	217200	4655300	2336800
RPS28	25871	20552	32140	7880200	10679000	9337400	1259000	4490600	7881800
RPS3	0	0	0	3238200	6722300	4965800	648650	2025600	4114000
RPS4X	0	0	0	896880	1856300	934310	154510	847690	1389600
RPS5	0	0	0	7063000	3652900	4905200	619850	2092500	5327500
RPS6	0	0	0	2553800	4832500	0	0	0	3451700
RPS7	0	0	0	4548200	1782400	1486800	128300	882240	3690300
RPS8	0	0	0	3970000	8528700	5099000	909850	2266800	4394500
RPS9	0	0	0	3175500	5582100	3750400	216990	1706100	3026800
RPSA	0	0	0	7019600	9748700	5790300	1100400	3892300	7314500
RRAS	0	0	0	938230	453470	408990	0	0	0
RSU1	0	0	0	5279500	6210000	5286400	147860	361410	2545800
S100A10	0	0	26460	3902500	4314100	5432900	0	0	0
S100A11	0	0	0	4235600	663960	0	1584000	6262200	16619000
SAR1B	0	0	0	925850	857570	1387800	107570	462080	1112800
SEC24A	0	0	0	0	8927.4	10700	4579.1	58244	41521
SEC31A	0	0	0	591880	978920	868650	501800	754420	1172300
SEPT11	0	0	0	1372400	2739200	1618000	1063100	1698300	2713700
SEPT2	0	0	0	3202300	3907600	4054300	776050	2979700	6928700
SEPT7	0	0	0	4817100	5734800	3848300	717280	3238500	6041100
SERPIND1	0	0	0	0	0	34705	96016	353090	557310
SERPINF1	6520.7	3187.8	4830.8	1261700	1229200	1322800	64256	303760	958990
SERPINH1	19148	7755.6	121670	22121000	24969000	25019000	346010	2505700	4667200
SET	0	0	32221	2740200	4084900	2523100	3255200	11515000	16349000
SFPQ	0	0	0	982770	2363000	1325500	537680	1864900	2459900
SGTA	0	0	0	164660	421810	0	299720	1442200	0
SH3BGRL	0	0	0	991430	505420	999990	0	106300	214760
SH3GLB1	0	0	0	0	46912	0	37724	216520	680630
SH3GLB2	0	0	0	101960	0	436790	32070	215630	146040
SLC25A1	0	0	0	524580	580070	416960	65406	172720	156050
SLC25A3	0	0	0	2551100	2531900	3780300	0	0	0
SLC25A4	6417	15184	0	19874000	10148000	22572000	692640	1662200	3826000
SLC25A6	0	0	0	3428500	2241300	4127600	126890	1400400	1559400
SMTN	1480.8	0	0	7873900	8080700	14775000	63931	289980	290900
SNRPD3	0	0	0	1094000	3769600	934600	1386900	4486500	6314500
SORBS1	0	0	0	9263100	4626500	4019400	722150	4483500	7842700
SORBS2	0	0	0	9792600	6515100	7912900	1154200	3846700	5474500
SPTAN1	0	0	0	73121	163340	57720	5767.7	17509	6518.4
SPTBN1	0	0	0	109720	233710	46263	5929	31916	68270
SQOR	0	0	0	1048600	833910	1342400	99213	326110	431140
SRPX	0	7712.1	17483	132330	0	103270	37216	150140	377900
SRSF1	38108	0	38978	52245	375800	342790	1203300	4582700	11219000
SRSF3	0	0	0	1204700	2792300	0	3470300	16973000	42449000
SRSF7	0	0	0	0	0	0	146830	462770	2485500
STAT1	0	0	0	177060	434880	0	88098	251550	435600
SUB1	0	0	0	1489100	3110100	0	0	0	0
SUCLG1	0	0	0	1265600	1157800	1322200	0	0	0
SUCLG2	0	0	0	0	0	0	0	0	0
SUGT1	0	0	0	0	0	0	0	0	483360
SULT1E1	0	0	0	0	0	0	0	0	0
SYNM	0	13900	2684.1	37510000	23974000	47763000	542570	2124700	5417400
SYNPO2	0	0	0	18324260	17178000	34001010	347960	2458990	3714040
TAGLN	0	0	0	276600000	150850000	84244000	3660400	61948000	61532000
TAGLN2	0	8028.3	0	932320	2150800	1290400	463100	2426900	6699400
TARDBP	0	0	0	365230	438480	223150	51135	527160	2105100
TBB	0	0	0	3794100	2158500	1894400	0	317950	0
TES	0	0	0	333110	117540	97953	135630	385490	0
TFF2	0	0	0	0	5994300	0	0	0	0
TGFB1I1	0	0	0	10840000	5289000	4693800	526450	4210200	6181600
TGFBI	0	0	3284.8	23039100	24773400	27011500	10241400	38194200	63550000
TGM2	1139.3	10741	0	23046000	66847000	73189000	8621000	30394000	56314000
TINAG	0	0	0	0	0	0	443520	2256500	5865400
TINAGL1	0	0	0	8416800	9466700	12619000	3694700	7480100	14838000
tkt	0	0	0	1577600	2762500	905540	319280	1087800	2379600
TLN1	81004	441730	0	19337000	10999000	8764600	1620300	8404300	16011000
TMPO	0	0	0	0	258610	0	28472	424780	11120000
TNC	53827	80719	91389	8683000	7248300	9890900	925570	3545000	4680800
TNFRSF6	0	0	0	0	0	0	53549	656900	2474200
TNS1	0	5911.5	7528.6	27892000	17537800	17712800	1740220	8717000	12957700
TNXB	0	0	0	437640	802300	445950	237900	1082200	1770200
TPD52	0	0	0	0	366550	0	97788	815400	13553000
TPM1	73016	304930	120538	178470150	84022810	103109500	4671989	30717690	40246070
TPM2	66819	22610	297470	664400000	453170000	425930000	45855000	135550000	215470000
TPM3	0	0	11373	17857500	22592000	39087800	19462200	66095600	113111200
TPM4	93484	58560	118170	13954000	17155000	17598000	8184400	31617000	103610000
TPPP3	0	0	0	0	1343100	316530	1101200	3956200	6917400
TUBA1A	0	13281	0	3589500	3925600	5324000	257310	1494800	4898200
TUBA1B	90462	213450	62589	143710000	156350000	171470000	16523000	73208000	132390000
TUBA4A	0	0	0	0	432480	159060	74050	533590	1937200
TUBB	21669	50383	15020	28974000	27492000	39153000	2465000	10969000	25253000
TUBB2B	0	0	0	1005300	562660	1435100	19810	160340	0
TUBB4B	21042	34378	0	98075000	63740000	95515000	2815600	24083000	59484000
TUBB6	0	0	0	6697400	3848600	5437900	0	85813	492190
TUFM	0	0	0	1484900	1486100	1952400	33600	134880	197420
TXN	0	0	0	0	0	0	539090	3018000	6840800
VASP	0	0	0	2371500	1068400	3593300	668170	3225600	6002400
VCAN	186950	138890	304780	294040	825370	844540	422360	2345500	4218900
VCL	0	0	0	21727000	13750000	9517400	1203300	4896700	11628000
VCP	0	0	0	345850	873470	106940	59441	214130	141630
VDAC2	0	0	0	1641000	4471400	4511700	0	183190	359010
VIM	454600	346990	1487200	32878000	64644000	33670000	4484600	22714000	47430000
VPS35	0	0	0	185970	196500	352620	0	249350	520710
VPS4B	0	0	0	421220	0	196310	0	0	0
VWA1	0	0	0	2664600	1091100	1526300	72473	677840	1182200
WAP3	0	0	0	0	0	0	1901800	15690000	18105000
XPO1	0	0	0	0	16089	0	0	0	96286
YWHAB	0	0	0	729640	516970	37634	999630	11384000	12955000
YWHAE	0	0	0	3937500	5006200	2859500	2684800	18699000	23791000
YWHAG	0	0	0	2427000	3135700	2050700	3753600	12246000	15452000
YWHAH	0	0	0	1886800	2477000	1276800	1635000	4683300	9585100
YWHAQ	0	0	0	1115700	1894100	991990	291510	10890000	15063000
YWHAZ	8881.8	39473	21261	19984000	19406000	14240000	12858000	110670000	154670000
ZBTB8OS	0	0	0	0	0	0	180300	922450	1740200
ZER1	0	0	0	0	0	0	0	0	0
ZYX	0	0	0	7901800	4880300	4424700	1294300	4963400	3165800

## Sheet: Protein list_6
Gene Name	Adult SEM1	Adult SEM2	Adult SEM3	Piglet SEM1	Piglet SEM2	Piglet SEM3
ACLY	1587400	556500	333680	1776100	385150	2147300
ACTB	297960000	261230000	527360000	103060000	212410000	130310000
ACTC1	73546000	76057000	124640000	18010000	63674000	28580000
ACTG1	668490	1300700	2897900	0	0	0
ACTG2	4623100000	3994400000	11119000000	794370000	2778700000	660000000
ACTN1	24624000	23450000	13171000	14140000	8215800	19637000
ACTN4	5937300	7493300	3327000	4260600	2204000	4953500
AGR2	1860900	1013800	0	4772300	0	5432400
AHNAK	9018200	11826200	6670700	12984400	9690300	12062500
AK3	2052100	1263100	489890	985870	0	1737200
ALDOA	149460000	128220000	230980000	31411000	51021000	54510000
ALDOC	1014100	3125800	3335700	0	810450	0
ANP32A	1927600	2441300	1587100	5615600	3087700	6640800
ANXA1	0	1231800	457730	0	0	0
ANXA2	70752000	141720000	199510000	20622000	89677000	27776000
APOA1	9961500	14963000	2755000	4977500	0	13850000
ARHGDIA	2266600	6164400	0	6219600	868260	6740600
ASPN	128920000	161680000	122470000	338000000	209110000	191250000
ATP5F1A	27082000	21905000	37992000	11265000	12068000	14131000
ATP5MD	0	0	0	0	5656600	0
ATP5PO	5804000	3185700	3813900	1700200	1865900	2224800
BGN	225910000	232740000	73027000	326570000	221330000	348600000
C4A	0	2129000	1769900	6094400	0	2224200
CALD1	279120000	157750000	289820000	46599000	359450000	64358000
CALM2	2351300	3155300	0	0	4484300	2927900
CAMK2D	12012000	4343500	16853000	2196800	3791400	1601200
CAMK2G	3584900	1813400	5303300	0	2364100	0
CAV1	4077400	6938200	7063700	0	0	0
CAVIN1	6619500	8550900	6790000	3374400	1867200	3217600
CD59	1805100	1083900	3286200	892320	5703900	1182100
CFL1	6252000	4494400	8438900	3851200	935650	3312600
CHIA	0	1073100	0	0	0	1545300
CNN1	863870000	321400000	614100000	291710000	508870000	191610000
CNN2	6614900	7946800	4653300	5660100	6665000	5293100
COASY	70399000	72026000	93928000	0	46858000	11581000
COL12A1	720100000	596790000	349480000	639300000	1629900000	644860000
COL14A1	318980000	527110000	323400000	651700000	639420000	626850000
COL15A1	15174000	18536000	26433000	19911000	33809000	18148000
COL18A1	4705200	3859600	5126400	6790900	5394200	8369100
COL1A1	91747000	98904000	44128000	110450000	132080000	101570000
COL1A2	10360000	12222000	4301400	13895000	20364000	14870000
COL3A1	265616400	235340000	127738900	274489000	314911000	337963000
COL4A2	39647000	22098000	21620000	55363000	39916000	50674000
COL4A5	3358300	3814400	4293500	5730300	8466800	5674200
COL4A6	1128100	615820	747550	3716400	1800900	4346100
COL5A2	26915000	15899000	9831600	47463000	19147000	29770000
COL6A2	2572200000	2716800000	1488500000	6639000000	2841000000	6720200000
COL6A3	7172342000	7369046000	6502560000	21236040000	11369700000	18944190000
COL6A5	1236513000	1817696000	78762450	3175387000	68680190	4173412000
COMP	0	0	0	863110	1701400	0
CORO1C	2620600	5852900	12109000	855880	499670	1130200
COX6B	15614000	8797200	11589000	5958300	3056800	6360200
CRYAB	11854000	5486900	6717300	2119700	5487500	2878700
CSRP1	131060000	141950000	355990000	84104000	65741000	65095000
CTNNB1	2378800	1839600	0	2800800	0	5175500
CTTN	1461600	1309000	0	2859800	1799000	2403500
CYCS	8788600	8778600	12521000	7372800	8856100	9760900
DCLK1	1404100	1661200	4180900	1385300	1194600	1003200
DCN	385120000	576250000	331720000	789810000	629250000	745050000
DDX39B	777460	828480	0	2317700	0	1540300
DES	4129400000	3178000000	6620300000	481580000	2756600000	549940000
DHRS4	0	0	0	0	1442700	0
DMD	1389900	1561100	2606500	0	1223100	0
DPT	27509000	20055000	11249000	32158000	15602000	25383000
DPYSL2	9781900	18076000	9879300	37944000	16854000	28209000
DPYSL3	8289900	12755000	9752100	17519000	11998000	12084000
DYNC1H1	1061800	1250000	930710	0	0	0
ECH1	2109200	0	0	4239300	0	5236700
ECM1	1963600	2441600	1490100	4834500	1881500	4792100
EEF1A1	244340000	250890000	281710000	429640000	186450000	397640000
EEF1G	2201800	1264500	0	1522800	0	2024300
EEF2	5277800	3481600	2631000	7918300	2204600	8908700
EFEMP1	15498000	22664000	15001000	50249000	33208000	48157000
EFHD2	1261800	1441600	367700	4069100	923290	5755900
EHD2	13042000	10635000	8173800	17716000	7541400	20210000
ELN	85624830	153196800	57196500	169605300	187704000	208259100
EMILIN1	56861000	50888000	73069000	167510000	191710000	132370000
EPX	4590000	9050700	4718100	1766500	1813700	0
ERH	3595200	2591300	0	5891800	504390	7746100
ERP44	671570	413240	0	1588600	0	2416100
EZR	5509600	3537400	281700	1389000	217400	4763900
FBLN1	10330000	12589000	10234000	22666000	22406000	19702000
FBLN5	10884000	18415000	10131000	32906000	37465000	42137000
FBN1	1141400000	1048500000	826410000	3949700000	1796300000	3269900000
FBN2	6350300	5180600	1716000	138380000	15207000	48432000
FGA	60856000	49601000	28455000	142910000	68780000	136900000
FGB	101730000	94439000	50288000	218300000	124100000	272850000
FGG	87208000	80922000	41558000	181830000	105100000	225690000
FHL1	28539000	36783000	31855000	47113000	42632000	45914000
FLNA	967080000	1147700000	781170000	297890000	303910000	324130000
FLNC	603020000	432980000	1045400000	54430000	415150000	65325000
FMOD	93506000	47682000	16589000	21584000	47366000	19850000
FN1	114575100	116487700	132789500	197342500	203309000	187258000
FUS	2441600	2238400	2468100	16150000	3628800	6048300
GAPDH	166930000	159990000	419990000	21684000	16730000	22243000
GC	1102000	1993000	0	819180	0	0
GHRL	3303600	2576300	0	3853100	0	5260200
GOT2	15646000	23466000	17382000	4458800	2772100	4549100
GSN	46885000	47001000	74840000	15745000	21162000	13084000
GSR	440690	469360	0	3201000	262040	875060
H3F3A	26306000	40427000	46624000	39546000	50078000	44395000
H4	111450000	134860000	173750000	126800000	168170000	142830000
HADHA	13235000	10184000	7622500	12246000	12395000	11530000
HBB	0	0	0	2869000	599680	19116000
HIST1H1D	3147100	3105900	2738400	2701300	4522700	4015500
HIST1H1E	24892000	26530000	36344000	21831000	37004000	28122000
HIST1H2AH	0	0	0	4433000	0	0
HIST2H2AC	100420000	108250000	130880000	94131000	117550000	82572000
HNRNPA1	2096500	1487300	677150	4061100	0	4693400
HNRNPA2B1	14214000	12293000	5216500	36867000	8549000	48006000
HNRNPA3	1952600	2724100	1782100	4141800	1696000	14181000
HNRNPD	1286600	1305100	569430	8600100	1119800	10755000
HNRNPH1	8582600	5141400	3178700	14175000	4826900	8468400
HNRNPK	38623000	31845000	18316000	103780000	26807000	110330000
HNRNPU	7692600	4028900	4300700	8383000	5243800	8880100
HSD17B10	3682700	1450600	1847000	2638000	0	2572100
HSPA1B	6616800	14288000	4802700	13202000	3915800	15478000
HSPA9	0	0	0	0	0	2121900
HSPB1	67656000	86200000	111550000	45876000	78507000	41168000
HSPB6	43871000	58567000	94174000	40579000	72098000	29405000
HSPE1	2244900	1668400	964250	2269400	850330	2708200
HSPG2	395700000	331280000	455950000	805020000	1011500000	784720000
HTT	24862000	33157000	20999000	84147000	46082000	86413000
IDH2	48608000	30575000	44566000	15722000	24668000	16909000
ILK	4146000	5288100	17880000	1370800	3842700	2220600
ITGB1	2911300	3491200	7943000	3723300	4905400	3299500
ITIH1	0	0	0	1994100	1431600	1772800
KRT14	21325000	10698000	2107100	6793200	2945000	14553000
KRT8	19145000	7326400	0	7755700	1920300	16634000
LAMA4	18837000	18777000	20260000	26882000	25838000	22696000
LAMA5	79796000	71017000	117100000	147230000	187470000	101640000
LAMB2	81179000	76329000	134900000	156010000	203480000	106990000
LAMC1	112120000	95890000	164860000	217810000	236780000	153690000
LIMS2	1404300	950260	1604900	493890	406560	481840
LMNA	55552000	64212000	23183000	86407000	17209000	135630000
LMOD1	31151000	26834000	47539000	11620000	40027000	13339000
LOC100158003	47642000	32275000	56357000	28541000	31452000	27343000
LOC100302368	12232000	17342000	9134300	13772000	21548000	18674000
LOC100512448	2905300	3094000	0	7060700	4271500	0
LOC100620249	10039000	13541000	0	6381800	0	13347000
LOC100623720	1073800000	1204400000	705110000	3275200000	1246000000	3350400000
LOC110255185	26123000	34558000	22003000	2091200	5006900	2680800
LOC110261669	27672000	42105000	43390000	46598000	64550000	68789000
LOC733637	29110000	22296000	38165000	1647400	20367000	4443800
LOX	2711000	4707700	1653300	3640900	5072800	3530000
LOXL1	1672100	2142000	1563700	7866000	6825300	6951600
LPP	13691000	17562000	21573000	23052000	21172000	18111000
LRRC17	1041700	2931300	1069400	0	1055400	0
LTBP1	1761900	2183400	1927000	9666900	10323000	4483800
LTBP4	6488000	5964300	3556200	12957000	17271000	13471000
LUM	239340000	334050000	193830000	353920000	244560000	343040000
LYSC1	76318000	50070000	7707400	238110000	4544800	32520000
LYZ	0	0	0	28306000	0	6552400
MAPRE1	3351600	3704700	5460200	6472200	4296500	6851800
MDH2	97274000	99715000	90679000	47345000	72212000	56410000
MFAP2	7256000	11799000	5400400	26479000	14344000	25586000
MFAP4	62175000	50082000	42773000	132090000	138480000	148870000
MSN	9469300	7566000	0	6432700	1021500	8609300
MYADM	6075700	8106000	11887000	3854800	7370300	4841300
MYH11	9334745000	7375676000	17756031000	265450000	7006101000	356310000
MYH9	119040000	143020000	67030000	38227000	26095000	47659000
MYL1	5817400	6974800	30124000	0	0	0
MYL6	684370000	613030000	1547100000	15696000	545050000	23669000
MYL9	409060000	406900000	1195300000	11338000	379480000	17246000
MYLK	27094000	18737000	30369000	16030000	49321000	15639000
MYO1C	31811000	25677000	39196000	10511000	18159000	12652000
NDUFA4	13581000	7046100	12467000	12950000	6115500	12599000
NID1	31435000	28859000	46531000	60876000	66895000	47810000
NID2	16534000	13749000	23496000	19276000	13867000	18628000
NPNT	0	0	0	0	0	2336900
OCRL	0	299430	0	133500000	0	0
OGN	118230000	204340000	75371000	23516000	29927000	24078000
PALLD	15870000	16811000	27301000	26204000	20806000	22064000
PARVA	2556500	2425100	1318000	3547500	1055500	2977900
PCBP1	18786000	17419000	13424000	49323000	18337000	44821000
PCBP2	6466400	5793700	3778000	14863000	6182900	13428000
PDCD6IP	2033700	1467100	0	3455400	1723700	2389700
PDLIM3	2391600	1474900	3542800	2914100	2924900	2135000
PDLIM5	843250	976700	0	1404400	656150	1367200
PDLIM7	76707000	71334000	140530000	54673000	63957000	44808000
PGC	14285000	22137000	5973100	11683000	4914400	19258000
PKM	7868900	4297900	16793000	15501000	10218000	18485000
PLEC	15735000	6111900	16138000	3314300	8791100	6624900
PLG	3222900	3211400	2199200	9264000	2647700	9299200
PLIN4	3522800	2404100	6914200	2515500	4686700	0
POSTN	222200000	170300000	90205000	639840000	144850000	728720000
PPIA	0	3395100	2434600	1246500	628760	1552800
PPIB	9999700	14733000	7891500	6224100	8654300	7262300
PRELP	156290000	193080000	114270000	158320000	164470000	153550000
PTBP1	2777700	2828300	1869200	8604300	1543700	8767800
PYGB	5397200	3164900	0	8709700	0	9203000
RAP1A	1886400	1923600	3158500	1204600	741880	744850
RPL11	1864200	2405600	2026100	2403600	1751700	2343600
RPL13A	1450600	2276100	1087800	1168700	423450	1923900
RPL14	2595800	4057900	2124800	1964900	1915500	2008100
RPL18	3129500	2762000	2683000	1868500	1919700	1803700
RPL19	2050300	2018100	1842200	1941600	1774600	1853300
RPL23	3156800	2515800	2860800	2780700	2233700	2864700
RPL3	1354200	1801400	1041200	1122800	1109200	1357300
RPL31	1959200	2348600	1886800	0	1590500	0
RPL4	3649900	4397600	3353000	2359300	2594200	3470500
RPL6	2723000	3556000	2172400	2183800	1912100	2493500
RPL7A	4106700	2101300	1863800	4229800	1968200	2209400
RPL9	3308400	4438800	2184200	3053700	2288700	2778700
RPLP0	4511800	5373300	4754500	3453500	3298500	3554100
RPS2	3162100	3785400	2869500	1904900	1436000	2713400
RPS3	2402500	2393200	1766800	0	1131200	1279500
RPS3A	2479100	2841400	1237200	1298400	823810	1383300
RPS7	4565900	0	2072600	1933900	967290	2112200
RPS8	2975100	2620800	1859400	1348200	1376800	0
RPSA	5198500	7307200	5347100	4729000	3552800	5047500
S100A11	6415000	6819200	13315000	8592600	8766900	10287000
S100A6	0	2156200	984770	722100	334830	678960
SEC23B	0	0	0	0	0	3792100
SEC24D	0	1427300	0	2032900	1006200	4912300
SEC31A	1028400	777830	863350	1756200	632870	3124900
SEPT2	7230000	7869000	4910500	9293900	4432300	12552000
SEPT7	6532800	16521000	3315000	13054000	4390400	16336000
SERPINF1	1723700	2303500	1272500	1954300	0	0
SERPINH1	47674000	62253000	53413000	30392000	28000000	30733000
SET	2603900	2729000	0	11805000	3596200	8578600
SFPQ	3623800	4908300	1707500	4849500	1264800	8949700
SLC25A3	0	0	6713900	5662600	0	0
SLC25A4	58749000	46891000	85051000	73925000	88714000	64306000
SLC25A6	9782300	6840600	11233000	13457000	11866000	10811000
SMTN	62669000	41057000	109650000	7247000	58954000	11818000
SORBS1	30119000	30929000	16935000	40259000	28701000	50095000
SORBS2	16123000	12999000	25470000	9104900	16899000	8641400
STAT1	843130	938380	0	3191900	0	1593500
SYNM	306270000	192550000	417890000	39280000	175870000	52513000
SYNPO2	111918700	67042900	179902000	8259800	82916200	8668100
TAGLN	131780000	244610000	131210000	301600000	169790000	263160000
TAGLN2	3039500	2898500	0	9493200	1132800	5468500
TEKT2	0	0	5072700	0	0	0
TGFB1I1	6821200	7896400	7815900	6992500	4834200	6160100
TGFBI	133055000	130324000	122909000	330855000	287651000	274322000
TGM2	326580000	585770000	95770000	517360000	119840000	696150000
TINAGL1	45567000	28052000	46914000	73230000	57229000	64196000
tkt	1099500	1276200	0	5203400	0	7155700
TLN1	83327000	96788000	73900000	94602000	54763000	105650000
TMEM43	3754400	2758600	4726100	0	3302900	0
TNC	94943000	128290000	149360000	13971000	185870000	16253000
TNS1	29452600	24380800	37628500	17518200	21121200	15561200
TNXB	1910600	1830600	2101600	6142600	6465000	3457600
TPM1	499187000	575586000	819631000	455670600	557205000	467444000
TPM2	185020500	249521900	341485830	167280000	216520000	178031400
TPM3	26077000	27213000	13585000	38697000	19856000	56922000
TPM4	25485000	34650000	6295700	34126000	22857000	33910000
TPPP3	1301600	1646500	1243300	14299000	1556400	9814800
TUBA1A	400036000	395485000	586889000	231099000	282186000	220440000
TUBB	194850000	194160000	383260000	145820000	178830000	123750000
TUBB2B	9800800	11125000	17762000	4266300	6618600	5548800
TUBB4B	33139000	35680000	63361000	18764000	25916000	22426000
TUBB6	12606000	6574500	16159000	1960500	9002100	1729800
TUFM	6318500	4393800	6087000	2342900	6617100	2761300
VCL	42238000	57854000	36165000	44945000	27569000	36492000
VDAC2	6184200	8382100	13268000	0	0	0
VIM	76335000	87571000	35025000	52829000	41754000	83792000
VPS35	717910	724020	0	1098800	0	0
VWA1	1909700	1719900	2787100	4396700	5192400	2218800
YWHAE	5271100	9062100	3593800	14189000	6122800	12734000
YWHAZ	6756100	13307000	10973000	29945000	30762000	24748000
ZER1	345980000	286210000	640860000	9109600	170850000	0
ZYX	4047600	6499000	8783400	9126100	7999000	8279300

## Sheet: Protein list_7
Gene Name	Adult IEM1	Adult IEM2	Adult IEM3	Piglet IEM1	Piglet IEM2	Piglet IEM3
ACADM	0	0	0	0	0	12867000
ACLY	5496400	2846200	3168600	7628600	1955500	3687700
ACTA2	527100000	436820000	422740000	115600000	176430000	141570000
ACTB	1030700000	950040000	865290000	428920000	439150000	444690000
ACTN1	42270000	64248000	71568000	18024000	30486000	22619000
ACTN4	15670000	15917000	13786000	3890300	11544000	9082100
AGR2	2602400	2422800	1750100	6219200	4385200	12363000
AHNAK	21702000	13650000	20891000	13848000	14506000	13685000
ALB	50997000	58595000	46080000	17286000	14909000	17712000
ANKRD42	27476000	18696000	0	0	9985800	0
ANP32A	60673000	81537000	67010000	85548000	83200000	96094000
ANP32E	10991000	8366400	8996000	20866000	15398000	21465000
ANXA1	4264400	0	1000100	988990	1086800	1211400
ANXA2	26138000	22219000	9751400	5015300	3244700	2695700
AOC1	4511000	3108900	3130400	0	0	1218900
APOA1	49746000	59920000	48701000	22484000	32164000	40479000
APOA4	52545000	37710000	22595000	0	3930200	0
ARHGAP32	12064000	418670	0	0	588050	0
ARHGDIA	9677500	7168800	4389200	4930500	4932300	4742300
ASC	58890000	38513000	12523000	6798900	8569800	5414100
ASPN	979520000	928600000	942380000	608290000	465080000	491890000
BAIAP2L2	69364000	65743000	68707000	95106000	46934000	74563000
BGN	338020000	323810000	377620000	750550000	621840000	829190000
BRWD3	0	0	1054400	0	0	0
BTK	1417200	1724900	1567100	3520300	2797700	1825600
BUB3	4222500	4626400	3177400	23384000	9528900	21598000
C3	93135000	76913000	91424000	103810000	126730000	119990000
C4A	27294000	24991000	27325000	65807000	48635000	49195000
CALD1	40468000	37196000	30934000	15113000	15881000	16747000
CALM2	22030000	25529000	9641300	5096300	5775400	6797600
CAPG	6787700	0	1275000	2193800	0	3260400
CASP1	8612700	6324800	4195400	0	0	2806000
CCAR1	0	0	0	6778500	9820900	6825300
CFL1	68149000	72570000	63107000	39691000	40874000	52158000
CKB	14219000	43736000	55930000	0	0	0
CLU	6496900	8899200	9989200	16787000	15052000	21159000
CNN1	376650000	330210000	279150000	153390000	161420000	127110000
CNN2	22662000	19177000	18509000	0	0	30453000
COASY	34812000	70482000	41724000	34521000	60311000	31131000
COL12A1	473230000	464260000	479050000	1995400000	1286000000	1212000000
COL14A1	1283400000	1013000000	1192300000	1794200000	1924900000	1754100000
COL15A1	5739600	6008200	3583700	2870400	1832700	2697700
COL18A1	32432000	29667000	36017000	18466000	32479000	22426000
COL1A1	556500000	389680000	425620000	399890000	306500000	169610000
COL1A2	74117000	54925000	56916000	53134000	36865000	25290000
COL3A1	923473000	967622000	771456000	891894000	1246888000	940762000
COL4A2	49890000	33908000	32627000	47957000	28249000	31023000
COL4A5	18365000	15166000	14054000	11054000	6512800	7394400
COL4A6	4789400	6594000	8270900	0	4237800	4839400
COL5A2	113960000	87535000	108140000	164370000	52313000	100520000
COL6A2	11307000000	11691000000	12323000000	12334000000	10584000000	10742000000
COL6A3	30188398700	28268399000	29511653800	27499970000	31120755100	28899006000
COL6A5	7309760000	6835860000	7249540000	9420200000	6942056000	6718942000
COL6A6	267210000	303390000	294670000	115270000	167370000	148660000
COL7A1	47409000	56952000	53863000	71426000	51690000	48060000
CSRP1	96145000	83823000	83655000	51936000	65202000	47974000
CSTF2T	51783000	53377000	51904000	0	38202000	0
CTTN	9558900	9850900	8710200	13588000	4927000	8819200
DAZAP1	4276100	4598200	0	5771700	5486900	9681600
DBNL	8372800	7069500	6047800	0	6174300	14972000
DCN	2008200000	1831300000	2136500000	2025200000	1805500000	1866100000
DDX17	25554000	20216000	18926000	73575000	62382000	103420000
DDX39B	28745000	23692000	20153000	17808000	20886000	28031000
DDX3X	16874000	8569900	8021200	16576000	26091000	28383000
DDX5	0	0	0	4065500	4924200	3890900
DDX6	14463000	9687900	7243900	39099000	26583000	27476000
DES	1312600000	2296100000	1947400000	747900000	1891400000	1199300000
DPT	99466000	63180000	68592000	107440000	53817000	52206000
DPYSL2	73911000	51881000	54754000	65210000	59482000	56241000
DPYSL3	23578000	19479000	20866000	23175000	18737000	26009000
DUT	0	0	0	4262200	2450600	3176100
ECM1	8284600	9382100	8503600	20757000	15423000	15236000
EEF1A1	910390000	766270000	616500000	891020000	875150000	938510000
EEF2	23355000	26430000	15959000	28477000	42558000	27695000
EFEMP1	27232000	19818000	28733000	27232000	23228000	23580000
EFHD2	9454900	10113000	9496400	15641000	9654700	13349000
EHD2	5379600	9226600	6248400	3947000	5110300	5084600
EIF4A2	8858600	6431100	4581200	5175000	4840600	4394900
EIF4G1	3263900	3371700	3349800	5945300	5378000	4470700
EIF4G2	1914700	2134700	0	2777000	3174100	4644300
EIF4H	9015900	6994000	5357500	13191000	12954000	9640300
EIF5A2	1447600	831610	710990	515480	632310	838270
EIF6	7233200	8278100	8584900	0	0	0
ELN	104760000	112860000	127700000	68430000	69979000	109980000
EMILIN1	292060000	305250000	308730000	305050000	310320000	322740000
EMILIN2	2343800	3760000	7951600	24821000	26526000	58622000
EPX	2101400000	1732600000	1535500000	128560000	193800000	181470000
ERC2	75035000	47580000	35439000	55020000	41188000	25913000
ERH	6920400	5375900	4934800	7369100	6311300	6714200
EWSR1	9215900	9009400	8037100	13531000	16830000	19278000
FAS	0	0	0	0	4944800	0
FBLN1	3341100	3474500	4846100	3342900	2626300	4479200
FBLN5	16685000	16949000	18056000	20844000	15739000	19545000
FBN1	5508800000	5490200000	7528200000	6595700000	3244700000	5882100000
FBN2	36489000	43078000	53449000	67906000	43890000	66213000
FGA	379190000	447890500	403053400	1454953000	1331588000	1147655500
FGB	628310000	634050000	614140000	1994892500	2124193100	1645610400
FGG	545110000	609120000	582660000	1865000000	1944600000	1640000000
FGL2	5871000	7922000	9254500	27265000	35006000	22643000
FHL1	46095000	53011000	52125000	29483000	32146000	32046000
FLNA	1253500000	1609200000	1701500000	379180000	794770000	570450000
FLNC	24485000	46575000	27185000	18090000	32058000	18695000
FLRT1	17503000	20977000	19381000	63114000	58481000	62450000
FN1	597071000	661814000	624548000	2984880000	2656160000	2918210000
FUBP1	3562100	5945400	5525900	15798000	14980000	20336000
FUS	17919000	16261000	15829000	81687000	89465000	79464000
G6PD	4897400	5133100	3642400	5076400	4126600	5249200
GAPDH	75689000	67494000	43205000	53998000	40599000	63942000
GBP1	8590200	5191400	3681300	6509400	7263600	8796100
GC	5877000	5892800	3247700	1347900	1317700	0
GIMAP4	18430000	18257000	11232000	42407000	48811000	62136000
GLRX3	1017800	2206300	2187800	1460300	2090100	1278000
GPX1	3898600	2521800	1986300	2329600	2096900	2162300
GRK2	161410000	177590000	226290000	144590000	381700000	130150000
GSDMB	3546300	1822300	0	0	0	0
GSDMD	6437100	9114800	3789100	7443900	5000500	5281600
GSTA1	25933000	18115000	12094000	0	0	0
GTF2A1	2566000	0	1760700	5728800	2595600	5311300
H1FX	5056400	3229800	3524000	0	2300200	0
H2AFY	7040400	2106300	2016200	0	0	0
H3F3A	373350000	209830000	164490000	45749000	58740000	41717000
H4	851670000	590590000	597140000	200130000	183130000	149120000
HBA	17020000	16922000	13892000	73881000	62386000	104050000
HBB	111274300	89131100	80707200	94926900	113599100	118015400
HERC2	0	55864000	63531000	0	0	0
HGNC	13057000	16203000	12073000	5278200	6037900	6387000
HIST1H1D	16005000	15148000	19774000	4243900	6551700	3479900
HIST1H1E	194940000	122250000	105870000	14811000	16121000	18130000
HIST1H2AH	4973600	1882700	0	0	2198800	2152700
HIST2H2AC	848120000	537330000	395730000	114370000	140690000	102180000
HMGB1	37487000	32184000	30794000	3145900	2765100	3708700
HNRNPA1	6221800	10393000	10780000	46868000	48722000	54268000
HNRNPA2B1	96146000	101690000	78268000	136810000	175710000	184310000
HNRNPA3	21895000	23713000	24883000	58820000	81300000	77157000
HNRNPAB	4543400	4633300	4996400	6962500	8297300	13213000
HNRNPC	6798500	6844000	5004600	16079000	11817000	24008000
HNRNPD	16186000	11368000	7376400	16442000	19222000	17429000
HNRNPDL	0	0	0	16461000	19552000	15566000
HNRNPF	64757000	46963000	50813000	94455000	124460000	96574000
HNRNPH1	17577000	22988000	17811000	43110000	52274000	57447000
HNRNPH3	15244000	12709000	10502000	5250800	8558500	9739500
HNRNPK	304450000	275060000	250050000	363040000	351970000	415450000
HNRNPM	3545300	5090100	4332900	3058600	2047800	4742100
HNRNPU	60449000	61939000	57757000	68271000	64171000	63511000
HRG	17835000	25556000	16618000	8668400	15826000	9841900
HSP90AA1	68484000	100320000	59895000	5997000	2986800	6712200
HSPA1B	63883000	61219000	32774000	14833000	17078000	16440000
HSPA6	12853000	0	10189000	0	7093800	6668800
HSPA8	3975300	4965700	3490700	3766200	3148600	3289600
HSPA9	0	0	0	0	2231800	0
HSPB1	79696000	100560000	84377000	40312000	60996000	47835000
HSPB6	26697000	21819000	15556000	7568100	8410400	6526900
HSPE1	327060	503300	419540	9152200	2230200	8759700
HSPG2	810190000	750550000	894160000	1194000000	1023100000	1139300000
HTT	147850000	171130000	186380000	125900000	74061000	152180000
ITIH1	3529800	3391200	4237100	2931600	4931000	4911600
ITIH2	8141100	10027000	11510000	30686000	54367000	43216000
ITIH3	1224400	1106000	1154700	0	6805300	2151500
ITIH4	8077300	7681400	7870400	14994000	23467000	18883000
ITLN2	4398900	4902600	4382400	4333100	6841000	11952000
KHDRBS1	3742600	3710800	3516200	4095600	3917600	4542500
KHSRP	4237800	4444300	3896000	5293500	6579300	7977900
KRT10	4603000	0	0	0	0	0
KRT14	2528500	3265200	2842100	28749000	20546000	6593700
KRT8	102620000	135520000	107810000	298780000	201530000	156250000
LAMA4	7146500	5085000	0	0	0	0
LAMA5	83437000	90973000	90615000	46467000	48421000	52010000
LAMB1	12814000	10615000	12558000	7710900	9187200	7939700
LAMB2	59729000	57340000	61135000	29053000	43219000	23682000
LAMC1	155300000	157230000	161280000	80852000	84766000	116320000
LCP1	29257000	24564000	18211000	18583000	14569000	17379000
LGALS1	5847200	4727400	4361600	0	0	0
LGALS2	6336400	6644800	6323500	0	0	0
LGALS3	3869100	5063400	4193700	7082000	5951100	6981300
LGALS4	35544000	48013000	37346000	31180000	42224000	32903000
LGALS9	0	0	0	4862900	5355000	0
LMNA	257895000	216637400	196243100	77663000	90503000	75553000
LMOD1	5443400	1968500	1818600	1295800	1508200	1558300
LOC100158003	59221000	55065000	42540000	88739000	69249000	94454000
LOC100302368	63019000	54245000	39810000	39229000	39958000	41764000
LOC100512448	29680000	24206000	18895000	14835000	30866000	12146000
LOC100517188	1486105000	1364919000	1427730000	687545000	497795000	414245000
LOC100517891	116880000	403770000	273940000	265260000	265860000	133820000
LOC100523213	3114900	0	7078000	3643400	6108000	4863900
LOC100623720	5775800000	5748200000	5432100000	5485000000	4243300000	5161700000
LOC100625180	474130000	468160000	415740000	33710000	42513000	46080000
LOC102163838	151390000	30779000	28463000	7633800	8542100	8416900
LOC110255185	2198005000	2198224000	2219330000	177574800	265652100	268936000
LOC110255769	1960800	2026200	2207400	5639400	0	4814900
LOC110259263	53337000	47146000	40829000	1992200	2110000	2168000
LOC110261664	17436000	11467000	13729000	10140000	10712000	9420800
LOC110261669	474630000	381590000	358210000	88400000	112220000	76617000
LOC733637	17239000	12724000	11998000	5776900	7804600	5706700
LOXL1	5815700	6006000	6892300	5763800	6459000	0
LPP	34330000	36095000	20471000	12020000	12327000	12442000
LRRC17	0	0	0	0	0	0
LSM14A	3414400	3416900	0	4497800	4239400	10675000
LTBP1	4928800	3489900	3681000	6401400	3251300	4628200
LTBP4	24251000	27767000	32468000	38059000	26872000	32649000
LUM	1408200000	1155800000	1300600000	1019800000	821280000	676840000
LYSC1	51049000	71181000	63037000	48061000	22466000	38110000
LYST	26250000	10634000	11076000	10012000	9644900	7559100
LYZ	0	0	0	12244000	14854000	11522000
MACF1	15688000	11520000	12494000	7257400	10083000	6535200
MAPRE1	17125000	26434000	24112000	47928000	36897000	36044000
MATR3	4183200	3782300	2816100	3360700	7387300	3046700
MBF1	0	0	1995100	2218000	2462400	3585300
MCM3	0	0	0	0	4105400	4384100
MFAP2	40182000	37829000	43242000	39408000	21779000	39315000
MFAP4	67550000	60698000	74028000	96211000	88431000	54721000
MFAP5	9436300	12352000	11466000	9266200	4898400	10333000
MYH11	326950000	298170000	402690000	65006000	90671000	98641000
MYH9	58599000	84208000	70655000	76714000	74954000	66672000
MYL6	16227000	11221000	9862900	4500900	5845200	4679300
MYL9	9297000	11856000	6667300	1243300	2594600	0
MYLK	4168700	4548000	4014100	2554900	3966700	3720700
NCL	198680000	171560000	168180000	50282000	65020000	70431000
NFYC	1142800	1203100	1415100	2851800	2802600	2080300
NID1	22836000	29035000	24602000	16074000	16242000	19430000
NID2	0	0	7856000	7130500	7362700	12831000
NPG2	1085100	0	0	9763200	4491600	6629400
NPM1	28873000	21753000	22936000	33491000	26752000	36814000
NPM3	1795900	2259200	1878900	2208200	2715600	2184700
NUCKS1	8078600	3293000	3220300	1114200	0	953980
NUDC	10688000	8370700	7718600	8550800	8625100	9112700
NUP210	30604000	26218000	12040000	0	3977600	0
OGN	10534000	6182800	6251500	7594100	11683000	17411000
OLA1	2602000	1476100	1413500	1161400	1526300	0
OLFM4	6038500	8755100	12451000	46303000	33322000	21296000
OLFML1	16064000	15025000	14829000	27044000	16976000	35257000
OTUB1	3953300	3489000	0	3172900	3477000	2650300
PABPC1	23448000	12580000	5754300	53666000	80529000	72709000
PALLD	19074000	11562000	9318300	10276000	8696000	8886200
PARVA	9750300	6541900	5355100	2668400	5734100	4258700
PCBP1	98333000	83136000	66191000	192010000	134880000	164280000
PCBP2	27727000	21470000	19977000	58515000	42363000	73727000
PDCD5	0	3484200	2861900	5107400	0	172890000
PDCD6IP	8580000	5794400	4422400	10987000	5894500	7581900
PDLIM1	3656600	2644100	2657100	0	0	4055500
PDLIM2	1224300	1561000	1244400	0	3583800	2136600
PDLIM3	9825900	6911600	5484000	3890600	3759500	4798300
PDLIM5	2991900	0	3136200	0	0	2690600
PDLIM7	77506000	56876000	55190000	23189000	33731000	30972000
PICALM	24947000	15976000	16297000	21115000	14831000	26844000
PKM	23730000	26791000	14716000	35540000	20946000	29043000
PLD3	33410000	26224000	6557800	1516700	2046700	2296500
PLEC	4825800	3638900	3242100	2902600	7868800	3889800
PLG	58787000	54203000	67432000	125040000	94424000	130760000
POLR2B	82706000	69926000	15441000	2998700	0	3818000
POSTN	1486800000	1555300000	1517900000	1689900000	1516500000	1348000000
PPIA	4951200	7150000	4756200	8774700	8494600	11142000
PPIB	0	0	3087700	11151000	9690900	11268000
PPP1CB	2074400	2411300	0	0	1651000	0
PPP1R1B	10258000	13959000	11922000	0	0	0
PRDX1	28474000	32884000	26844000	89731000	97705000	85635000
PRDX2	9313800	9415000	9369300	12508000	10808000	15536000
PRDX4	0	14607000	9492600	33321000	42914000	31965000
PRELP	494690000	405160000	437430000	663200000	504830000	471780000
PTBP1	16266000	14030000	11525000	36346000	36413000	54015000
PTGES3	11467000	10367000	8746400	0	0	0
PTMA	57011000	128240000	137930000	35857000	63944000	51303000
PYGB	16167000	6715300	5940900	3380000	0	4239400
RAB1B	5048500	5957200	4441300	5574300	6031600	4883200
RACK1	7149000	8413400	8759400	26414000	9696100	20607000
RAN	2676400	2085200	1926800	5784300	2335300	5453300
RBM14	0	0	0	6666400	4816900	5809900
RBMXL1	4532600	4200000	3899000	5902600	5779200	12358000
RETN	4461500	4404400	4103100	3681100	4995000	7388900
RPL11	6433100	6210800	6328100	9167500	9415500	9018000
RPL12	6980800	7901600	8076300	12149000	12251000	12541000
RPL13	3544700	3733600	3803700	5618700	5543500	6612200
RPL13A	8964900	13903000	15670000	14424000	19661000	12925000
RPL14	6192200	7274100	8572900	9156700	9390700	19383000
RPL15	4544600	6443500	7032000	10940000	14064000	8546100
RPL18	8521800	10615000	12990000	14754000	13309000	23463000
RPL18A	3945300	5283800	0	6960800	11601000	7792100
RPL19	0	8096500	0	9122000	9902100	8274500
RPL23	12827000	12189000	11283000	13618000	11857000	13402000
RPL23A	5253500	5342000	0	8194800	8322700	6588400
RPL27A	14445000	16171000	15194000	25432000	24413000	22063000
RPL3	2135800	4254200	3575800	6890200	9019500	5040000
RPL30	0	8276600	9836900	14817000	16393000	27042000
RPL31	0	0	0	10118000	11996000	17861000
RPL35	5431100	5412900	4713100	5565600	6557500	8128500
RPL4	17786000	19090000	19421000	30661000	30811000	37439000
RPL6	5823200	5778500	5993900	8788200	9993200	9789600
RPL7	5124900	5442200	5288300	6788700	9080900	7201600
RPL7A	4009100	5152000	10028000	14635000	35104000	15448000
RPL8	6907000	5317000	6259600	7900100	14131000	10043000
RPL9	21775000	25557000	29015000	50129000	34932000	55643000
RPLP0	11551000	14118000	16348000	25704000	28809000	30732000
RPS10	4024700	4759500	3993800	5905200	8858200	6855100
RPS11	4301500	4443200	4797800	7724800	5212800	8626100
RPS16	2453900	2311700	2283000	6118500	3611500	9366400
RPS18	5633300	6410200	6273000	17863000	17613000	12219000
RPS19	3333000	3409800	2852200	4157300	4028000	5396200
RPS2	5883700	6266500	6929400	11862000	24260000	16074000
RPS24	2327300	3019900	3238600	4453500	5055700	8727200
RPS28	0	0	0	0	5004800	5459500
RPS3	4474400	5782100	6639300	11694000	13142000	10682000
RPS3A	4159100	4039000	6017400	8501900	12449000	12379000
RPS5	9189300	9098500	9407900	12501000	22512000	22606000
RPS6	2406800	2792700	2388600	7056200	9125300	5880000
RPS7	6463100	5095400	5029400	7745900	14821000	14155000
RPS8	6468600	6474300	6177800	9358200	11475000	8009900
RPSA	15643000	20448000	16311000	33159000	33922000	40844000
RSU1	9820300	6538500	6541200	6001900	7479700	5222500
S100A11	12314000	13250000	13651000	13989000	15817000	11524000
SDC1	3157800	2461800	1700500	0	0	0
SEC23B	0	0	0	4233000	3403800	3789000
SEC31A	12354000	10408000	10109000	28354000	18825000	11213000
SEPT2	16769000	23236000	16176000	31019000	21041000	22483000
SEPT7	28906000	23267000	18468000	25915000	26491000	32420000
SERPINH1	13180000	26349000	11573000	68993000	35312000	56609000
SET	82594000	109220000	86258000	81701000	89568000	91898000
SFPQ	10618000	8795500	7895500	25644000	21306000	35416000
SH3GLB1	1455700	1021700	0	1470100	1657000	4312800
SLC25A6	20932000	23302000	20832000	20594000	27835000	23813000
SNRNP70	3271500	0	0	7487300	0	0
SNRPD3	7153700	6419100	5746000	11891000	10483000	14862000
SORBS1	120830000	169370000	141080000	95041000	117340000	99054000
SORBS2	17133000	11838000	11755000	3034900	2979000	1990500
SPAG5	31467000	27862000	23424000	0	0	0
SPAI-2	8554700	11494000	9052900	42103000	44524000	35506000
SRSF7	41547000	36891000	28824000	0	13656000	15150000
ST13	2660000	1805400	1300400	0	0	0
STAT1	2812800	2622700	1627300	7011500	3663700	14103000
STXBP3	404150000	402520000	327380000	369040000	278260000	375050000
SUMO2	9413000	6836700	4299100	5082900	4283300	6382200
SYNM	22504000	36589000	23152000	10909000	20051000	17522000
TAGLN	287890000	321090000	282640000	153420000	198590000	168520000
TAGLN2	13437000	15803000	16240000	18483000	22092000	13291000
TARDBP	1461400	2020800	1446000	2233900	4252700	3301900
TGFB1I1	12792000	11707000	9240900	4796100	7301400	6506800
TGFBI	426021000	506611000	500901000	1076773000	1013606000	1124449000
TGM2	325730000	364730000	354090000	1314900000	1290200000	1428900000
TINAGL1	106750000	102280000	129710000	134430000	105540000	90797000
tkt	7847600	6566600	3994700	3615300	2673700	4002500
TLN1	363690000	360250000	337550000	187120000	229350000	207890000
TNC	116130000	155610000	117090000	617650000	477150000	562100000
TNS1	39163600	44123800	42066200	20416300	28698200	23732900
TNXB	64763000	65185000	66005000	101470000	95802000	102540000
TPD52	5230500	3856100	2811400	3435100	2595300	5645000
TPM1	406474000	294653000	253053000	112990000	142226000	83479200
TPM2	274780000	181780000	177810000	53725000	80377000	52935000
TPM3	222728000	153970000	151600000	160020000	126970000	117930000
TPM4	540530000	417290000	343490000	365030000	328320000	290840000
TPPP3	19853000	16100000	10693000	26590000	20045000	31317000
TRAPPC6B	92059000	97931000	0	0	0	0
TUBA1A	575194000	517603000	416954000	769458000	772793000	710708000
TUBA4A	9701400	9266200	9139500	17276000	19122000	12682000
TUBB	248210000	275770000	243550000	421110000	358540000	468540000
TUBB4B	26775000	38822000	30600000	39126000	36503000	41354000
UMPS	5335600	6470600	4179400	6051600	0	0
VASP	2996200	2519100	2176600	2155700	2216600	2359100
VCAN	7909800	5270100	5272200	0	0	6008200
VCL	90070000	103480000	91645000	38984000	64233000	51418000
VIM	325130000	263580000	219330000	371780000	434830000	341880000
VWA1	2899700	2596900	2497200	2221700	2506300	3190600
WAP3	24661000	28077000	24379000	68129000	48621000	123230000
WAS	19188000	14760000	11549000	46467000	37894000	19610000
YWHAB	237730000	233020000	229580000	43071000	33179000	41752000
YWHAE	137650000	130980000	118390000	32517000	36696000	34113000
YWHAG	35179000	44295000	17599000	5475000	6293000	5101000
YWHAH	25770000	47062000	27391000	16601000	20218000	13952000
YWHAQ	68216000	77641000	75766000	7870500	10870000	9663800
YWHAZ	379050000	378890000	376960000	53888000	69083000	55517000
ZER1	23207000	21361000	16910000	3247400	5797100	5640600
ZNF207	9308600	7946200	6230000	15935000	16104000	28265000
ZYX	31455000	27411000	21405000	31148000	30416000	29186000
