# Supplementary material for: Tissue extracellular matrix hydrogels as alternatives to Matrigel for culturing gastrointestinal organoids
Source: Nat Commun. 2022 Mar 30;13:1692. doi: 10.1038/s41467-022-29279-4 (PMC8967832; doi:10.1038/s41467-022-29279-4)
Supplement: Supplementary file 5 — Source Data [file 41467_2022_29279_MOESM5_ESM.xlsx]

## Sheet: Fig 1.
	Fig 1c		DNA contents			GAG contents
			Before	After		Before	After
		SEM	121.569	5.2484	SEM	105.102	94.4963
			99.4972	2.7383		98.5994	86.7873
			78.9342	1.76848		96.2991	82.3051
			Before	After		Before	After
		IEM	125.129	3.04752	IEM	116.054	117.892
			85.8471	1.60124		88.2353	112.377
			89.0238	2.29855		95.5882	112.132
						100.123	115.564

## Sheet: Fig 2.
	Fig 2b	Matrigel
		Collagens	2.46993e+08			NID1	LAMB1	LAMA1	LAMC1	FGG	FGB	SERPINH1	HSPG2	FGA	SPARC
		Glycoproteins	61217027150		riBAQ	0.203346	0.202268	0.195417	0.186246	0.0140377	0.0101168	0.00986473	0.00983116	0.00538321	0.00487389
		Proteoglycans	698433975			0.230197	0.195236	0.19735	0.185806	0.0129459	0.00999054	0.0109999	0.00925217	0.00418718	0.00462794
		ECM-affiliated proteins	461099975			0.212976	0.204281	0.195649	0.179446	0.014527	0.0103652	0.0106046	0.00937369	0.00433447	0.00434749
		ECM regulators	9.18803e+08			0.224092	0.185695	0.191239	0.187242	0.0146642	0.0113385	0.00859153	0.00995744	0.005846	0.00393594
		Secreted factors	1.33471e+06
	Fig 2c	SEM
		Collagens	1745683532			COL6A1	COL6A2	COL6A3	DCN	COL6A5	FBN1	BGN	MFAP2	COL4A1	ASPN
		Glycoproteins	3.98217e+08		riBAQ	0.147049	0.10399	0.0965224	0.0291087	0.0402017	0.0249045	0.0169439	0.0248375	0.0178557	0.00865246
		Proteoglycans	3.40345e+08			0.141719	0.106565	0.0941431	0.0501188	0.0378257	0.0140054	0.0202661	0.00033132	0.0200951	0.00814819
		ECM-affiliated proteins	1.38931e+07			0.159408	0.0980029	0.102444	0.028078	0.0270806	0.0212829	0.0184393	0.0221199	0.00589999	0.0123758
		ECM regulators	4.29569e+07
		Secreted factors	3.18339e+06
	Fig 2d	IEM
		Collagens	2359444596			COL6A2	COL6A1	DCN	COL6A3	LUM	COL6A5	ASPN	FGA	PRELP	TGFBI
		Glycoproteins	6.94916e+08		riBAQ	0.100356	0.0927782	0.0706273	0.0783167	0.0310391	0.024811	0.0240711	0.0221982	0.0127566	0.00922553
		Proteoglycans	1318322873			0.089853	0.0911796	0.0777715	0.0659641	0.0365106	0.0246249	0.0263998	0.0224836	0.0174149	0.0103957
		ECM-affiliated proteins	8.85322e+07			0.100154	0.091736	0.0745229	0.0685094	0.0367926	0.0271909	0.0253301	0.00897377	0.0180348	0.011559
		ECM regulators	3.16949e+07
		Secreted factors	4.27083e+07
	Fig 2e	Porcine A #1
		Collagens	1745683532			COL6A1	COL6A2	COL6A3	DCN	COL6A5	FBN1	BGN	MFAP2	COL4A1	ASPN
		Glycoproteins	3.98217e+08		riBAQ	0.147049	0.10399	0.0965224	0.0291087	0.0402017	0.0249045	0.0169439	0.0248375	0.0178557	0.00865246
		Proteoglycans	3.40345e+08			0.141719	0.106565	0.0941431	0.0501188	0.0378257	0.0140054	0.0202661	0.00033132	0.0200951	0.00814819
		ECM-affiliated proteins	1.38931e+07			0.159408	0.0980029	0.102444	0.028078	0.0270806	0.0212829	0.0184393	0.0221199	0.00589999	0.0123758
		ECM regulators	4.29569e+07
		Secreted factors	3.18339e+06
		Porcine A #2
		Collagens	1457047430			COL6A1	COL6A2	COL6A3	COL6A5	DCN	FBN1	MFAP2	BGN	FGA	COL1A1
		Glycoproteins	3.6438e+08		riBAQ	0.14806	0.103273	0.0651146	0.0430581	0.0440267	0.0190474	5.67495e-05	0.014836	0.0115756	0.0204101
		Proteoglycans	2.69208e+08			0.143498	0.129519	0.0831914	0.0409972	0.0282225	0.027051	0.000216451	0.014697	0.0219831	0.0117844
		ECM-affiliated proteins	13698833			0.165444	0.105504	0.0688144	0.0522463	0.0389655	0.0140497	0.0394486	0.0130154	0.00834992	0.00601717
		ECM regulators	52635506
		Secreted factors	1577770
		Porcine A #3
		Collagens	1314068248			COL6A1	COL6A2	COL6A3	COL6A5	MFAP2	DCN	FBN1	BGN	TGM2	COL4A1
		Glycoproteins	3.64782e+08		riBAQ	0.134137	0.124817	0.0663557	0.0631486	0.0771892	0.0236578	0.0175324	0.01427	0.0115491	0.0165795
		Proteoglycans	1.97357e+08			0.150846	0.0989483	0.0691928	0.0700753	0.058265	0.0352788	0.0157015	0.0145461	0.0121101	0.00768542
		ECM-affiliated proteins	1.16765e+07			0.111649	0.122788	0.0787855	0.0706168	0.000345922	0.0237606	0.0146739	0.0160992	0.0135549	0.0096597
		ECM regulators	47430083
		Secreted factors	1.80893e+06
		Porcine B
		Collagens	1187604463			COL6A3	COL6A1	COL6A2	COL6A5	DCN	BGN	ASPN	FBN1	MFAP2	MFAP4
		Glycoproteins	2.73631e+08		riBAQ	0.106492	0.117648	0.0939575	0.0376998	0.0288876	0.0154657	0.0106708	0.0150553	0.00925078	0.00764982
		Proteoglycans	2.38376e+08			0.177177	0.134923	0.0890792	0.00258886	0.029145	0.015485	0.0232987	0.0103483	6.1567e-05	0.0095831
		ECM-affiliated proteins	1.10086e+07			0.0867848	0.111659	0.075085	0.0444576	0.0160735	0.0193826	0.0126512	0.0134343	0.0258273	0.0136648
		ECM regulators	3.4924e+07
		Secreted factors	3.22497e+06
		Porcine C
		Collagens	832682798			COL6A1	COL6A3	COL6A2	COL6A5	DCN	FBN1	BGN	ASPN	TGM2	FGA
		Glycoproteins	2.41537e+08		riBAQ	0.120474	0.0753002	0.100458	0.0321337	0.0252067	0.0249132	0.0203389	0.0135167	0.0102275	0.0103401
		Proteoglycans	1.97336e+08			0.115059	0.0976005	0.0719078	0.0331076	0.0256824	0.0221941	0.014718	0.0135416	0.0110294	0.00420486
		ECM-affiliated proteins	9301881			0.0972383	0.0800078	0.0718322	0.0414473	0.0260071	0.0148221	0.019498	0.0119712	0.0143155	0.0182695
		ECM regulators	3.99943e+07
		Secreted factors	2090200
	Fig 2g
			External encapsulating structure organization	Extracellular matrix organization	Extracellular structure organization	Cell adhesion	Biological adhesion	Collagen fibril organization	Tissue development	Supramolecular fiber organization	Cell-substrate adhesion	Extracellular matrix assembly
	p value (-LOG10)		39.2358	39.2358	39.1101	23.0329	22.9469	18.2373	12.8761	12.3872	12.1169	11.2941
	Fig 2h	Porcine A #1
		Collagens	2359444596			COL6A2	COL6A1	DCN	COL6A3	LUM	COL6A5	ASPN	FGA	PRELP	TGFBI
		Glycoproteins	6.94916e+08		riBAQ	0.100356	0.0927782	0.0706273	0.0783167	0.0310391	0.024811	0.0240711	0.0221982	0.0127566	0.00922553
		Proteoglycans	1318322873			0.089853	0.0911796	0.0777715	0.0659641	0.0365106	0.0246249	0.0263998	0.0224836	0.0174149	0.0103957
		ECM-affiliated proteins	8.85322e+07			0.100154	0.091736	0.0745229	0.0685094	0.0367926	0.0271909	0.0253301	0.00897377	0.0180348	0.011559
		ECM regulators	3.16949e+07
		Secreted factors	4.27083e+07
		Porcine A #2
		Collagens	4545065713			COL6A2	COL6A1	COL6A3	DCN	LUM	FGA	ASPN	COL6A5	PRELP	POSTN
		Glycoproteins	1365256826		riBAQ	0.0908569	0.0872274	0.0743588	0.0565769	0.029524	0.0249858	0.0170722	0.0221605	0.0122707	0.0117151
		Proteoglycans	2288015861			0.0896432	0.0875207	0.0737295	0.0602647	0.0326404	0.0280422	0.0257944	0.0234313	0.0167072	0.0156114
		ECM-affiliated proteins	105137836			0.0909891	0.090831	0.0798244	0.0601044	0.0346604	0.0215377	0.025796	0.0208599	0.0166417	0.0121695
		ECM regulators	154081740
		Secreted factors	4.6078e+07
		Porcine A #3
		Collagens	4914666793			COL6A1	COL6A2	COL6A3	DCN	FGA	LUM	ASPN	COL6A5	POSTN	PRELP
		Glycoproteins	1707186847		riBAQ	0.0953969	0.0902101	0.0788042	0.0584829	0.0236502	0.0305846	0.0244018	0.0213782	0.0134569	0.0155707
		Proteoglycans	2264702270			0.11387	0.082575	0.0760674	0.0601666	0.0318045	0.0284374	0.0237846	0.0209496	0.0121033	0.0144884
		ECM-affiliated proteins	106423201			0.079845	0.096571	0.0759209	0.0552299	0.0392228	0.021999	0.0190719	0.0213544	0.0185245	0.0134355
		ECM regulators	171619600
		Secreted factors	56487191
		Porcine B
		Collagens	3643434696			COL6A2	COL6A1	DCN	COL6A3	FGA	LUM	COL6A5	PRELP	ASPN	FGG
		Glycoproteins	1780792734		riBAQ	0.0897877	0.0720917	0.0733838	0.052261	0.0530484	0.0357708	0.034371	0.0219648	0.0210001	0.0142171
		Proteoglycans	2290648123			0.0858208	0.0863305	0.0678437	0.0591627	0.044515	0.0305058	0.0300145	0.0191777	0.0218683	0.0154225
		ECM-affiliated proteins	6.04417e+07			0.0923817	0.0895309	0.0804949	0.0551433	0.0554868	0.0343003	0.0324463	0.0235758	0.0213717	0.0180531
		ECM regulators	262716581
		Secreted factors	52776670
		Porcine C
		Collagens	5166932434			COL6A1	COL6A2	COL6A3	FGA	DCN	LUM	COL6A5	FGG	ASPN	PRELP
		Glycoproteins	2365024556		riBAQ	0.115128	0.0993622	0.0818955	0.0876266	0.0550697	0.0272622	0.0231582	0.0175801	0.0170631	0.0164084
		Proteoglycans	2091648547			0.107884	0.0838789	0.0845118	0.0699816	0.0531929	0.024226	0.0229398	0.0190598	0.00938681	0.0183606
		ECM-affiliated proteins	98679928			0.108555	0.117661	0.078371	0.0650948	0.0568208	0.0213782	0.0222585	0.0201983	0.0262475	0.0164939
		ECM regulators	1.96264e+08
		Secreted factors	30555828
	Fig 2j
			External encapsulating structure organization	Extracellular matrix organization	Extracellular structure organization	Cell adhesion	Biological adhesion	Collagen fibril organization	Negative regulation of peptidase activity	Regulation of peptidase activity	Negative regulation of endopeptidase activity	Negative regulation of hydrolase activity
	p value (-LOG10)		37.6289	37.6289	37.5045	21.6216	21.5376	15.9957	13.8539	13.4962	12.762	12.5045

## Sheet: Fig 3.
	Fig 3b	Formation efficiency
		SEM 1 mg ml-1	SEM 3 mg ml-1	SEM 5 mg ml-1	SEM 7 mg ml-1	MAT
		0.040363	0.557257	0.620317	0.376722	0.984859
		0.063315	0.484357	0.581703	0.415901	0.970933
		0.041729	0.506148	0.620163	0.410209	1.03527
		0.033939	0.523533	0.631334	0.413368	0.952702
		0.08515	0.527411	0.685972	0.422163	1.00994
		0.0928	0.565083	0.634675	0.45011	1.0463
	Fig 3c	Lgr5 expression / Gapdh expression						Pgc expression / Gapdh expression						Atp4a expression / Gapdh expression						Atp4b expression / Gapdh expression
		SEM 1 mg ml-1	SEM 3 mg ml-1	SEM 5 mg ml-1	SEM 7 mg ml-1	MAT		SEM 1 mg ml-1	SEM 3 mg ml-1	SEM 5 mg ml-1	SEM 7 mg ml-1	MAT		SEM 1 mg ml-1	SEM 3 mg ml-1	SEM 5 mg ml-1	SEM 7 mg ml-1	MAT		SEM 1 mg ml-1	SEM 3 mg ml-1	SEM 5 mg ml-1	SEM 7 mg ml-1	MAT
		0.941037	0.625304	1.71052	0.712623	1.0862		0.816192	0.99718	1.5259	1.95199	1.16911		0.818351	0.72264	1.13613	1.73433	1.35456		1.94017	1.49587	2.35988	3.64947	1.13655
		0.640582	1.35576	1.13774	0.913208	0.997651		0.806911	1.25672	1.30489	2.57397	1.12984		0.826924	0.799243	1.06602	1.78737	1.06802		2.01717	1.59099	3.9232	5.08326	1.14222
		0.901183	0.939648	0.540156	0.530775	0.982842		0.912011	0.945512	0.976142	1.84303	0.883908		0.737414	0.929609	1.38	1.66228	0.844264		1.41158	1.58688	3.02529	3.34153	1.02258
		0.663823	0.971607	0.533891	0.725947	0.933308		0.919599	0.866044	3.22194	3.18733	0.817145		1.14214	0.73148	2.06415	1.97122	0.733153		1.81903	1.68983	4.86222	6.21894	0.698655
	Fig 3d	Lgr5		Axin2		Muc6		Gif		Pgc		Pga5
		SEM	MAT	SEM	MAT	SEM	MAT	SEM	MAT	SEM	MAT	SEM	MAT
		0.507713	1.1107	1.05699	1.19915	1.09222	1.22006	1.83668	1.16824	1.22377	1.0154	0.921561	0.658289
		1.46743	1.03709	0.994655	0.900532	1.14782	0.833242	1.45797	0.523639	1.18416	0.776019	2.66133	1.66179
		0.557839	0.954452	1.234	1.13027	0.722082	0.939868	1.38554	1.25095	1.28672	1.27365	0.286081	0.88817
		0.453771	0.89776	1.27729	0.77005	0.824617	1.00683	0.938793	1.05717	0.651921	0.934927	0.251931	0.791749
	Fig 3f	acridine orange
		SEM	0.998639	1.00233	0.932441	0.932919	0.95517	0.969137	1.04213	1.04807	0.983646	0.911386	1.13649	1.03425
		MAT	1.00516	1.00147	1.0583	1.03823	0.95771	0.939139	0.936633	1.04887	0.914185	0.927583	0.954827	1.01476	1.07638	1.12676
	Fig 3h	Formation efficiency
		IEM 1 mg ml-1	IEM 2 mg ml-1	IEM 3 mg ml-1	IEM 4 mg ml-1	IEM 5 mg ml-1	MAT
		0.436902	0.625106	0.645129	0.676331	0.616379	1.02856
		0.429645	0.745746	0.72817	0.719063	0.648898	0.978828
		0.500711	0.722461	0.676434	0.716792	0.671587	1.02094
		0.469521	0.705083	0.649751	0.664304	0.647207	0.971667
	Fig 3i	Lgr5 expression / Gapdh expression							Muc2 expression / Gapdh expression
		IEM 1 mg ml-1	IEM 2 mg ml-1	IEM 3 mg ml-1	IEM 4 mg ml-1	IEM 5 mg ml-1	MAT		IEM 1 mg ml-1	IEM 2 mg ml-1	IEM 3 mg ml-1	IEM 4 mg ml-1	IEM 5 mg ml-1	MAT
		0.574447	2.03966	1.39067	0.854162	0.957839	0.920316		0.692835	1.85473	1.4197	1.08173	0.923676	0.889262
		0.978861	1.90377	1.59608	1.29981	0.958202	0.931396		0.825301	2.16114	1.46694	1.75251	0.890722	1.10971
		1.03075	2.0169	1.97299	1.16543	0.985921	0.99149		0.905921	1.74402	2.0167	1.60598	1.13567	0.880709
		1.11255	1.96081	1.87807	1.26561	0.979399	1.1568		0.939798	1.50837	1.97632	1.62058	0.932428	1.12032
	Fig 3j	Lgr5		Axin2		Olfm4		Muc2		Lyz1		Chga		Vil1
		IEM	MAT	IEM	MAT	IEM	MAT	IEM	MAT	IEM	MAT	IEM	MAT	IEM	MAT
		1.42526	0.960375	1.41852	0.949445	1.05454	1.03708	1.22223	1.11886	0.802338	1.0147	0.743966	1.06439	1.1412	1.34182
		1.39354	1.04854	1.46877	0.983432	1.38277	1.08	1.19493	1.01391	0.835469	1.13951	0.899093	0.963736	1.28781	1.04149
		1.345	0.970654	1.46075	0.993075	1.55947	1.00868	1.28705	0.957391	1.24089	0.972631	0.95835	0.99002	1.28443	0.852181
		1.37899	1.02043	1.46681	1.07405	1.11994	0.874239	1.34975	0.909836	1.08523	0.873163	0.957461	0.981859	1.40448	0.76451
	Fig 3m
			IEM				MAT
		0	100	100	100	100	100	100	100	100
		2	108.262	100.644	102.315	111.042	97.9127	101.209	100.567	99.0773
		4	118.083	102.342	105.313	125.242	102.828	102.137	102.764	98.4305
		6	131.541	107.941	107.871	129.071	113.755	106.235	109.142	100.338
		8	144.089	114.588	112.909	128.842	128.485	112.366	116.878	109.882
		10	155.066	121.059	121.425	136.932	141.548	118.421	124.081	113.829
		12	164.766	128.198	124.236	140.474	153.439	124.768	130.438	121.322
		14	173.301	134.591	129.56	143.752	164.453	129.515	136.961	126.133
		16	182.159	140.232	124.599	145.823	168.085	134.985	143.053	128.328
		18	189.478	145.614	124.702	151.353	169.048	139.777	148.908	128.988
		20	197.191	150.537	132.319	154.049	172.454	144.277	154.623	129.391

## Sheet: Fig 4.
	Fig 4a	Differentially expressed genes (gastric organoid)								Differentially expressed genes (Intestinal organoid)								Fig 4b			Category	Term	EASE Score	Count	-log10(EASE_Score)				Category	Term	EASE Score	Count	-log10(EASE_Score)
		test_id	SEM1	SEM2	SEM3	MAT1	MAT2	MAT3		test_id	IEM1	IEM2	IEM3	MAT1	MAT2	MAT3			SEMvsMAT		GOTERM_CC_FAT	GO:0005576~extracellular region	5.89836e-18	88	17.2293		IEMvsMAT		GOTERM_CC_FAT	GO:0005576~extracellular region	4.08687e-13	58	12.3886
		Acta1	3.99799	6.08447	5.52213	0.498833	1.35458	0.878231		Ankrd1	-0.386891	-0.205199	1.19611	-2.82314	-2.71331	-2.78763			Upregulated genes		GOTERM_CC_FAT	GO:0044421~extracellular region part	3.42773e-10	45	9.46499		Upregulated genes		GOTERM_CC_FAT	GO:0044421~extracellular region part	1.9403e-09	33	8.71213
		Acta2	-0.750234	2.71706	2.6072	-1.94837	-2.08142	-1.20595		Serpinb9b	3.62304	3.49233	4.02949	-0.351253	-0.698492	-0.748988					GOTERM_CC_FAT	GO:0005578~proteinaceous extracellular matrix	2.60137e-06	21	5.5848				GOTERM_BP_FAT	GO:0009611~response to wounding	7.88515e-09	20	8.10319
		Rpph1	6.01802	1.29059	2.86686	0.253542	1.24325	0.773482		Flnc	-1.1396	-1.0428	-0.928361	-3.1896	-3.021	-3.07021					GOTERM_CC_FAT	GO:0031012~extracellular matrix	4.68808e-06	21	5.329				GOTERM_BP_FAT	GO:0042127~regulation of cell proliferation	9.43407e-08	23	7.0253
		Cyp1a1	2.07991	0.615369	4.37717	0.203314	-0.431026	-2.5382		Serpinb6b	1.64569	1.91046	2.59285	-1.70433	-1.84886	-1.81925					GOTERM_BP_FAT	GO:0042127~regulation of cell proliferation	1.23267e-05	26	4.90915				GOTERM_MF_FAT	GO:0005125~cytokine activity	3.80806e-06	12	5.4193
		Ppbp	-0.485933	2.47556	2.84627	-1.8643	-1.52858	-0.560164		S100a7a	1.76445	2.27119	2.56331	-1.56565	-1.54728	-1.62624					GOTERM_BP_FAT	GO:0008217~regulation of blood pressure	1.95332e-05	9	4.70923				GOTERM_CC_FAT	GO:0005615~extracellular space	6.7435e-06	21	5.17111
		Adcy1	-1.07379	-0.605326	0.951468	-2.05785	-2.62114	-3.0397		Il5ra	-0.0534129	0.387495	0.898139	-2.26219	-2.65299	-2.62278					GOTERM_BP_FAT	GO:0051094~positive regulation of developmental process	3.10821e-05	15	4.50749				GOTERM_BP_FAT	GO:0008284~positive regulation of cell proliferation	1.46069e-05	14	4.83544
		Apob	6.63198	6.2865	8.30084	4.07776	3.51403	3.97746		Dpcr1	0.112839	-0.0439984	-0.187962	-2.57409	-2.92576	-2.64347					GOTERM_MF_FAT	GO:0005179~hormone activity	3.35576e-05	11	4.47421				GOTERM_MF_FAT	GO:0008083~growth factor activity	2.1114e-05	10	4.67543
		Myo16	-1.60636	-0.932824	0.300838	-2.39122	-2.77636	-3.00477		Mal	-0.103607	-0.221013	0.0634063	-2.54276	-2.76688	-2.77261					GOTERM_MF_FAT	GO:0005509~calcium ion binding	3.80912e-05	33	4.41917				GOTERM_BP_FAT	GO:0042060~wound healing	3.14575e-05	9	4.50228
		Crct1	0.78668	0.0631881	2.97915	-2.40688	-1.09759	-0.786609		Ptgs2	-0.418853	-0.113367	0.512055	-2.52917	-3.00569	-2.39953					GOTERM_CC_FAT	GO:0005615~extracellular space	4.0744e-05	26	4.38994				GOTERM_CC_FAT	GO:0005604~basement membrane	3.64647e-05	8	4.43813
		Csf3	-1.55924	0.265857	0.475147	-2.41802	-2.53725	-2.3562		Pbp2	-0.157859	-0.301278	-0.324697	-2.64318	-3.32193	-2.4034
		Prnd	0.686084	1.92509	3.16257	-0.870087	-1.06482	-0.645031		Wnt7a	-0.909206	-1.09537	-0.531807	-2.97744	-3.04084	-2.77212					Category	Term	EASE Score	Count	-log10(EASE_Score)				Category	Term	EASE Score	Count	-log10(EASE_Score)
		Gast	6.29073	7.48286	7.48728	3.85344	3.07445	4.35433		Tmem213	1.85411	1.84119	0.681512	-1.12526	-3.32193	-1.42594			SEMvsMAT		GOTERM_BP_FAT	GO:0006695~cholesterol biosynthetic process	1.08696e-06	7	5.96379		IEMvsMAT		GOTERM_BP_FAT	GO:0055114~oxidation reduction	7.50649e-05	10	4.12456
		Zfpm2	-0.607351	-0.987154	0.303109	-2.60548	-2.2607	-2.87499		Scara3	-0.365708	-0.315747	-0.618132	-2.37552	-3.21475	-2.79189			Downregulated genes		GOTERM_BP_FAT	GO:0016126~sterol biosynthetic process	5.83625e-06	7	5.23387		Downregulated genes		KEGG_PATHWAY	mmu00590:Arachidonic acid metabolism	0.000106747	5	3.97164
		Galnt14	0.367472	0.883918	2.78647	-1.1245	-1.28005	-1.1662		Mup20	1.35595	1.22113	2.13986	-1.73379	-2.14771	-1.0805					GOTERM_BP_FAT	GO:0008202~steroid metabolic process	8.26435e-06	13	5.08279				GOTERM_BP_FAT	GO:0007586~digestion	0.00237244	3	2.6248
		Stk32b	1.76525	2.85627	3.75886	-0.643198	0.138945	0.133291		Gjb4	-0.588966	-0.198331	-0.874399	-2.90878	-2.64445	-2.7261					GOTERM_CC_FAT	GO:0005576~extracellular region	1.23764e-05	49	4.90741				GOTERM_BP_FAT	GO:0006690~icosanoid metabolic process	0.00403795	3	2.39384
		Myl9	-2.1618	0.600498	-0.500546	-2.35755	-2.90937	-2.25243		Basp1	0.224053	0.616687	0.751618	-2.20263	-2.02111	-2.50993					GOTERM_BP_FAT	GO:0008203~cholesterol metabolic process	1.26634e-05	9	4.89745				GOTERM_BP_FAT	GO:0033559~unsaturated fatty acid metabolic process	0.00451868	3	2.34499
		Cald1	3.50932	5.06412	5.32727	1.12304	1.6134	2.25707		H2-M2	-1.08204	-0.74602	-1.21203	-2.75937	-2.86147	-3.06329					GOTERM_BP_FAT	GO:0006694~steroid biosynthetic process	1.40823e-05	9	4.85133				GOTERM_BP_FAT	GO:0065003~macromolecular complex assembly	0.0142656	6	1.84571
		Emx2	-1.15678	-1.44055	0.700786	-2.04603	-2.53565	-2.78567		Il18rap	-1.20917	-1.16903	-0.451437	-2.95328	-2.713	-2.90761					GOTERM_BP_FAT	GO:0048878~chemical homeostasis	1.68161e-05	19	4.77427				GOTERM_BP_FAT	GO:0006631~fatty acid metabolic process	0.014558	4	1.8369
		Serpinb9b	5.25666	5.14525	6.45376	2.67934	2.26321	3.24588		Psca	1.86355	1.84412	0.627018	-0.921166	-1.505	-2.57349					GOTERM_BP_FAT	GO:0016125~sterol metabolic process	2.57097e-05	9	4.5899				GOTERM_BP_FAT	GO:0051259~protein oligomerization	0.0172119	3	1.76417
		Foxf2	-0.919984	-2.79098	-0.307732	-1.98006	-3.32193	-3.32193		Lor	1.08266	1.74359	0.84596	-1.74791	-1.33062	-1.97399					GOTERM_BP_FAT	GO:0008610~lipid biosynthetic process	4.13479e-05	16	4.38355				GOTERM_BP_FAT	GO:0043933~macromolecular complex subunit organization	0.0187475	6	1.72706
		Foxj1	-1.30069	-0.46112	-1.24435	-2.75439	-2.91532	-2.44854		Cryab	1.06215	0.883402	1.09854	-1.1708	-1.96267	-2.54321					GOTERM_CC_FAT	GO:0000786~nucleosome	4.49185e-05	8	4.34757				GOTERM_BP_FAT	GO:0031640~killing of cells of another organism	0.0194169	2	1.71182
		Thbd	1.1767	0.0152221	3.52441	0.0808596	0.00179216	-2.0638		Fgf15	0.506917	0.706809	0.829703	-1.68352	-2.14659	-2.20399
		Abcb1b	0.705093	-0.181892	0.596983	-1.76016	-2.06113	-1.77744		Tmem40	-0.504812	-0.394286	0.0154647	-2.24005	-2.81914	-2.51533		Fig 4c		MAT1	MAT2	MAT3	SEM1	SEM2	SEM3		Fig 4d		MAT1	MAT2	MAT3	IEM1	IEM2	IEM3
		Adam12	-2.24884	-0.917374	-0.0810643	-2.838	-2.38883	-2.56511		Cym	3.70207	4.08084	3.60395	0.920636	0.94182	0.604878			Ppbp	-1.8643	-1.52858	-0.560164	-0.485933	2.47556	2.84627			Ptgs2	-2.52917	-3.00569	-2.39953	-0.418853	-0.113367	0.512055
		Akap12	1.10866	1.73423	1.60299	-0.771222	-1.46532	-0.772764		Nt5c1a	0.474493	0.168976	0.2533	-1.44714	-2.35105	-2.68306			Myo16	-2.39122	-2.77636	-3.00477	-1.60636	-0.932824	0.300838			Wnt7a	-2.97744	-3.04084	-2.77212	-0.909206	-1.09537	-0.531807
		Cmtm3	2.55695	1.36393	2.40695	-0.157283	-0.556077	-0.424304		Col4a2	0.761609	0.840217	0.628708	-1.48841	-1.71164	-2.02446			Csf3	-2.41802	-2.53725	-2.3562	-1.55924	0.265857	0.475147			Fgf15	-1.68352	-2.14659	-2.20399	0.506917	0.706809	0.829703
		S100a7a	2.26684	4.04529	4.98823	1.16571	1.84846	1.45593		Procr	-1.15262	-0.708974	0.150638	-2.36947	-2.58502	-2.46404			Gast	3.85344	3.07445	4.35433	6.29073	7.48286	7.48728			Col4a2	-1.48841	-1.71164	-2.02446	0.761609	0.840217	0.628708
		Pate4	-0.303632	-0.0267458	0.439123	-2.50228	-1.82281	-1.73766		F2r	-0.580832	-0.782715	0.204028	-1.80645	-2.76427	-2.59704			Foxj1	-2.75439	-2.91532	-2.44854	-1.30069	-0.46112	-1.24435			Procr	-2.36947	-2.58502	-2.46404	-1.15262	-0.708974	0.150638
		Nid1	1.29301	3.02898	2.84974	0.20558	0.336626	-0.192892		Tpm2	-0.216988	-0.183954	0.0602425	-1.94247	-2.11717	-2.61745			Thbd	0.0808596	0.00179216	-2.0638	1.1767	0.0152221	3.52441			F2r	-1.80645	-2.76427	-2.59704	-0.580832	-0.782715	0.204028
		Serpine2	3.6933	2.94472	4.91909	2.12745	1.52689	0.80412		Tff1	3.48126	3.1453	2.93377	0.792939	0.760562	-0.198156			Adam12	-2.838	-2.38883	-2.56511	-2.24884	-0.917374	-0.0810643			Tff1	0.792939	0.760562	-0.198156	3.48126	3.1453	2.93377
		Kcnn3	-0.960429	-0.915819	0.508104	-2.01698	-2.28194	-2.16432		Tm4sf1	0.618032	0.0910322	1.04981	-1.50045	-2.02962	-1.50433			Cmtm3	-0.157283	-0.556077	-0.424304	2.55695	1.36393	2.40695			Thbs1	0.0564559	-0.29749	-0.349537	2.023	2.48298	2.52797
		Tgfb2	-0.439234	-0.370922	0.294324	-1.68745	-2.25465	-2.25625		Hspb1	-1.22571	-0.305555	-0.452706	-2.487	-2.03244	-2.94523			Pate4	-2.50228	-1.82281	-1.73766	-0.303632	-0.0267458	0.439123			Clu	4.50868	4.06418	3.77464	6.85608	6.82976	6.73931
		Fabp2	-1.14202	1.85744	-0.130642	-1.62749	-1.70842	-0.952992		Prss22	-0.456506	-0.562335	-0.58359	-2.33825	-2.06407	-2.89056			Nid1	0.20558	0.336626	-0.192892	1.29301	3.02898	2.84974			Col4a1	-1.48275	-1.67131	-1.69971	0.445218	0.581197	0.343089
		Vnn3	0.623942	-2.79788	-0.557845	-1.5939	-2.39475	-2.72137		Thbs1	2.023	2.48298	2.52797	0.0564559	-0.29749	-0.349537			Serpine2	2.12745	1.52689	0.80412	3.6933	2.94472	4.91909			Msln	3.13215	2.33287	2.40388	5.06496	5.19832	5.03928
		Igfbp7	5.0528	6.5899	6.95884	3.74948	4.20358	3.99755		Clu	6.85608	6.82976	6.73931	4.50868	4.06418	3.77464			Tgfb2	-1.68745	-2.25465	-2.25625	-0.439234	-0.370922	0.294324			Csf1	-2.14896	-2.49492	-2.57534	-0.859339	-0.68286	-1.17217
		Nppb	-0.606836	0.126759	1.49151	-2.35306	-1.45641	-0.8453		Tprg	-0.379425	-0.873186	-0.680928	-2.2519	-2.11585	-2.99356			Vnn3	-1.5939	-2.39475	-2.72137	0.623942	-2.79788	-0.557845			Plau	-1.75157	-3.13602	-1.80005	-0.609869	-0.926191	-0.0637062
		Enpp2	1.51621	1.43857	2.56647	-0.618336	-0.234834	-0.020099		P2rx2	-0.134738	-0.167507	0.71512	-1.61789	-1.97846	-1.99734			Igfbp7	3.74948	4.20358	3.99755	5.0528	6.5899	6.95884			Cxcl1	-1.28457	-0.922702	-1.54489	0.777098	0.655471	0.350656
		Nrg1	0.17802	-0.842936	0.404271	-1.19966	-2.03803	-2.64401		Sprr1a	7.18693	7.2273	6.28456	4.95459	4.48149	3.34922			Nppb	-2.35306	-1.45641	-0.8453	-0.606836	0.126759	1.49151			Anxa1	2.50984	1.99005	2.74463	3.89904	3.95354	5.27513
		Nrk	-1.2001	0.189262	0.85259	-1.94425	-2.09403	-1.25479		Sprr2f	1.78349	1.78788	1.74366	-0.106194	-0.524077	-1.39561			Enpp2	-0.618336	-0.234834	-0.020099	1.51621	1.43857	2.56647			Cdkn2a	-0.875865	-0.618083	-0.717935	0.805878	1.05591	1.48219
		Htra1	2.0346	1.60239	3.70945	1.52261	-0.418082	-0.609286		Col4a1	0.445218	0.581197	0.343089	-1.48275	-1.67131	-1.69971			Htra1	1.52261	-0.418082	-0.609286	2.0346	1.60239	3.70945			Cav2	-0.616377	-0.968195	0.203715	1.06913	1.00428	2.18177
		Axl	1.90418	3.11627	3.41905	1.03071	0.551974	0.498547		Clic3	-0.293776	-0.321737	-0.00738527	-2.08822	-2.11264	-2.008			Hpx	-1.82939	-2.20124	-3.07495	-0.192317	-1.94435	-0.500787			Rarb	-1.57113	-1.17412	-1.17365	0.294559	0.658362	0.280327
		Hpx	-0.192317	-1.94435	-0.500787	-1.82939	-2.20124	-3.07495		Ggta1	-0.229519	-0.176565	0.26432	-1.69961	-2.17699	-2.02624			Pcsk1	-2.66894	-2.31076	-1.88187	-1.08306	-0.674745	-0.489024
		Fam163a	-0.42324	0.12665	0.493576	-1.29476	-2.54713	-1.60097		Msln	5.06496	5.19832	5.03928	3.13215	2.33287	2.40388			Kit	-0.200168	-1.02752	-1.70742	1.40668	0.17668	1.41856
		Ankrd1	3.13902	4.67978	4.75678	1.22982	2.46845	2.33872		Ctse	0.80658	0.329273	0.456638	-1.08932	-1.63165	-1.94164			Wnt7a	1.32217	2.61391	1.62979	2.5597	4.09687	4.83009
		Ptgs2os	-0.623358	-0.572094	0.784554	-1.30706	-2.03387	-2.14249		Csf1	-0.859339	-0.68286	-1.17217	-2.14896	-2.49492	-2.57534			Vnn1	5.85705	4.66718	5.46228	7.91168	6.78479	7.77031
		Flnc	2.41508	2.59761	2.90122	0.695406	0.517931	0.24401		Mcpt2	0.636386	0.537366	1.28252	-1.00137	-1.47118	-0.997936			Chgb	-0.0181941	-0.347861	0.291309	1.73959	2.61458	1.50387
		Slc29a4	1.52509	1.10991	1.61036	-0.512894	-0.799134	-0.559358		Ehd2	-0.0149164	0.439421	0.522518	-1.70479	-1.37162	-1.52992			Pyy	0.547598	-0.74277	0.0446543	1.38761	2.4603	2.10125
		Cpne4	2.97198	2.11512	3.86291	1.71276	1.00209	-0.621025		Plau	-0.609869	-0.926191	-0.0637062	-1.75157	-3.13602	-1.80005			Reg3b	-2.76993	-1.5268	-0.0930525	-2.72794	1.60669	1.00616
		Zfp365	0.883285	0.208417	0.165301	-0.960073	-1.82778	-1.63811		Dpysl3	0.159733	0.163589	0.512965	-1.46735	-1.47848	-1.63405			Muc5ac	-0.702684	0.0903115	-0.532825	-0.441662	2.97261	-0.623874
		Evc	-0.328332	-0.746289	-1.14292	-2.41437	-2.16497	-2.18189		Plekhs1	0.440421	0.289079	0.901101	-1.34183	-1.34626	-1.1987			Mdk	-1.01357	-2.37014	-2.03313	0.588546	-0.0719155	-1.01375
		Cryab	3.16511	3.33279	3.77504	1.1417	1.48673	1.18136		Syt16	-0.348927	-0.529206	-0.000359276	-2.06532	-2.11995	-1.61033			Olfm4	0.332336	-0.654565	1.76468	2.74423	1.9904	3.3177
		Hs6st2	2.56732	2.9056	4.53088	1.73704	1.30229	1.2646		Dynap	0.306227	0.318461	0.0360194	-1.28095	-1.78364	-1.58597
		Pcsk1	-1.08306	-0.674745	-0.489024	-2.66894	-2.31076	-1.88187		Cxcl1	0.777098	0.655471	0.350656	-1.28457	-0.922702	-1.54489		Fig 4e	Tissue vs SEM (up)		GO:0005576~extracellular region	GO:0031012~extracellular matrix	GO:0005578~proteinaceous extracellular matrix	GO:0044421~extracellular region part	GO:0005615~extracellular space	GO:0043062~extracellular structure organization	GO:0044420~extracellular matrix part	GO:0030198~extracellular matrix organization	GO:0005201~extracellular matrix structural constituent	GO:0050840~extracellular matrix binding	GO:0007160~cell-matrix adhesion	GO:0001952~regulation of cell-matrix adhesion
		Itgb3	-2.11177	-0.346815	-0.686385	-2.49706	-2.2417	-2.28567		Anxa1	3.89904	3.95354	5.27513	2.50984	1.99005	2.74463				8fold	6.93548	3.33333	3.4965	7.2327	10.1523	6.15385	1.72414	8.69565	6.66667	11.1111	3.7037	20
		Aif1l	3.04479	3.40571	4.28803	1.73814	1.14265	1.68397		Ecscr	2.02436	1.80767	1.96805	0.201998	-0.290392	-0.0245019				4fold	4.67742	4.66667	4.1958	5.66038	6.59898	4.61538	8.62069	0	0	11.1111	7.40741	20
		Kit	1.40668	0.17668	1.41856	-0.200168	-1.02752	-1.70742		Cwh43	0.751549	0.372462	0.704226	-1.34748	-1.0476	-1.16257				2fold	8.3871	8.66667	8.39161	11.6352	13.7056	9.23077	13.7931	8.69565	6.66667	5.55556	18.5185	20
		Wnt7a	2.5597	4.09687	4.83009	1.32217	2.61391	1.62979		Cdkn2a	0.805878	1.05591	1.48219	-0.875865	-0.618083	-0.717935
		Tgfb1i1	-0.874722	-1.39879	-0.793504	-2.20858	-2.40217	-2.61798		Cav2	1.06913	1.00428	2.18177	-0.616377	-0.968195	0.203715			Tissue vs SEM (down)		GO:0005576~extracellular region	GO:0031012~extracellular matrix	GO:0005578~proteinaceous extracellular matrix	GO:0044421~extracellular region part	GO:0005615~extracellular space	GO:0043062~extracellular structure organization	GO:0044420~extracellular matrix part	GO:0030198~extracellular matrix organization	GO:0005201~extracellular matrix structural constituent	GO:0050840~extracellular matrix binding	GO:0007160~cell-matrix adhesion	GO:0001952~regulation of cell-matrix adhesion
		Vnn1	7.91168	6.78479	7.77031	5.85705	4.66718	5.46228		Parp8	-0.878725	-1.21302	-0.728699	-2.31597	-2.14451	-2.41677				2fold	15	14	13.986	12.5786	11.1675	15.3846	13.7931	15.2174	13.3333	0	0	40
		Myl7	2.74948	6.01812	5.49661	2.84678	2.95273	3.5144		Rarb	0.294559	0.658362	0.280327	-1.57113	-1.17412	-1.17365				4fold	10.6452	5.33333	5.59441	6.28931	8.12183	4.61538	5.17241	0	0	5.55556	3.7037	0
		Chgb	1.73959	2.61458	1.50387	-0.0181941	-0.347861	0.291309		Slc25a48	1.02494	0.926379	1.21961	-0.245189	-1.13682	-1.01592				8fold	54.3548	64	64.3357	56.6038	50.2538	60	56.8966	67.3913	73.3333	66.6667	66.6667	0
		Nradd	3.41335	2.46935	3.63208	1.37835	1.40152	0.531269		Slc9a4	0.772452	0.743179	1.67517	-0.566564	-0.889003	-0.591579
		E330013P04Rik	0.655297	-0.765678	0.708284	-0.882087	-1.66427	-2.0949		S100a4	-0.736754	-1.40338	-1.01108	-2.63648	-2.01388	-2.41045				total percent	100	100	100	100	100	100	100	100	100	100	100	100
		Fermt2	1.59497	0.953556	2.19461	0.501495	-1.09215	-0.890118		Icam1	0.00806947	0.160494	-0.3631	-1.39458	-1.45964	-2.21636
		Pyy	1.38761	2.4603	2.10125	0.547598	-0.74277	0.0446543		Smarcd3	0.174176	-0.281921	-0.800955	-1.09186	-2.27058	-2.34749			Tissue vs IEM (up)		GO:0005576~extracellular region	GO:0031012~extracellular matrix	GO:0005578~proteinaceous extracellular matrix	GO:0044421~extracellular region part	GO:0005615~extracellular space	GO:0043062~extracellular structure organization	GO:0044420~extracellular matrix part	GO:0030198~extracellular matrix organization	GO:0005201~extracellular matrix structural constituent	GO:0050840~extracellular matrix binding	GO:0007160~cell-matrix adhesion	GO:0001952~regulation of cell-matrix adhesion
		Reg3b	-2.72794	1.60669	1.00616	-2.76993	-1.5268	-0.0930525		Anxa8	0.62869	0.677468	0.993167	-1.72811	-1.53619	-0.135353				8fold	7.23104	2.6087	2.77778	7.01754	8.85417	6.45161	2.38095	4.34783	0	0	8	0
		Muc5ac	-0.441662	2.97261	-0.623874	-0.702684	0.0903115	-0.532825		2310002J15Rik	-0.893156	0.253154	-1.46382	-2.05315	-2.69616	-1.42597				4fold	7.05467	7.82609	8.33333	7.7193	7.29167	14.5161	9.52381	15.2174	0	7.14286	12	20
		Lrp2	0.809324	1.41767	2.11806	-0.210598	0.0512412	-1.41238		Anxa10	5.04275	4.95908	5.83263	3.41136	2.97795	3.74426				2fold	11.6402	11.3043	10.1852	12.2807	12.5	25.8065	14.2857	17.3913	0	14.2857	20	80
		Palm3	0.702312	-0.500553	0.260833	-1.19005	-1.42142	-2.01394		Wfdc2	4.91705	4.85877	5.0374	3.38499	2.86794	2.8302
		Uchl1	1.38035	0.132618	2.12507	0.418935	-0.980961	-1.74446		Grhl3	0.885106	0.838056	0.628531	-0.846065	-0.798005	-1.07422			Tissue vs IEM (down)		GO:0005576~extracellular region	GO:0031012~extracellular matrix	GO:0005578~proteinaceous extracellular matrix	GO:0044421~extracellular region part	GO:0005615~extracellular space	GO:0043062~extracellular structure organization	GO:0044420~extracellular matrix part	GO:0030198~extracellular matrix organization	GO:0005201~extracellular matrix structural constituent	GO:0050840~extracellular matrix binding	GO:0007160~cell-matrix adhesion	GO:0001952~regulation of cell-matrix adhesion
		Mdk	0.588546	-0.0719155	-1.01375	-1.01357	-2.37014	-2.03313		Prl2c2	-0.361891	-0.427533	-0.253202	-1.51593	-2.74172	-1.50263				2fold	18.8713	18.2609	18.5185	16.8421	17.7083	9.67742	23.8095	10.8696	22.2222	28.5714	24	0
		Ctsw	-2.05074	0.926227	0.332668	-2.58399	-1.19311	-1.18944		Gpx8	-0.67797	-0.521898	-0.090445	-1.5047	-2.28839	-1.79511				4fold	12.1693	12.1739	12.037	11.9298	12.5	8.06452	9.52381	8.69565	0	7.14286	8	0
		Tpm2	2.66791	5.05688	4.14978	1.69849	1.91907	2.82804		Gcnt1	-0.193457	-0.119747	0.564046	-1.59025	-1.97927	-0.875338				8fold	43.0335	47.8261	48.1481	44.2105	41.1458	35.4839	40.4762	43.4783	77.7778	42.8571	28	0
		Rmrp	3.15964	0.784202	2.5736	1.1557	0.045422	-0.0056462		Vsig1	0.388531	0.270529	0.783465	-0.953973	-1.12361	-1.23146
		Plscr2	-0.514536	1.29287	1.25552	-0.74049	-1.35911	-0.769617		Edn1	3.62393	3.58847	3.78423	2.15382	1.50764	1.85691				total percent	100	100	100	100	100	100	100	100	100	100	100	100
		Olfm4	2.74423	1.9904	3.3177	0.332336	-0.654565	1.76468		Il33	1.12807	1.21684	1.83357	-0.664919	-0.579818	0.241535
		Hspb1	3.33797	4.42948	3.72866	1.85679	1.64807	2.17403		Map6	-0.959598	-0.561679	-1.37733	-2.36121	-2.07834	-2.09331		Fig 4f		MAT			SEM			Tissue
		Sprr1a	8.05646	10.4643	10.3116	7.70479	8.32528	7.63019		Slc12a4	-0.428735	-0.19925	-0.590345	-1.42367	-1.71772	-2.37955			Nid1	0.074711	0.217603	-0.36801	1.23289	3.01119	2.82958	4.68764	4.404	4.35982
		Ntm	1.00508	0.783373	1.96308	-0.360794	-0.181383	-1.16207		Klhl13	-0.583908	-0.0749865	0.384514	-1.86407	-1.91236	-0.957106			Pxdn	1.91722	1.87875	1.87776	3.30388	3.18831	3.71735	3.22274	3.02437	2.95586
		Padi2	1.28122	2.20869	2.31767	0.0675148	0.353402	0.00197514		F3	4.94506	4.97513	5.55595	3.46768	3.26225	3.54426			Msi1	-0.57335	-2.30712	-1.51073	1.08294	-0.14535	0.092099	0.858856	0.930404	0.756323
		Htr1d	-1.51345	0.315311	-0.0279265	-1.4846	-2.59542	-1.44671		Tnf	2.32851	2.15285	1.54484	0.721495	0.469313	-0.243687			Dbn1	1.9098	1.77532	2.14002	3.32007	3.97202	3.78811	4.32753	4.73916	4.62856
		Dynap	-2.38516	-2.15196	0.817279	-1.62954	-1.4562	-3.32193		Ly6d	2.96356	2.8957	2.2967	1.38881	0.781972	0.92823			Chgb	-0.17223	-0.54425	0.168321	1.69573	2.59083	1.45208	3.3822	4.40611	6.36145
		Rrad	-0.311469	1.25637	0.893129	-1.11375	-0.399972	-1.51313		Stx11	-0.478764	-0.40446	-0.278284	-1.75794	-1.93008	-1.53472			Nrg1	-1.57614	-2.80092	-4.0593	0.044506	-1.12813	0.29092	-0.09441	-0.10943	0.432756
		Fbln2	3.59242	3.84748	5.17597	2.80096	2.70551	1.8311		Nbl1	2.73095	2.49161	1.77451	1.15514	0.950147	-0.314978			Pyy	0.445356	-1.00697	-0.10247	1.33139	2.43384	2.06723	0.745943	2.51117	3.07022
		Dpysl3	1.64525	2.48268	2.63271	1.13775	0.18315	-0.15367		S100a6	7.85958	8.11725	7.6674	6.562	6.06291	5.78337			Cpt1c	-1.84158	-3.18889	-1.65182	0.405023	-0.59951	-0.87969	0.870361	0.645314	0.671955
		Plekho2	-0.756896	-0.661424	-0.577323	-1.96476	-2.06662	-2.02952		Tacstd2	-0.0970343	-0.0909028	-0.0415225	-1.35724	-1.70364	-1.40266
		Samd14	0.48133	0.0981055	-0.291371	-1.16774	-1.51303	-1.60893		Pxdn	0.849615	0.728243	0.760528	-0.671926	-0.717074	-0.826261		Fig 4g		MAT			IEM			Tissue
		Abcg1	0.786412	0.979857	1.25864	-1.33103	-0.940548	-0.0056911		Sox21	-0.292917	-0.497596	-1.16486	-1.52883	-2.33961	-1.86011			Col4a2	-1.48841	-1.71164	-2.02446	0.761609	0.840217	0.628708	1.2595	2.3196	1.57285
		Flt4	-1.10867	-0.0117203	-0.63422	-1.90145	-1.97521	-1.83652		Nes	0.224102	0.414363	0.45833	-0.976878	-0.984197	-1.3133			Nid1	-1.9599	-1.81144	-1.80891	-1.04228	-0.66484	-0.5551	-0.29873	0.222137	0.464459
		Cpt1c	0.510061	-0.395967	-0.636024	-1.39967	-2.25388	-1.2576		Prkcdbp	1.06116	0.804235	0.750281	-0.763183	-0.651815	-0.446315			Lama3	-1.6294	-1.8819	-1.87089	-0.91203	-0.85332	-0.74369	-0.5939	0.853604	0.023901
		Wnt6	0.836991	1.853	1.8886	-0.948285	0.650195	-0.567941		Ppp1r14a	-0.0885278	-0.732493	0.188059	-1.2301	-1.13835	-2.49508			Flna	2.8568	2.63558	2.61426	3.82076	4.01717	3.96565	3.82867	4.82812	4.13508
		Bik	4.36381	4.43081	4.00027	2.67169	2.6502	1.97605		Slc4a11	0.212706	0.414698	0.0558398	-1.13148	-0.99435	-1.42806			Gsn	3.74319	3.60474	3.2537	4.74759	4.82215	4.49821	5.50083	5.93739	4.97234
		Ptgs2	6.10585	6.82205	8.74731	5.48284	6.40253	5.55129		Glipr1	3.71644	3.83572	4.34559	2.45351	2.08819	2.56245			Tuba1a	2.87517	2.76113	2.3714	3.78859	3.86419	3.53648	4.45237	4.75707	4.27815
		Fn1	6.54556	7.63623	8.17174	6.10288	5.58913	5.67802		Ctgf	2.31203	2.43172	2.80739	1.21605	0.921375	0.693962			Tm4sf4	6.20257	5.97537	6.07918	7.23749	7.10542	7.50047	7.80503	7.41162	7.19914
		Upk1b	-0.396379	-1.36523	0.45877	-1.52343	-1.60683	-1.88153		Hsd17b14	0.903031	-0.229327	-0.22146	-1.09584	-0.789861	-1.58879			Procr	-2.36947	-2.58502	-2.46404	-1.15262	-0.70897	0.150638	0.984356	0.940197	0.996476
		Cpe	5.33833	5.64188	6.29253	3.82305	4.15443	4.12689		Tnfrsf19	2.14261	2.1345	1.83158	0.675699	0.285083	0.54304			Mcpt2	-1.00137	-1.47118	-0.99794	0.636386	0.537366	1.28252	1.21832	1.16258	1.61269
		St3gal2	0.22325	0.364393	0.0603656	-1.39298	-1.33692	-1.11734		Ereg	0.712446	0.687303	1.50272	-0.53724	-0.764045	-0.109477			Icam1	-1.39458	-1.45964	-2.21636	0.008069	0.160494	-0.3631	0.488895	0.299338	0.671556
		Dbn1	3.33444	3.98119	3.79852	1.94769	1.81686	2.17239		Rnd1	-0.34419	-0.619164	-0.797827	-1.60631	-1.46566	-2.51206			Cxcl10	-0.34059	-0.11436	-0.09309	1.12271	1.12656	0.868853	2.53108	1.51814	2.1396
		Slpi	0.833773	-2.23565	-0.157728	-1.2065	-1.7831	-1.54665		Elk3	-0.0891614	-0.267762	-0.156999	-1.17832	-1.5844	-1.70591			Cxcl16	3.21177	3.10434	2.63536	4.34477	4.30337	4.05096	5.6406	4.91619	4.6493
		Msi1	1.14949	0.00599204	0.221469	-0.373226	-1.72708	-1.14902		Ddah2	2.46959	2.49143	1.63322	0.931078	0.939731	0.141093			Timp3	-0.05883	-0.42413	-0.10991	0.700227	0.987117	0.882158	1.1248	1.38668	1.98107
		Cd1d1	-0.491545	-1.45349	0.114303	-1.555	-1.86647	-2.04319		Pear1	0.359465	0.36783	-0.205237	-1.02537	-0.907075	-1.65654
		Cntfr	-0.687604	0.267452	0.555551	-1.68136	-1.11902	-1.22579		Gramd1a	0.868355	0.767418	-0.57073	-0.785428	-0.529893	-1.51247
		Lcn2	-2.12147	-0.212339	0.671112	-1.09699	-2.49005	-1.41565		Clcf1	-0.666931	-0.692492	-1.05906	-1.71672	-1.54056	-2.77626
		Try5	1.90223	-3.32193	2.06239	0.949251	-0.933383	-2.4847		Bik	1.83296	1.65086	1.27464	0.391867	0.247429	-0.224157
		Msn	5.28813	6.15557	6.66884	4.19096	4.67707	4.36753		Maml2	-1.24137	-0.887022	-0.732205	-2.00505	-1.80616	-2.29098
		Rragb	-0.299642	-2.13783	-0.388125	-1.81866	-1.91177	-2.26858		Pik3ap1	0.832655	0.653592	0.774604	-0.712915	-0.359507	-0.819809
		Cnfn	1.21685	4.60514	5.17698	1.86311	3.57249	1.95131		Samd4	-0.359781	-0.358219	-0.214287	-1.42806	-1.54529	-1.62618
		Gm12603	2.53847	3.72343	4.38252	1.25691	2.60802	1.98947		Chrnb1	2.15662	2.20426	1.90514	0.780369	0.580666	0.529101
		Ppp1r18	1.73224	2.64371	2.38284	0.618229	0.824401	0.538975		Nid1	-1.04228	-0.664839	-0.5551	-1.9599	-1.81144	-1.80891
		Ces1f	-1.80099	0.422018	0.742748	-1.8589	-1.70767	-0.640414		Ptgds	1.92506	1.78481	0.802433	0.511316	0.186906	-0.307971
		Cd200r3	0.463193	2.11504	0.762204	-1.13731	-1.43841	0.740824		Rbms3	-0.717691	-0.867963	-0.45572	-1.61507	-2.04983	-1.75991
		Vcam1	-0.401322	-1.49117	0.53663	-1.15035	-1.80299	-1.92312		Ptpn14	-0.295195	-0.297585	-0.433119	-1.42489	-1.58095	-1.60465
		Pgf	-1.05985	0.826168	1.44048	-0.959663	-1.05752	-0.412798		Fam89a	0.114064	0.508794	-0.132279	-1.30615	-0.572409	-1.57769
		Clca3	-1.14982	3.07122	-1.75071	-0.752097	0.0894751	0.477978		Edn3	0.331464	0.183061	0.283708	-0.943419	-1.41864	-0.765648
		Lipg	-0.482035	0.0983778	0.74743	-1.04552	-2.24709	-0.755712		Mapk11	0.552357	0.381306	0.0407452	-0.651867	-0.955522	-1.3317
		Mapk4	0.677621	-0.0869685	1.46307	-0.0154354	-1.23509	-1.14827		Nox1	4.05425	4.10108	4.1717	2.67841	2.39838	2.83818
		Papl	2.23587	2.92094	3.70878	1.80374	1.72994	0.448129		Arl4c	1.64766	1.73152	1.59021	0.554775	0.193204	-0.00641983
		Cdkn2a	3.48352	4.54926	4.75499	2.58331	2.58285	2.9389		Syt8	0.930707	1.00829	0.348901	-0.00453864	-0.846213	-0.941401
		1700007K13Rik	2.32164	0.931774	0.389203	0.234023	-0.60342	-0.0497406		Rmdn2	-0.727865	-0.50706	-0.196239	-2.17396	-1.50023	-1.29691
		Ehd2	2.33737	4.26599	3.7037	1.59208	2.47761	1.83525		Rdh10	5.47846	5.41119	5.91883	4.11681	3.96598	4.38333
		Glipr2	4.03453	3.84981	4.92805	2.99674	2.32033	2.8083		Adam8	0.681332	0.756161	0.8085	-0.215543	-0.512413	-1.06986
		Mcam	3.18791	2.74878	2.73324	1.6254	0.945952	1.30823		Tnip3	0.0285211	-0.217456	0.940783	-1.00566	-1.37289	-0.496368
		Atp6v0e2	0.671366	-0.999639	-0.26102	-1.48418	-1.58896	-1.09554		Arnt2	0.878796	0.919744	0.533852	-0.247666	-0.617344	-0.695512
		Gulo	1.81839	-1.74465	1.54925	0.700786	-0.980415	-1.8269		Acta1	5.05975	5.1174	4.83891	3.66543	3.66678	3.43608
		Vash1	-0.20048	0.881539	-0.362939	-1.52448	-1.25678	-0.778551		Sptssb	2.18628	2.07825	3.38391	1.42209	0.863891	1.51178
		Plekho1	0.982495	1.67802	1.62431	0.193696	0.00211488	-0.367423		Ttc9	-0.012196	-0.340762	-0.0179282	-0.93858	-1.31636	-1.70585
		Abtb2	2.15001	1.87401	2.27353	0.774114	0.575796	0.340346		Efemp1	-0.66225	-0.816263	0.449641	-1.8587	-1.53129	-0.907194
		Edn1	4.20794	5.12575	5.33547	3.73803	3.05281	3.28799		Hemt1	0.601773	0.331614	0.591938	-0.799679	-0.729184	-0.670853
		Hrk	0.176284	-3.32193	-0.285791	-0.652439	-2.82667	-3.24286		Lamb2	1.57827	1.52757	1.28518	0.303377	0.177739	-0.0447899
		Slc27a3	2.31413	1.12763	1.04464	0.594615	0.0800122	-0.439954		Gml	0.189919	0.467248	0.558248	-0.676937	-0.889827	-0.872829
		Sectm1b	4.50665	3.57721	3.6956	2.21622	2.39227	2.66711		Pthlh	2.56836	2.621	2.02534	1.45673	1.11799	0.534858
		Ghrl	5.4286	5.34084	5.39838	4.04864	3.82368	3.5834		Nkd1	0.0627199	0.0788421	-0.505396	-1.04412	-1.29132	-1.44333
		Ctxn1	4.62166	5.09544	4.75884	3.18529	3.27194	3.40575		Ccl20	3.01747	2.93964	3.60871	1.96398	1.7315	1.89215
		Lrrc8c	1.32252	2.35553	2.81826	0.646596	1.07699	0.60465		Arhgap40	-0.357572	0.137351	0.216709	-0.96654	-1.12967	-1.36477
		Wnt7b	3.42669	1.66491	3.86431	2.64445	1.18862	0.484179		Mdfi	2.16841	2.19045	1.33053	1.00577	0.78586	-0.0927878
		Ptp4a3	5.786	5.25063	4.95503	4.19175	3.67764	3.54456		Ada	4.96968	4.92987	4.83299	3.6863	3.60526	3.35671
		Gdpd3	-0.898506	-0.602261	-0.0110369	-1.39624	-2.39287	-1.40291		Fstl1	0.249955	-0.144788	-0.202957	-0.916941	-1.28803	-1.29317
		Resp18	0.350509	-0.153317	0.403802	-1.39669	-1.74983	-0.458182		Rem2	0.335094	0.214697	-0.435179	-1.34029	-0.934204	-0.976194
		Pxdn	3.31841	3.20405	3.72828	1.95492	1.91746	1.91649		Syt12	-0.182246	-0.190111	-0.179201	-1.07504	-1.04928	-1.8528
		Mov10	2.16733	2.31111	2.09525	1.04395	0.478785	0.589562		Cxcl10	1.12271	1.12656	0.868853	-0.340585	-0.114362	-0.0930863
		Mmp11	2.97444	2.71408	2.57554	1.69099	0.921139	1.13925		Csf2	-1.18068	-1.52929	-0.420578	-2.10471	-1.75292	-1.88075
		Procr	3.84722	4.61486	5.18619	2.9683	3.12531	3.34396		Syde1	-0.0787907	-0.0941362	-0.804781	-0.838025	-1.459	-1.93095
		Csf1	3.13133	2.18482	3.10619	1.87016	0.665002	1.42745		Lama3	-0.912027	-0.853321	-0.743687	-1.6294	-1.8819	-1.87089
		Fam212b	1.8758	0.773363	1.62844	0.28863	-0.305266	0.226558		Capn2	2.99871	3.28074	3.45754	1.96953	2.02398	2.01354
		Slco2a1	1.19841	0.594453	2.39734	0.61035	-0.629762	0.33237		Mrc1	0.291344	0.0247055	0.834355	-0.627104	-1.03761	-0.501557
		Serpinb9	4.79158	4.94939	5.95456	3.88254	3.44578	4.14057		Agr3	2.09133	2.45974	2.24031	1.35089	0.858252	0.865404
		Sectm1a	2.23301	1.16693	1.24744	0.854786	-0.0378316	-0.433689		Ctxn1	2.90535	2.79038	2.16806	1.77971	1.6669	0.561487
		Ngf	-0.778828	0.385497	2.26658	-1.19141	0.275543	-0.0845739		Oas3	-0.45056	-0.384981	-0.413888	-1.2557	-1.35024	-1.71549
		Gpr126	4.8273	4.32262	5.95703	4.37838	3.3368	3.15346		Fam46b	0.383972	0.29178	0.148283	-0.757165	-0.750506	-0.963422
		Ly6c1	6.88753	7.07649	8.3726	6.84402	5.59304	5.54911		Sertad4	1.28333	1.30911	1.40091	0.389853	0.0893883	-0.0412494
		Sdc3	1.66596	2.00546	1.85468	0.590607	0.319676	0.431281		Gm12603	-0.0971191	0.547292	0.684406	-0.990581	-1.41095	-0.0331133
		Tuba1a	4.54287	6.67752	5.5466	3.55922	4.5771	4.75273		Cxcl16	4.34477	4.30337	4.05096	3.21176	3.10434	2.63536
		Insl6	0.3929	0.831561	0.729679	-1.33452	-1.56783	0.244936		Pgc	2.17109	2.15267	1.47319	1.24071	0.871986	-0.100936
		Ldha	4.29421	-0.101454	4.43896	2.47927	0.429354	3.11348		Fam20c	3.8864	3.89129	3.32096	2.61618	2.65882	2.15755
		Ret	-0.0507445	-1.88587	-0.258691	-1.04482	-1.98516	-2.26309		Flna	3.82076	4.01717	3.96565	2.8568	2.63558	2.61426
		Trnp1	1.30309	0.55094	0.454313	0.154324	-1.45747	-0.630242		Tnfrsf11b	1.20944	0.942924	1.43353	0.28707	-0.0593326	-0.113598
		Bmp1	2.68652	2.73085	2.90281	1.5362	1.33542	1.17617		Nt5e	-1.01894	-0.868911	-1.18647	-2.0476	-1.94922	-1.73594
		Ptgs1	2.17309	3.03633	3.71797	0.935663	2.45574	1.19228		Fmnl3	0.360465	0.497679	0.141877	-0.494357	-0.732455	-1.07784
		Mpdz	0.581072	-0.0986507	0.487754	-0.852125	-0.805197	-1.08085		Cald1	-0.85427	-0.422996	-0.0613709	-1.20194	-1.90541	-1.20416
		Slc4a11	5.59429	4.90799	5.69724	4.37297	4.34697	2.88444		Ly6c1	1.84435	1.51737	2.24641	1.19075	0.577112	0.253009
		Eif5a2	-0.0870053	-1.1931	0.000780287	-1.51344	-1.77441	-1.22334		Ripply3	-0.302721	-0.169553	0.0773907	-1.52717	-1.00193	-0.986193
		Ism1	-2.25159	-0.145934	-0.489581	-2.8879	-0.944904	-2.23301		Ldoc1l	-0.387615	-0.130455	-1.0065	-1.06415	-1.48473	-1.90152
		Phlda3	6.62811	6.09777	6.39492	5.36878	4.75767	4.66405		Sectm1a	1.8336	1.78261	1.58006	0.743179	0.488772	0.483395
		Mmp14	6.71685	7.09363	7.0236	5.64367	5.75889	5.10322		Hspa1a	-0.768074	-0.872538	-1.26226	-1.79646	-1.76239	-1.96281
		Snn	3.35272	3.48769	3.25056	1.98105	1.7084	2.1715		Tm4sf4	7.23749	7.10542	7.50047	6.20257	5.97537	6.07918
		Casp4	1.38129	1.55312	2.06594	0.367393	0.0728165	0.563968		Tdrp	-0.90746	-0.317556	0.0232468	-1.15948	-1.23846	-1.64345
		Nkain1	3.3033	3.6453	3.73756	2.10795	2.28594	2.12185		Nfe2l3	-0.73889	-0.633179	-0.200916	-1.53498	-1.61447	-1.24958
		Arg1	-2.61234	-0.664119	-0.225487	-2.32313	-1.57968	-1.88799		Glis2	0.524676	0.447272	-0.297729	-0.241264	-1.14173	-1.15097
		Chga	2.79251	3.73677	2.87699	1.13687	2.47859	1.47382		Il1rn	4.70705	4.47335	4.83886	3.53983	3.37544	3.57181
		Cdhr2	2.99276	5.2881	4.65227	2.72139	3.26194	3.47328		Zmynd15	1.27697	1.5499	0.789913	0.558042	0.117812	-0.43943
		Cxcl5	6.49711	4.55025	6.04133	3.8116	2.47635	5.59826		Myof	1.65397	1.71038	2.20311	0.808747	0.500211	0.907452
		Cav1	1.96754	2.71798	4.27519	2.15392	2.4458	0.656066		Rbpms	1.62938	1.84776	1.46014	0.778797	0.752552	-0.0815954
		Slc28a3	1.37936	2.11568	2.99692	0.31956	0.955194	1.40402		Plaur	4.3732	4.42066	4.02526	3.36133	3.32868	2.52847
		Abca1	0.203677	-0.711653	-0.0336153	-1.40247	-1.42864	-1.07335		Adamts1	-0.715751	-0.909003	-0.643579	-1.65339	-1.81542	-1.49144
		Lyz1	2.73002	4.35828	4.49328	3.02439	1.97073	2.80464		Timp2	0.602694	0.740608	0.50341	-0.251958	-0.337424	-0.761631
		Pbp2	0.470688	3.57809	1.54724	0.892717	1.48655	0.767748		Fam43a	0.308174	0.50929	0.0987941	-0.505787	-0.593206	-1.10619
		Zfp750	3.68013	2.72467	2.94569	2.06942	1.69408	1.63295		Fgd3	0.166677	0.324223	0.36888	-0.416749	-0.622843	-1.30217
		F2r	5.3056	5.87791	6.07109	4.30992	4.53989	4.34337		Ccdc109b	-0.665285	-1.36156	-0.951072	-1.66812	-2.05964	-1.74164
		Glipr1	6.87373	7.57652	7.7681	6.05905	5.74947	6.33494		Gsn	4.74759	4.82215	4.49821	3.74319	3.60474	3.2537
		Slco3a1	2.02107	1.82639	2.01923	0.730131	0.62294	0.527341		Nos2	1.59088	1.67374	1.49978	0.700653	0.596449	0.128255
		Rusc2	2.96795	3.69873	3.75505	2.09176	2.37583	1.94296		Hspa1b	1.24993	1.47444	1.09649	0.249142	0.154881	0.19823
		Col2a1	-0.617269	-1.01658	0.376235	-1.33343	-1.09236	-1.96592		Ano1	2.00954	2.09877	2.05347	1.16336	0.892554	0.770457
		Dscaml1	2.3743	0.409863	1.62441	1.33512	-0.433949	-0.696132		Timp3	0.700227	0.987117	0.882158	-0.0588321	-0.424134	-0.109911
		D630045M09Rik	1.66361	2.92291	2.78884	1.5712	1.05854	0.955305		Ccdc3	3.20407	3.25939	2.70693	2.10926	2.07422	1.69115
		Ambp	-0.579053	-0.46203	-1.22661	-1.80074	-2.12958	-1.41509		Rab34	0.972391	0.898286	0.645656	0.187717	-0.311152	-0.51868
		Dmbt1	-0.477364	4.27682	1.21575	0.674958	0.906567	2.43843		Mtcl1	-0.663431	-0.698061	-0.879048	-1.48077	-1.38706	-2.01134
		Fignl2	-0.826399	0.22976	-0.185084	-1.25986	-1.7471	-1.04406		A430035B10Rik	-0.735192	-1.01278	0.728835	-1.14245	-1.34972	-0.76688
		Mapk12	2.56236	1.97861	2.18139	1.23571	0.554913	0.969955		Tlr2	1.06718	0.917875	1.07322	-0.09409	0.0545109	0.000663487
		Padi4	-1.16711	0.459432	-1.26251	-1.67864	-1.44439	-1.38438		Tmem181c-ps	1.4113	1.34987	1.70952	0.506703	0.156319	0.631551
		Fam102a	5.35318	5.27726	4.42426	3.60341	3.94651	3.64583		Lgals3	5.78549	5.73723	5.2926	4.86288	4.53584	4.03958
		Lax1	2.36892	3.33455	3.89548	2.1054	1.95908	1.96858		Tubb6	0.823048	1.51214	1.19591	0.266936	0.275329	-0.0504173
		Tspan17	2.45113	2.23129	2.66858	1.37293	0.719902	1.31172		Azgp1	-1.24755	-0.939914	-0.558289	-1.41797	-1.57278	-2.23837
		Ltbp1	2.16318	2.42407	3.6284	1.99898	1.55419	1.0373		Ltb4r2	0.0428824	0.039721	-0.596457	-0.403548	-1.56931	-1.51421
		Zfp697	0.619554	2.16149	2.55172	0.405317	1.24355	0.268889		Plat	3.55074	3.57491	3.72053	2.63254	2.55407	2.45988
		Dmrta2	1.87834	0.592799	1.25485	0.968467	-0.263686	-1.26315		Serpinb9	0.485705	0.327158	1.30588	-0.43189	-0.209573	-0.0307651
		Rhoc	6.19292	6.44942	6.79457	5.32419	4.85309	5.32213		Capg	4.13999	4.23747	4.15239	3.32176	3.23069	2.69482
		Fscn1	2.12818	3.60161	2.42321	1.72921	1.09459	1.81014		Upk1b	1.21462	0.70892	1.04283	0.134218	-0.118259	-0.0135061
		Pdpn	-0.584023	0.405404	-1.63839	-1.27384	-1.85155	-1.25691		Gm766	4.14991	4.05991	4.76719	3.15088	3.001	3.66185
		Susd4	0.818302	0.151183	-0.0772891	-0.332867	-1.32962	-0.931998		Cldn6	-1.17199	-0.147106	-0.461047	-0.790217	-1.73099	-1.90659
		Tnfrsf9	-0.37434	0.588709	0.422577	-0.886297	-1.36155	-0.498199		Anxa5	4.80172	4.8234	5.13913	3.85911	3.83257	3.91397
		Slc27a6	-0.980241	1.6818	0.866196	-0.384619	0.249239	-1.11358		Tuba1a	3.78859	3.86419	3.53648	2.87517	2.76113	2.3714
		Cpeb1	-0.102081	-1.60446	-0.15695	-0.745798	-2.39195	-1.91362		Ptpn13	-1.12451	-1.18095	-0.635775	-1.70146	-1.81766	-1.71742
		Ereg	2.63843	2.15109	4.35659	2.601	2.30369	0.850847		Emp3	2.11278	2.18939	1.62605	1.082	1.2641	0.474867
		Pard6g	1.62496	1.48311	1.44896	0.375112	-0.00808874	0.464104		Vnn1	2.1528	2.13433	2.73057	1.25704	1.27126	1.48506
		Meis3	1.63052	1.45569	1.37776	0.246809	0.119368	0.412879		Pmp22	-1.02282	-0.505486	0.18039	-0.929319	-1.64333	-1.18279
		Ano7	-1.65545	0.490611	-1.35472	-1.72417	-1.67297	-1.21689		Bok	5.15253	5.10566	4.333	4.12142	4.11009	3.21891
		B4galnt2	3.38714	-2.9726	2.36911	2.5364	-0.457889	-2.74496		Hoxb2	-0.871076	-1.04686	-0.931106	-1.57339	-1.33981	-2.47673
		Fbln5	1.77785	-1.83617	2.05128	1.09117	-0.0953517	-1.49485		Prkar1b	-0.538652	-0.605679	-0.90494	-1.48912	-1.27567	-1.7369
		Slc6a14	-1.13706	0.546966	0.714391	-1.84759	-0.899184	-0.258946		Cyp3a13	6.02244	5.86853	6.596	5.04893	4.96258	5.44068
		Bex1	3.74303	3.92474	4.04493	2.62671	2.69402	2.64398		Slc14a1	0.591507	0.539809	0.429407	-0.394566	-0.380424	-0.455542
		Tuft1	5.45901	4.90815	6.03307	4.64134	4.15755	3.93597		Rasal1	-0.490979	-0.692033	-0.893657	-1.41724	-1.2477	-1.87571
		Ltc4s	2.79793	3.81942	2.75078	1.65721	2.20683	1.98602		Cmtm3	-0.03552	-0.222581	-0.712171	-1.13527	-1.32115	-0.994068
		Pnliprp1	0.264705	0.709732	0.0792286	-0.710206	-0.705373	-0.808966		Bmp8b	2.55903	2.57496	2.46336	1.75959	1.60068	1.24336
		Lor	2.8542	3.78957	3.67124	2.56995	2.63094	1.09378		Gpr20	-0.946777	-0.173318	-0.794372	0.454565	0.487219	-0.161968
		Ddah2	2.94374	3.30478	2.7895	1.68555	1.32433	2.22365		Slc51b	0.967678	0.407657	0.09661	1.13089	1.57659	1.70129
		Cers3	1.60908	1.78673	2.77061	0.8161	1.17259	0.783633		Fbp1	4.40859	4.29053	4.39693	5.30433	5.4792	5.31871
		Loxl1	-1.38689	-0.573252	-1.08268	-1.487	-2.57805	-1.7971		Akr1c14	2.46531	2.36926	3.5419	3.5342	3.55402	4.42731
		Dse	1.70086	2.56452	2.77538	1.10772	1.29421	1.17524		Upk3b	2.85285	2.73107	2.05092	3.76785	3.80139	3.10151
		Rnd1	3.0858	2.79507	4.3222	2.73778	2.65034	1.04999		Prkar2b	-1.28208	-0.902136	-0.444633	-0.0770517	-0.241983	0.382302
		Gsn	6.24577	7.41621	7.11281	5.45467	5.86248	5.90197		Tcf24	-0.24042	-0.254749	0.341644	0.710878	0.89521	1.14073
		Wnt10a	1.34548	3.13034	2.72967	0.221778	2.36233	0.523		Kcnma1	-1.24522	-1.22482	-1.2682	-0.496403	-0.358595	-0.359886
		Timp2	6.6373	6.48862	6.90392	5.89655	5.28615	5.01475		Gpr133	-0.131424	-0.0626164	-0.650705	0.675175	0.883464	0.454365
		Ncs1	3.14658	2.64417	3.42175	2.37324	1.88516	1.15655		Mptx1	1.18703	1.43598	2.22945	2.57555	2.71148	2.83838
		Flna	6.78601	6.88479	7.37094	5.87554	6.00305	5.47453		AI118078	0.633403	0.830864	0.0516686	1.69664	1.64314	1.24531
		Cdc42ep3	0.222792	0.356459	0.775118	-0.261789	-0.746763	-0.972336		Pla2g10	0.220355	0.429439	-0.0658504	1.43409	1.17781	0.983247
		Sh3d21	1.83375	1.41929	0.993138	0.130028	0.346826	0.390855		Mgll	-1.56376	-1.5331	-1.87148	-0.761519	-0.615291	-1.18887
		Clic3	4.14997	4.78642	4.33615	3.21326	3.25228	3.22734		Acer1	-0.0717639	0.0909984	0.0329401	1.06275	0.98879	0.991144
		Fam81a	-0.560866	1.96985	0.822901	-0.924571	0.326825	0.151755		Ctrb1	2.72249	2.87775	2.39364	3.81974	3.84538	3.55867
		Myo3b	-2.08195	-0.619195	-0.397486	-2.22713	-1.61697	-1.56358		2610528A11Rik	6.15437	6.04337	5.99603	7.15169	7.29599	7.01952
		Cldn6	4.05014	5.42783	5.59284	3.85336	3.81095	4.17975		Cbr2	-1.41187	-1.83168	-1.68364	-0.669696	-0.462986	-1.38519
		Ltk	3.1132	1.65254	2.05275	1.94079	0.790705	0.566776		Gm2061	0.792755	0.558816	0.999625	1.66408	2.04649	1.88866
		Dok2	0.971001	3.73625	2.54366	0.832258	2.38048	1.19924		Xlr3a	-0.976941	-1.49325	-0.299644	-0.0726754	0.1424	0.327319
		Il3ra	3.15807	2.77675	2.95346	2.19864	1.7898	1.19906		Dpf3	-1.51934	-1.53915	-1.69537	-1.34252	-0.303855	-0.635652
		Fgf13	2.02886	0.672815	2.60695	1.33197	1.03898	-0.514752		Tbxas1	-1.56078	-2.26035	-1.65259	-1.0573	-0.828675	-0.964742
		Scn1b	1.90963	1.70061	0.653968	0.503837	0.167152	0.445568		Apoh	-1.98224	-1.73119	-1.63382	-0.838479	-1.22307	-0.749759
		Tff2	8.68232	11.2462	10.9134	9.26178	9.22756	9.75097		Ros1	-1.56914	-1.6242	-1.29308	-0.800694	-0.655537	-0.313077
		Fam20c	4.38631	4.38335	4.24403	3.37859	2.72055	3.27344		Ero1l	6.70919	6.57451	7.18988	7.77122	7.80931	8.35904
		Ddit4l	3.90831	3.18845	3.22837	2.52078	1.67384	2.55115		Slc7a15	-0.999273	-1.09668	-1.16689	0.0451284	-0.168964	-0.194488
		Lrp11	0.366946	0.317374	0.135853	-0.627632	-1.58764	-0.366528		1810008I18Rik	0.88584	0.703535	0.496922	1.96509	1.98007	1.46475
		Tuba8	1.38393	2.78589	2.54858	1.08265	1.29704	1.20701		Cyp2d22	0.82511	0.898046	0.573122	1.98194	2.04915	1.61138
		Ttc39c	0.849063	-0.528257	0.639371	-0.33565	-1.10149	-0.543341		Rbp7	-0.289198	0.153066	0.822591	1.08017	1.44277	1.67941
		Plin2	6.89379	7.39754	8.51226	6.6206	6.80806	6.25492		Bst1	0.706862	0.514632	1.04168	1.7747	1.86957	2.08331
		Nbl1	3.95188	5.30372	4.69517	3.37265	3.61348	3.71951		Hsf4	-1.49048	-0.67627	-1.59951	-0.415749	0.314975	-0.669586
		2610203C20Rik	-1.53713	-0.524212	0.517165	-1.24516	-1.4971	-1.05892		Aldh1l2	0.943434	0.840113	0.764703	2.02044	1.99299	2.03374
		Serpinb6b	5.68282	5.78114	6.62174	5.23493	4.54705	4.87676		Dlc1	-1.46576	-1.65821	-1.53422	-0.612673	-0.448278	-0.761822
		Inhba	0.147189	2.77658	3.12719	-0.40754	1.82808	1.68951		Pbld1	1.72745	1.804	1.77203	3.11244	3.13811	2.59893
		Sema3e	1.10164	0.88251	2.35508	0.924229	0.144373	0.248778		Grb10	-0.500244	-0.626636	-0.943253	0.498537	0.286621	0.451699
		Sgk1	3.61911	4.2616	4.35475	2.84354	3.00693	2.99333		Adm	2.33469	2.12063	2.65267	3.6516	3.7194	3.43158
		Zfp651	0.866148	-0.0402061	0.352917	-0.203645	-0.938669	-0.777341		Pyroxd2	-0.493148	-0.3894	-0.835924	0.599118	0.932099	-0.0544028
		Rab31	3.84263	3.58771	3.90215	2.95107	2.2196	2.61416		Adprhl1	-1.50801	-1.43951	-1.89896	-0.790681	-0.532654	-0.61559
		Ltb	0.11786	0.981137	0.335998	-0.743965	-0.772111	-0.132549		Nxf7	-0.707814	-1.53011	-1.0474	-0.273204	0.0399231	0.237796
		Gna15	-0.416079	-0.149106	-1.50498	-1.54091	-1.93818	-1.12989		Slc22a13b-ps	-1.82375	-1.65218	-1.37848	-0.917559	-0.22238	-0.816248
		Sst	3.78502	4.04594	3.58744	3.10199	2.78661	1.84787		Cyp2c70	-1.30713	-1.29918	-1.15586	-0.284405	-0.578224	0.214647
		Fblim1	5.79715	6.13604	5.85868	4.77024	4.78849	4.79115		G0s2	0.748985	0.397573	-0.171217	1.80257	1.87876	1.00032
		Kif1a	-0.622126	-0.54225	-0.0962753	-1.59152	-1.75123	-0.846441		Piwil4	-2.16636	-1.91657	-1.81124	-1.08198	-0.965055	-1.00643
		Igfbp3	2.06651	3.57586	4.15185	2.71938	2.5772	1.51007		Col26a1	-1.28265	-1.30532	-2.18535	-0.352728	-0.0240617	-1.24267
		Tnfaip3	3.74937	4.6895	4.74128	2.59085	3.6982	3.45549		Tff2	0.185562	-0.171329	0.465274	1.84171	1.47733	1.12451
		2021-09-01	0.685375	-0.443776	-0.0137347	-0.51854	-0.902281	-1.19116		Mbl2	-1.90816	-1.69964	-2.07652	-0.802031	-1.2247	-0.566699
		Dstn	9.17645	9.9253	10.4108	8.66559	8.66501	8.98461		Pdia2	-0.295631	-0.373793	-0.566575	0.860772	1.24034	0.649928
		Ier5	5.64723	4.72085	6.03782	4.92867	4.3296	3.83048		Alox12b	0.291969	-0.126959	-0.0375694	1.56949	1.60981	1.14102
		Klk6	-1.66522	0.755896	-0.0643155	-0.861859	-1.36591	-0.799601		Hist1h4d	-0.493022	-0.700036	-0.869148	-0.427285	1.59132	0.00313589
		Sema4f	-0.249311	1.19431	0.977727	-0.838241	-0.10661	0.00641868		Itga7	-2.01208	-2.32154	-1.63076	-0.666253	-0.934395	-0.977531
		Slc43a3	2.08784	-0.379365	1.11695	1.06079	-0.271712	-0.88376		Emid1	-1.81577	-1.31694	-2.14304	-0.383074	-0.170175	-1.21494
		Egfr	3.49226	4.12242	4.57509	2.92815	3.06394	3.05451		Enpp7	-1.70219	-1.46644	-1.84075	-0.46615	-0.0918235	-0.858162
		Amdhd2	4.92248	5.10253	4.7942	3.50842	4.09925	3.82581		Slc5a4a	-2.05313	-1.88632	-2.16434	-1.06905	-0.723008	-0.939798
		Ifit2	-0.895714	-0.343075	-0.502816	-1.86648	-1.52622	-1.06472		4632428N05Rik	-0.497855	-0.983952	-0.982691	0.886238	0.871623	0.434647
		Adamts7	0.165108	0.401543	-0.120506	-1.24898	-0.787742	-0.482164		Ces1c	-0.48679	-0.884557	-0.44355	1.00918	1.03914	1.0472
		Frmpd1	-0.334063	1.31054	0.411014	-0.722772	-0.0800864	-0.432661		Hist1h2bb	-2.30692	-2.24681	-1.58606	-1.87152	-0.591645	0.127977
		Col4a2	5.13906	5.28633	5.25593	4.49895	4.26131	3.40474		C87977	-2.42448	-1.90497	-1.51112	-0.352065	-0.710229	-0.146876
		Marcksl1	7.16138	7.0747	7.08268	6.3265	5.97847	5.61918		Gm9994	-1.8392	-1.51602	-2.4051	-0.129844	0.0877045	0.093283
		Olfr1372-ps1	0.716368	0.788844	1.22348	0.0989544	-0.89955	0.282048
		Rps6ka2	0.196506	-0.781073	0.624279	-0.307607	-1.158	-1.21528
		Soga1	0.871063	-0.489638	0.0681507	-0.00783487	-1.61768	-0.950431
		Fbxo17	2.89206	3.18735	3.67452	2.40054	2.34014	1.82998
		Armcx1	0.987445	1.10591	1.2483	0.107994	-0.12137	0.283294
		Paqr7	3.09266	4.04785	3.39148	2.44551	2.35208	2.65592
		Actn1	6.47699	7.84694	7.61773	6.02872	6.63805	6.27744
		Ttc12	0.826315	0.584809	0.563841	0.0385148	-0.508293	-0.583616
		Tnip3	4.65636	4.14568	5.2744	3.5034	3.31754	4.11396
		St3gal1	-1.15888	-0.71018	-1.02697	-1.84165	-1.60042	-1.82785
		Col4a1	5.65159	5.34252	5.4724	4.97256	4.4375	3.49238
		Cwh43	5.16181	6.72307	6.56427	5.09934	5.34929	5.21668
		Hsd11b2	-0.162866	1.86713	0.375879	-0.193714	0.189603	-0.122341
		Sirpa	-0.275198	-0.358247	-1.01081	-1.4525	-1.67225	-1.06311
		Zbtb46	0.0448879	-0.69616	-0.311587	-1.03629	-1.55432	-1.0059
		Chst4	1.03403	1.26979	2.1392	0.946379	0.80869	-0.505378
		Grb14	3.33295	3.5407	3.92761	2.69541	2.59611	2.39371
		Sema5a	1.52442	1.16666	2.01902	0.454913	0.593009	0.730331
		Lifr	3.19933	3.28844	4.3776	2.6572	3.14674	1.99856
		Lce1h	-0.969192	-0.120647	-0.483156	-1.10314	-1.82925	-1.19701
		Shisa2	3.38975	3.91058	3.50821	2.69756	2.49135	2.52704
		Igf2bp1	-0.60061	0.542139	-0.0417438	-0.394997	-1.07369	-1.3118
		Ogdhl	0.630517	-0.156883	-0.145443	-1.28429	-1.32428	-0.0597791
		Dfna5	1.01175	1.3128	1.01293	0.385144	-0.0534293	0.0404983
		Fgd3	5.10618	4.66758	5.37779	4.41735	3.88176	3.6996
		Ankrd29	-0.3009	-0.685772	-0.29524	-1.17348	-1.75231	-0.997342
		Irf5	0.295582	0.00970691	0.467196	-0.462871	-0.581754	-0.964362
		Serpinh1	2.1648	1.23245	2.12127	1.79886	0.208742	-0.0893886
		Mtss1l	-0.167962	-1.44309	-0.957059	-1.19264	-1.48261	-2.16835
		Cxx1b	1.52334	1.47125	1.64768	0.999769	0.585001	-0.0896265
		Impact	1.17818	0.35673	1.24378	-0.234628	-0.210742	0.416775
		Dpcr1	3.51665	5.17816	4.03092	2.46394	2.96078	4.18638
		Capn13	3.12138	4.41105	3.42149	2.63143	2.55948	3.01141
		Gadd45b	6.0404	5.25698	6.37203	5.51157	4.71072	4.33747
		B4galt2	1.91388	2.09978	1.88068	1.36672	0.737029	0.753014
		Ccng1	7.50737	6.73711	7.34477	6.44921	5.70795	6.37081
		Mgmt	4.97733	4.71662	4.78988	4.2066	3.50001	3.64104
		Ddx41	5.23606	5.43649	4.99477	4.2244	4.53667	3.82203
		Fjx1	-0.302066	1.10895	1.09702	-0.290512	0.263888	-0.581538
		Gpr137b	3.03464	3.11279	3.87355	2.43061	2.0072	2.68444
		2021-03-03	1.22318	1.11995	1.53179	0.439155	0.549699	0.0259232
		Arl4c	7.17165	6.71591	7.08402	6.33719	6.05872	5.4856
		Fads2	3.43965	5.84693	3.80157	4.30094	6.22415	6.12846
		Vsig1	5.16626	6.58923	5.73434	6.56189	7.03937	7.17799
		Slit2	-0.91143	-1.67664	-0.882265	0.606584	-1.03183	-1.10527
		Fdps	4.82782	7.76591	5.8288	6.23599	7.77422	8.29294
		Npas2	1.16596	-0.606498	-0.628341	1.79978	0.295076	1.08667
		Rbms3	1.63298	0.79073	1.01553	2.45886	1.65769	2.28301
		Pdxp	1.94004	1.56953	0.807866	2.91417	2.50645	1.90195
		Naip6	-0.930534	0.694996	-0.996199	-0.117787	0.846987	1.22083
		Angptl2	1.42572	2.2113	1.62584	2.18116	3.04939	2.99521
		Cobl	1.26843	1.69144	1.22674	2.20175	2.55629	2.4304
		Hmbox1	1.75478	1.59647	1.2978	2.77489	2.26605	2.58855
		Cdon	2.06128	1.24706	2.03482	3.50618	2.59608	1.96228
		Tcf24	0.727136	0.751027	0.572589	2.02047	0.900591	1.837
		1810008I18Rik	2.69156	1.4975	2.41267	3.93226	3.05338	2.53846
		Ugt8a	0.493002	1.40403	0.848317	1.59973	1.73983	2.3831
		Mia	1.21928	2.95459	1.75231	2.57852	3.23317	3.54907
		Cpn1	4.03144	4.62155	4.08082	5.24567	5.54945	5.03771
		Il33	4.98353	6.42637	5.93145	6.34584	7.29112	6.97581
		Nphp3	-0.883162	-0.591545	-1.67942	-0.290217	-0.313764	0.218285
		9330182L06Rik	-1.14292	-0.560092	-0.955016	-0.17377	-0.072504	0.28238
		Arl14	4.20762	4.86019	3.76066	4.81022	4.96937	6.04057
		Arhgef39	1.32569	2.43734	1.74672	3.35748	2.92173	2.34387
		Depdc1a	0.67763	2.42916	1.5048	2.3655	2.66938	3.07028
		Hunk	1.14412	1.94275	0.840838	1.79291	2.09528	3.01984
		Tfrc	6.00301	6.69883	6.09644	6.96907	6.88906	7.9281
		Gm15663	-1.21615	-1.05519	-0.874992	0.185473	-0.294909	-0.44616
		Col4a6	-1.03813	-1.11708	-1.80965	-0.454581	-0.23982	-0.617826
		Dcdc2a	-1.06506	-2.16465	-1.59967	0.0639433	-1.24908	-1.51887
		Ppapdc1b	3.92323	4.73831	4.44542	5.73594	5.46839	5.11015
		Cenpe	1.63617	2.57277	1.5304	3.08523	3.0572	2.95755
		Gadd45g	2.64214	2.99568	2.6851	3.36834	4.31877	3.6432
		Dnaaf3	-0.715093	0.402689	-1.34359	0.246128	0.450982	0.981831
		Fgf9	-0.0749607	-0.0963077	-0.201239	0.75558	0.951774	0.854331
		Alpl	1.29882	1.69015	0.657933	2.6098	2.27826	1.9768
		Kcnc3	0.0895049	-0.764846	-1.50865	0.842182	0.116524	-0.0101969
		Sh2d5	-1.2117	0.279804	-0.721949	-0.382092	0.763726	0.957402
		Medag	-0.128934	0.602314	-1.37818	0.830912	0.602324	1.20779
		Arrb1	1.66169	2.18306	0.817222	2.88693	2.14344	2.97957
		Mki67	2.21913	4.01906	1.27089	3.43631	4.07881	4.40732
		Lgr5	3.08084	5.67952	3.80607	4.6295	5.98518	6.08699
		Sec24d	3.37226	4.02094	4.16401	5.17938	4.90752	4.80322
		Bend5	0.612437	1.47051	0.473049	1.72447	2.05361	2.09872
		Arhgef38	0.0120938	-2.0308	-0.299077	1.00945	0.0736064	-0.0131056
		Isl1	0.589936	-0.121066	0.220516	1.60336	1.30704	0.836247
		Mfsd2a	1.35959	3.28524	2.23606	2.96455	4.16714	3.35004
		Ppp2r3a	2.1109	2.22534	1.69171	3.18444	2.5214	3.46141
		1700001O22Rik	1.1115	2.06567	-0.121909	2.23552	2.51408	2.26342
		Cers6	3.08902	3.07826	3.30647	4.19795	4.35254	4.22995
		Fam13a	-0.798547	-0.00652852	-1.43156	-0.32186	-0.247897	1.13645
		Casc5	0.452068	1.48823	0.863399	1.9453	1.98903	2.25147
		Elovl6	1.13645	3.28049	1.07243	1.93519	3.40407	3.9542
		Wdr54	1.54728	0.456669	0.228849	2.45449	1.68046	1.46929
		Col27a1	0.369818	0.240864	-0.791191	1.30978	1.10162	0.708443
		Cd68	2.42257	3.32056	2.18243	3.11197	3.44692	4.54466
		Espn	1.02328	1.18354	-0.184623	1.50869	1.24533	2.51551
		Ppargc1a	0.809974	0.35816	0.685779	1.42478	1.64919	1.97801
		Neil3	-1.06299	1.30984	-1.56548	-0.123069	1.61877	1.50815
		Zbtbd6	-1.88738	-0.548664	-1.22086	-0.3261	0.205555	-0.484637
		Prokr1	-0.879154	-0.465584	-1.55388	0.1595	0.161036	-0.102169
		Ldlr	9.47048	9.76559	8.31882	10.5409	10.2452	10.5159
		1600016N20Rik	-0.381581	0.53451	-0.81405	0.754982	0.381837	1.4663
		Lif	4.28622	3.82029	3.93532	5.37233	5.04565	5.03688
		Kif21a	0.913822	0.903231	0.978972	2.01301	1.81732	2.22576
		Dpp4	-0.26309	0.0706188	-0.417791	0.697391	0.525788	1.24917
		Gm12888	0.157923	1.59463	1.63093	2.54195	2.82121	1.45591
		5033406O09Rik	0.791139	1.748	1.08232	2.44219	2.39235	2.29908
		Gnat2	-1.19543	-1.49254	-1.46672	0.00427126	-0.857072	-0.646329
		Fzd9	-1.34859	-1.10774	-1.32007	-0.919086	0.202888	-0.421453
		Ccdc18	-0.661876	-0.906992	-1.15953	0.489039	-0.581238	0.202424
		AI118078	1.53505	-0.0326853	1.25456	2.29846	2.6958	1.12646
		Gatm	-0.167032	1.18726	-0.710904	-0.917654	1.2463	2.36923
		Igfbp4	4.07426	4.83718	4.08559	4.97167	6.00783	5.46203
		Slc1a3	1.79126	1.72439	1.45909	2.63438	2.82587	2.94467
		Cldn3	1.74674	2.61154	1.91259	3.63936	2.80218	3.3213
		D10Bwg1379e	1.1938	1.21534	1.47381	2.56142	2.5737	2.15544
		Scd2	7.01659	8.49877	6.98004	8.14953	8.77713	9.40272
		Sema4g	-0.862444	0.883144	-1.19545	0.722274	0.509615	1.57072
		Lrp8	0.836853	1.95686	0.601972	1.74267	2.6285	2.68036
		Limch1	0.767409	1.11737	0.632938	1.30515	2.18476	2.30125
		Itln1	2.16178	1.05329	2.69387	3.858	3.14061	2.56278
		Marcksl1-ps4	1.13941	-0.099139	0.257807	2.04735	1.45655	1.39358
		9130230L23Rik	0.553872	0.456154	-0.162062	1.78178	0.630778	1.65959
		Mrc1	-2.34755	-1.71413	-1.43974	-0.833207	-0.849175	-1.03311
		Sprr2a2	1.92454	2.62277	1.50153	2.95334	3.16483	3.61473
		Acat2	2.28515	5.47502	2.69035	2.93685	5.46027	6.24972
		Upp1	2.64844	3.42516	2.60352	4.11019	3.88906	4.3683
		Fgfbp1	4.02667	5.55011	4.46494	5.55388	5.98316	6.41883
		Gk5	1.14352	1.5397	0.985063	2.49892	2.39214	2.35505
		Slc1a1	-1.63278	0.55957	-1.65368	-1.21555	0.687446	1.29937
		Alyref2	1.74894	2.21129	1.56431	2.80722	3.48379	2.76657
		Hopx	0.583558	2.6136	1.38079	2.37052	3.09494	3.2658
		P4ha2	3.66043	3.40522	2.56193	4.91377	3.99396	4.41453
		Il34	1.25117	1.68527	1.7313	3.29965	2.76524	1.9046
		Itpk1	2.93956	3.02938	2.52979	4.16319	3.89924	4.10143
		Efcab4b	-1.05643	0.664729	-1.16324	0.353606	1.41626	0.6081
		Fgfr2	1.2637	2.76077	1.42658	2.44234	3.11728	3.73172
		Trim66	-1.37428	-3.26499	-1.26628	0.0963523	-0.912871	-2.9903
		Ugt2b34	6.48781	4.99778	5.62823	7.26039	6.08147	7.50673
		Car6	-0.0996954	-3.32193	0.612607	1.57331	0.999495	-0.60841
		Gzmm	-0.99304	-1.03937	-1.85387	-0.0187041	-1.07238	0.179129
		Lss	3.44533	5.00491	4.11306	4.82988	5.61442	6.03515
		Bpifb4	-2.53781	-1.85277	-1.18952	-0.735524	-1.17726	-0.604362
		Cep72	0.868126	2.0986	1.00176	2.67723	2.694	2.60753
		Hist1h1d	-0.28249	0.260387	-0.425335	1.13542	1.27869	0.70481
		Hmgcs1	4.50952	6.55604	4.97754	5.47841	6.4392	7.82506
		Ckb	2.42313	4.4066	3.67789	3.84753	5.49102	5.15069
		Fgf21	1.90063	-3.32193	2.64034	3.86341	3.16697	-1.20605
		Lims2	-1.07584	-0.633676	-1.06879	-0.454654	-0.00185794	0.786621
		Pfkfb4	-1.17566	-0.13827	-1.67272	-0.814981	-0.0949526	1.09163
		Igdcc4	-0.28572	-0.2032	-0.972693	0.869105	0.282558	0.924488
		Ttll10	-0.736156	-1.9876	-1.45004	0.107713	-0.306684	-0.590869
		Cyp51	4.19718	6.06339	5.26505	5.68176	6.55289	7.3055
		Gas2l3	-0.26726	1.01663	-0.109975	1.34583	1.27979	1.96483
		Idi1	3.48583	6.38494	4.37124	4.69815	6.38446	7.44784
		Amica1	-0.207761	1.69786	-0.808508	1.17866	1.7319	2.46594
		Snap25	-1.08712	-1.52962	-0.970857	0.548821	-0.474939	-0.581715
		Pmvk	2.90174	5.50562	3.74348	4.3153	5.91646	6.39013
		Clybl	3.73949	3.46755	3.10339	4.66715	4.47013	5.09099
		Bpifb5	-1.04171	-1.62734	-0.810971	0.34669	0.193507	-0.787356
		Aqp5	8.37214	9.17383	8.46976	10.1329	10.3937	9.434
		Zfp9	0.00742804	-0.201584	0.266157	1.74041	0.857026	1.07572
		Gpr155	-2.43317	-1.42658	-2.13329	-1.66799	-0.859528	-0.620364
		Ndrg1	6.13879	3.84263	6.20572	7.30772	6.65907	7.11911
		Cyp27b1	-2.25284	-1.23826	-2.47682	-1.42715	-0.677359	-0.751412
		A730046J19Rik	0.842786	1.01907	1.73792	2.92158	2.72458	1.81801
		C030037D09Rik	-0.771261	-0.42831	-0.619002	1.11359	0.296064	0.235065
		Kbtbd13	-1.18071	-1.67256	-1.93681	-0.0394171	-0.911736	-0.701588
		F2	-1.87901	-0.665574	-1.32134	-0.247883	-0.174198	0.163022
		Rgs5	-0.690021	-1.21899	-0.722984	0.257397	0.766773	-0.237226
		Ccdc141	1.50585	2.26574	0.804648	2.33108	2.84742	3.49722
		Nup62cl	0.226447	1.00451	-0.432283	1.23391	1.42245	2.18926
		Dmpk	-1.56772	-0.420401	-2.05889	-0.752179	0.691248	-0.446529
		Tanc2	2.13496	0.946529	1.59786	3.4435	2.63529	2.71347
		Fkbp11	4.23346	5.25562	5.0587	6.39655	6.49937	5.86467
		Col9a3	-0.519379	0.187236	-0.436182	0.799228	1.47488	0.745074
		G0s2	1.43535	-1.41361	0.661886	2.70447	2.06516	-0.120048
		Lamb1	-0.822085	-0.296483	-0.701539	0.937224	0.480565	0.486179
		Cdh17	-2.0486	-1.10884	-1.65714	-0.527926	-0.0833965	-0.872483
		Cd209c	-1.58042	-2.077	-0.922131	-0.0191441	0.161875	-1.77503
		Cidea	-0.148522	0.860677	0.46999	1.27834	0.944783	2.57545
		Alox15	-2.44591	-0.886689	-1.68689	-0.786231	-0.364112	-0.184239
		2310014L17Rik	-1.69822	-1.5475	-2.68639	-1.05721	-1.00414	-0.612675
		Ero1lb	0.855304	1.96065	1.53248	3.00016	2.60503	3.0268
		Plekhd1os	-1.70856	0.0333589	-2.47902	-0.121835	0.190438	0.525868
		Fgf11	-1.39697	-0.986002	-2.6158	-0.246486	-0.886838	-0.154557
		Tmed6	1.48934	3.40298	2.67425	3.83576	4.3629	4.1034
		Fam162a	7.12492	6.37693	6.25044	8.51794	7.39638	8.05015
		Afp	-1.85401	-1.19158	-1.28153	-0.679395	-0.836751	0.424041
		Anpep	3.40098	3.89527	2.35496	4.29977	5.14602	4.74447
		C1rl	-1.97607	-0.941792	-2.42653	-0.982289	-0.857134	0.036959
		Pdia2	-1.65111	-1.4898	-1.89425	-0.191773	-0.64955	-0.910548
		Slc9a3	0.647978	3.49434	2.74162	3.34569	4.33623	4.46947
		Prelid2	3.65536	3.21163	3.88698	5.34839	4.2284	5.32003
		Ifitm3	5.79512	6.66957	5.4867	6.7649	7.77974	7.80477
		Stard4	1.61603	3.9006	1.75689	2.95478	3.85876	5.16532
		AU021092	-0.0502335	3.32585	1.15783	3.24475	3.46579	3.93417
		Ace	-0.250421	0.875025	-0.63277	1.19015	1.34421	1.92213
		Pgk1	9.40478	9.19407	8.92509	10.8597	10.2714	10.7553
		Gem	-1.0645	0.0471168	0.626542	1.56266	1.88857	0.342794
		Efna3	1.42003	1.31064	-0.551423	2.81261	2.12287	2.16239
		Tppp	-1.34875	0.400527	-1.05289	0.667293	0.784646	1.22545
		Hapln4	-1.04642	-0.716751	-0.846267	0.904704	0.368668	-0.047993
		Ppp1r3b	0.586183	1.89233	0.666048	2.08883	2.30242	3.26072
		Prss41	-1.2309	-1.77054	-2.54329	0.053046	-1.45329	-0.786383
		Slc1a2	-0.335262	1.74964	0.534878	1.90025	2.30696	2.7529
		Map2k6	1.19503	2.15363	0.764839	2.64174	2.87793	3.31644
		Kcnj1	-0.394902	-3.01959	-0.387136	1.17523	0.590597	-1.3349
		4930415O20Rik	0.310922	1.39417	-1.42575	0.989597	1.48626	2.77628
		Rgs11	-0.714373	-2.12479	-2.90519	0.365301	-1.33924	-0.851774
		3110057O12Rik	-0.6474	-0.137556	-1.03501	0.694657	0.553921	1.14849
		Olfml2a	-2.17458	-0.969791	-3.16743	-1.01721	-0.533627	-0.541062
		Kif19a	-0.0417631	0.473704	-1.67366	0.921878	0.990454	1.71939
		Nr3c2	-1.39455	-1.52727	-2.53244	-0.282981	-1.28173	-0.295868
		Col14a1	-2.54664	-1.88536	-1.60763	-1.67915	-0.341128	-0.770897
		Foxp2	-0.129183	-0.900505	-0.499422	1.26172	0.780537	0.742092
		Pfkp	4.84913	4.45957	4.01716	6.05061	5.6223	6.38132
		Smtnl2	1.93422	1.22125	-0.295422	2.87543	2.33463	2.9584
		Msx3	-1.68002	0.323324	-0.623061	0.821653	1.21959	0.932689
		Cyp2s1	4.88416	4.29399	3.99678	6.52464	5.10784	6.08046
		Plcb1	0.435799	-0.219897	-0.191791	1.81348	1.46309	1.25136
		C1qtnf1	0.788519	2.99901	1.46992	3.14586	3.68742	3.92571
		Tc2n	1.97628	3.03832	2.15776	3.26322	3.3012	4.90713
		Cym	8.45991	9.20267	7.57593	9.78568	9.62811	10.7755
		Pla2g5	0.978964	1.7017	2.24732	3.12177	3.88334	2.65628
		Spp1	6.83867	11.0114	7.96547	9.64049	11.2355	12.0345
		9530026P05Rik	-0.428488	-0.144855	-1.89324	0.983867	-0.371044	1.35679
		Bglap3	-0.0674595	-1.98464	0.860581	2.10558	1.69535	0.33284
		LOC100504608	-2.32751	0.327193	-2.16016	-0.594145	0.889707	1.07295
		1700012D01Rik	-0.974036	-1.84834	-1.14193	-0.425645	0.419129	0.226089
		Cxcl10	-0.293504	-0.726045	0.805573	0.173895	2.90163	-0.429378
		P4ha1	3.6953	2.96473	2.36449	5.21395	4.09177	4.75893
		Nlrp10	-2.00056	-0.473084	-1.42824	-0.339582	-0.688876	1.12599
		Pla2g2d	-2.58914	-1.2262	-2.31052	-1.0806	-1.18998	-0.0551191
		Cybrd1	7.07512	6.16265	5.47243	8.19513	7.03537	8.561
		Peg3	-1.45059	-0.813193	-2.2173	-0.914021	-0.188983	0.692552
		5330411J11Rik	-2.50324	-1.49125	-1.78978	-0.0508491	-0.953744	-1.01797
		Zfp385b	-2.50518	-1.57481	-2.13421	-1.12255	-1.15728	-0.296332
		Ptpro	0.450876	0.968238	0.989938	2.61501	2.52326	2.24434
		Hkdc1	-2.01106	0.182845	-1.80709	-0.547255	0.839153	1.22667
		Muc6	4.17803	4.50573	4.57768	6.23439	6.27505	5.93009
		Rhd	-2.75064	-1.35332	-1.58709	-0.551072	-0.869122	-0.0436206
		Slc16a4	-2.15979	-2.08393	-1.76786	-0.845583	-1.2836	-0.243402
		Syne4	-0.534234	0.550408	-1.58864	0.775615	1.8149	1.24275
		Lyve1	-1.45215	-1.65615	-1.94994	-0.208133	-0.618037	-0.0816
		Acss2	1.25559	2.98945	1.53678	2.44575	3.53063	4.75172
		Gm11545	-0.262408	1.04826	-1.44751	1.56396	1.33826	2.28274
		Tenm4	1.44151	1.63089	0.119692	3.26135	2.55828	2.8765
		Pdk1	4.45479	4.21016	3.26417	6.03725	5.19977	6.08365
		Ppp1r3c	-2.22137	-2.52782	-1.76167	-0.844417	-0.69634	-1.18259
		Epor	-1.05749	-0.246613	-1.53053	0.518606	0.752046	0.924875
		Asb4	-1.1029	-0.157966	-0.781268	-0.478557	1.29207	1.52307
		Rsad2	-1.07107	-1.84546	-0.234367	-0.716332	1.71216	-0.0421315
		Nkd1	1.2646	0.864026	1.04388	3.25778	2.9316	2.05609
		2210039B01Rik	-1.99247	-1.25511	-1.31948	0.226385	-0.139331	0.00900742
		Nfe2	-2.83933	-1.31324	-3.05865	-1.9801	-1.86767	0.14922
		Ifit1	-2.36367	-2.91673	-0.827072	-1.94548	0.828558	-1.14239
		Kctd14	3.9747	5.71197	2.30093	6.31504	6.2335	6.86181
		AA467197	3.18046	5.8705	3.52251	6.04911	5.63063	7.47522
		Sgcd	-1.01559	-0.716858	-1.22158	0.321489	0.515945	1.16608
		Hsd17b2	-1.99004	-1.19764	-2.95094	-0.509512	-1.75652	0.317119
		Khdc1a	-0.689222	2.87667	1.68103	1.98257	4.08654	4.39456
		Tmem45a	-2.04715	-0.00809454	-2.25238	-0.496859	-0.0668262	1.6032
		Prss35	-1.97527	-0.814116	-0.760666	1.14393	-0.0797174	0.632101
		Nefm	-1.56505	-3.16071	-1.83884	0.0913085	-0.642437	-1.62522
		Insig1	2.85313	5.46489	3.76209	5.42596	6.20942	7.17907
		Cyp26b1	-1.95641	-1.5948	-1.7194	0.263587	-2.1509	0.348346
		Pygl	-0.311402	-1.13113	-1.91356	0.89552	-0.197992	1.34961
		Bhlha15	0.744747	1.58412	1.64544	3.76815	3.41163	2.78568
		Ak4	3.7144	2.58901	1.56751	5.09839	4.29655	5.17461
		Asb16	-1.56721	-1.14119	-2.40489	0.100468	0.178313	-0.131602
		Selenbp2	-0.189534	0.0661705	-1.03038	1.51981	0.945053	2.14051
		Ifitm1	-1.76802	0.658774	-0.716955	-0.158805	2.53305	1.50547
		Tstd1	0.440442	1.35921	2.03223	2.97921	3.4628	3.81172
		Nxnl2	-1.44572	-0.889399	-0.989492	1.01463	0.140543	0.947225
		Aqp4	-0.484271	1.97918	-1.7776	2.32264	1.93434	3.50705
		Klhl3	-1.81466	-1.81529	-2.80845	-0.76346	-1.54472	0.194049
		Egln3	5.83605	5.73579	4.35149	7.82224	6.92931	7.84435
		Ppp1r3g	-1.02878	-1.99461	-3.32193	0.427231	-0.438589	-0.669524
		Upk3a	-2.64638	-1.4721	-1.5502	0.11519	0.213291	-0.834884
		Ugt2b35	1.95506	0.933029	0.239019	2.80027	1.99501	4.25393
		Adamts1	-0.765437	-2.19591	-0.0214998	1.29248	2.02705	-1.02798
		Nxph4	-1.08266	-2.40666	-3.00601	0.566201	-1.28778	-0.721454
		Pthlh	4.16965	4.20853	4.93448	6.52881	7.25803	5.88344
		Car9	5.3713	6.17859	4.15994	7.73778	7.45616	7.72
		Nefl	0.0120995	-1.84406	-2.36131	1.64522	-0.022279	0.667938
		Rnf186	3.55932	3.8614	2.06028	4.77348	5.53361	6.04955
		Selenbp1	4.26511	4.36783	2.28748	5.99604	5.44992	6.64612
		H19	-2.28286	-2.46795	-2.06562	-1.95613	0.146629	-1.02903
		Il1rap	-2.21967	-2.24726	-2.12954	-1.53124	-0.519274	-0.0700757
		Mt3	-0.164956	1.00888	0.307067	1.25335	2.72875	3.30111
		Aldoc	1.85629	3.46416	0.681989	4.02155	4.29611	5.39519
		Scd1	2.69965	4.9485	3.33872	5.02784	6.39983	6.8252
		Il1f9	-0.546648	-1.44218	-1.03331	0.826819	-0.971643	2.02537
		Diras2	-2.37878	-2.39816	-2.4723	-0.806869	-1.38399	-0.642554
		Guca1a	-1.06294	-0.399561	-0.862604	0.959844	0.759821	2.00424
		Sprr2f	-0.50788	0.00588715	0.110328	1.93708	0.77273	2.8236
		Adm	3.10654	2.59095	2.69837	4.95984	4.8113	5.47165
		Acacb	-1.6743	-0.0080989	-1.96471	-0.210548	0.931592	1.99714
		Btn2a2	-2.59494	-1.87767	-2.27616	-0.281221	-1.10303	-0.338433
		Slc16a3	5.45135	4.99928	0.727555	7.36914	6.68266	7.03986
		Ero1l	7.73408	5.39661	7.62093	10.2987	8.59483	9.43751
		Rgcc	0.538697	2.3118	1.85178	4.57739	4.44239	2.90577
		Plod2	3.47362	1.69829	1.38476	5.33468	4.38676	4.92245
		Bnip3	6.35393	4.96743	3.30438	8.15061	6.59268	8.2538
		Cd244	-0.455163	-0.873468	-0.445095	2.01166	1.39231	1.6896
		Ppp1r3a	-2.00208	-1.50351	-2.221	0.0180957	0.185993	0.083532
		Gm14446	-1.961	-1.82784	-1.39908	-1.75819	1.60281	-0.954244
		H2-Q7	-0.500512	-0.49061	-0.922918	1.80168	1.4062	1.86141
		Pcsk9	0.200668	3.78397	0.71786	2.64371	5.44577	5.47458
		Derl3	-1.43596	0.0766959	-2.96024	1.74994	1.23306	1.09379
		Nlrp6	-2.01115	0.269943	-2.84772	1.03395	1.35581	1.87149
		Trf	6.3699	8.62029	6.84531	9.70577	9.91442	10.8693
		Mgarp	1.15127	0.201195	-1.83718	3.05393	2.14823	3.28038
		Faim2	0.589217	1.0251	0.109695	3.6146	3.0837	3.27351
		H2-Q10	-1.42258	1.44469	0.370075	3.02321	3.53	3.62763
		1600014C23Rik	-1.04334	-2.30043	-3.32193	1.55561	-0.293378	0.384967
		H2-Ab1	-0.756826	-0.787446	-2.6486	1.7316	0.752432	2.46007
		Ptges	0.338202	1.56495	-2.01272	3.64487	2.82867	5.04743

## Sheet: Fig 5.
	Fig 5b	Formation efficiency					Fig 5c	Lgr5 expression / Gapdh expression
		SEM	IEM	SkEM	MAT			SEM	IEM	SkEM	MAT
		0.552698	0.566656	0.390933	1.05787			0.889111	0.974301	0.181401	1.16481
		0.617576	0.531549	0.510704	0.930934			1.33291	1.01829	0.80871	0.853827
		0.504593	0.626619	0.413099	1.12479			0.784687	1.22968	0.235948	0.977736
		0.616471	0.686925	0.432508	0.886411			0.709326	1.15318	0.467516	1.00362
	Fig 5e	Formation efficiency					Fig 5f	Lgr5 expression / Gapdh expression
		SEM	IEM	SkEM	MAT			SEM	IEM	SkEM	MAT
		0.668452	0.751849	0.084103	0.907339			1.92565	1.57705	0.544601	1.03861
		0.672465	0.717889	0.129977	1.0344			1.17325	1.40327	0.51056	0.988918
		0.683791	0.721492	0.122366	1.07627			1.85433	1.24964	0.519477	1.10213
		0.727638	0.740178	0.107905	0.981996			1.66411	1.5744	0.542433	0.870344
	Fig 5g		Fold change (FC)	-Log (p value)				Fig 5h		Fold change (FC)	-Log (p value)
				n.s.	P-value < 0.05 & l FC l > 2	P-value < 0.05					n.s.	P-value < 0.05 & FC > 2	P-value < 0.05
		ANXA1	1.38173			4.13787			ANXA1	1.09876			3.49894
		ANXA11	1.20412			3.68194			ANXA11	1.06866			3.34679
		ANXA2	1.64362			4.31158			ANXA2	0.671297			2.02595
		ASPN	1.57439			1.43063			ASPN	2.32696		2.266
		BGN	1.33055			2.81531			BGN	1.37571			2.91364
		CCL25	-0.195669	0.380907					CCL25	1.18606			3.24795
		COL12A1	1.9296			3.01502			COL12A1	1.70684			2.69897
		COL14A1	2.35706		3.41117				COL14A1	2.61595		3.69465
		COL15A1	1.64061			3.62893			COL15A1	1.62857			3.61439
		COL18A1	1.45699			2.14874			COL18A1	2.06206		3.02733
		COL1A1	-2.923		4.89963				COL1A1	-2.33599		4.39362
		COL1A2	-5.23792		5.83565				COL1A2	-4.72617		5.66354
		COL3A1	-3.28123		3.50724				COL3A1	-2.61294		2.89279
		COL4A2	1.87843			3.07314			COL4A2	1.95971			3.19928
		COL5A2	-0.833853			2.21681			COL5A2	-0.40037	0.954677
		COL6A2	-0.367257	0.946922					COL6A3	0.475627			1.76195
		COL6A3	0.146	0.379864					COL6A5	3.40164		3.71444
		COL6A5	2.17043		2.49485				COL6A6	2.18247		4.04144
		COL6A6	0.7014			1.31069			COL7A1	1.65265			1.84466
		COL7A1	-0.0160449	0.00921731					DCN	-0.882018			2.5391
		DCN	-1.24927			3.45469			DPT	-1.33657			4.50864
		DPT	-1.84832			5.15989			ECM1	1.30948			4.50864
		ECM1	0.869977			3.38405			EFEMP1	2.10119		4.53611
		EFEMP1	1.80317			4.13787			ELN	1.22218			2.007
		ELN	0.912121			1.39686			EMILIN1	2.88387		4.91364
		EMILIN1	2.53467		4.61439				FBLN5	1.58944			4.42946
		FBLN5	1.38173			4.05061			FBN1	1.50515			2.63639
		FBN1	0.915131			1.51856			FBN2	2.11624		2.44612
		FBN2	0.924162	0.91364					FGA	2.24869		3.32331
		FGA	1.44795			2.18509			FGB	2.85376		3.32057
		FGB	2.06808		2.45593				FGG	3.49195		5.51004
		FGG	2.69121		5.13847				FGL2	1.61653			4.73518
		FGL2	1.23121			4.04144			FMOD	1.18606			2.68194
		FMOD	2.31793		4.47625				FN1	2.63702		3.22695
		FN1	2.25772		2.79317				HMCN2	1.22519			2.78781
		HMCN2	0.0767627	0.0979971					HRG	1.61352			3.74958
		HRG	0.99942			2.45593			HSPG2	3.0404		4.88606
		HSPG2	2.82667		4.67985				ITIH1	0.975337			2.09528
		ITIH1	0.49971	0.920819					ITIH2	1.39678			2.86012
		ITIH2	1.04457			2.12668			LAMA5	1.79113			1.44129
		LAMA4	0.677317	0.920819					LAMB1	1.42989			2.09528
		LAMA5	1.8423			1.44249			LAMB2	2.48049		3.27984
		LAMB1	1.09575			1.51713			LAMB3	0.632163	1.09637
		LAMB2	2.53467		3.33348				LAMC1	0.764616			2.4034
		LAMB3	-0.484658	0.74958					LGALS2	1.48709			3.83565
		LAMC1	0.894059			2.78516			LGALS3	1.7249			4.73283
		LGALS1	0.728493	0.928118					LGALS4	2.17946		2.87943
		LGALS2	-0.118305	0.208309					LOX	-2.5708		5.29243
		LGALS3	0.872987			2.8729			LOXL1	1.51418			4.36452
		LGALS4	0.824822	0.946922					LTBP4	2.18548		5.11126
		LOX	-2.73636		5.57349				MFAP4	1.44795			2.54363
		LOXL1	1.40581			4.1549			NID1	2.17043		5.29243
		LTBP4	1.54127			4.29158			NID2	-0.529813			2.12668
		LUM	-0.0300127	0.0570004					NPNT	-1.1409			3.39362
		MFAP4	1.31249			2.28819			OGN	-0.493689			1.46725
		NID1	2.26676		5.57349				PLG	0.734513			2.383
		NID2	-0.466597			1.82681			POSTN	2.2216		4.86328
		NPNT	-1.11381			3.33536			PRELP	3.0103		5.66354
		OGN	0.553895			1.63451			S100A11	1.20412			2.03386
		PLG	0.13155	0.280669					SERPINH1	-0.283871	0.493495
		POSTN	1.36969			3.6038			TGFBI	2.52263		4.0752
		PRELP	2.94106		5.82974				TGM2	2.16742		2.93181
		S100A11	0.963296			1.5376			TINAG	1.65265			4.12436
		SERPINF1	0.105059	0.267606					TINAGL1	2.12828		4.57512
		SERPINH1	0.728493			1.5376			TNXB	2.59488		4.84466
		TGFBI	2.01389		3.45469				VCAN	-0.174898	0.262807
		TGM2	2.23364		3.01233				VWA1	1.0807			2.03292
		TINAG	-0.367257	0.860121					COL6A2	0.179113	0.400117
		TINAGL1	1.83628			4.18709			LAMA4	0.388329	0.474955
		TNC	0.09061	0.223299					LGALS1	0.818802	1.11976
		TNXB	2.11624		4.3019				LUM	0.297719	0.924453
		VCAN	-0.90309			1.92812			SERPINF1	-0.0596039	0.14752
		VWA1	1.30045			2.43652			TNC	-0.0951255	0.252588
	Fig 5i	Formation efficiency			Fig 5j	Lgr5		Axin2		Pgc		Atp4a		Atp4b		Chga
		SEM (Adult pig)	SEM (Piglet)			SEM (Adult pig)	SEM (Piglet)	SEM (Adult pig)	SEM (Piglet)	SEM (Adult pig)	SEM (Piglet)	SEM (Adult pig)	SEM (Piglet)	SEM (Adult pig)	SEM (Piglet)	SEM (Adult pig)	SEM (Piglet)
		50	47.0588			1.06168	1.78481	1.02395	1.51904	1.15281	1.60874	1.13149	1.13129	1.30938	1.42758	0.94976	0.828434
		54.5455	46.6667			1.09499	1.24853	1.09196	1.28164	0.718938	1.33055	1.03084	1.65154	0.958667	1.96945	1.0397	0.873876
		52.1739	51.0204			0.857426	1.71425	0.908469	1.46688	1.36922	1.77839	0.595114	1.61401	0.873053	1.39915	1.06827	0.91678
		46.1538	40.625			1.09639	1.45135	0.996977	1.31728	0.663986	1.13387	1.26521	1.30491	0.917335	1.27837	1.17314	1.01658
		37.7778	50			0.889502	1.16464	0.97865	1.15559	1.09505	1.43645	0.977343	1.24256	0.941561	1.10263	0.769131	0.634634
		51.1111	56.6667
	Fig 5k	Formation efficiency			Fig 5l	Lgr5		Axin2		Olfm4		Lyz1		Muc2		Chga		Villin
		IEM (Adult pig)	IEM (Piglet)			IEM (Adult pig)	IEM (Piglet)	IEM (Adult pig)	IEM (Piglet)	IEM (Adult pig)	IEM (Piglet)	IEM (Adult pig)	IEM (Piglet)	IEM (Adult pig)	IEM (Piglet)	IEM (Adult pig)	IEM (Piglet)	IEM (Adult pig)	IEM (Piglet)
		47.4227	53.4965			0.878456	1.88194	1.09143	1.63739	0.85881	2.39376	0.820495	1.11572	1.02013	1.33947	0.809758	1.27069	1.18291	0.981996
		56.8493	55.303			0.919415	1.70724	0.918476	1.38395	0.922901	2.28185	1.10946	1.07913	0.91609	1.37809	1.02188	1.13392	0.931037	0.962486
		54.1958	55.4744			0.960625	1.38972	0.776567	1.07932	0.775936	1.2293	1.08314	0.454719	1.04898	0.923888	1.09129	1.02327	0.982693	0.805658
		50.3401	53.9855			1.24151	1.5856	1.21353	0.809826	1.44235	1.67445	0.986909	0.729377	1.0148	1.13608	1.07708	0.804087	0.903364	0.973246
		58.5526	52.5806
		57.1956	53.2646
	Fig 5m		Fold change (FC)	-Log (p value)				Fig 5n		Fold change (FC)	-Log (p value)
				n.s.	P-value < 0.05 & l FC l > 2	P-value < 0.05					n.s.	P-value < 0.05 & FC > 2	P-value < 0.05
		ANXA2	1.76112	1.0574					ANXA1	0.919313	0.48504
		ASPN	-0.801566			1.32464			ANXA2	2.33744		1.98097
		BGN	-0.904732	0.702876					ASPN	0.874289			2.72217
		COL12A1	-0.720519	0.589113					BGN	-1.07567			2.82936
		COL14A1	-0.754735			1.46609			COL12A1	-1.62836			2.69729
		COL15A1	-0.238838	0.261016					COL14A1	-0.655501			2.41999
		COL18A1	-0.573144	1.22645					COL15A1	1.04079			1.53544
		COL1A1	-0.629226	0.744672					COL18A1	0.455135	0.837081
		COL1A2	-0.983203	0.923416					COL1A1	0.716842	0.837752
		COL3A1	-1.64124			2.64187			COL1A2	0.741883	1.03088
		COL4A2	-0.854546	1.2562					COL3A1	-0.473775			2.18362
		COL4A5	-0.774502			1.63773			COL4A2	0.131054	0.16086
		COL5A2	-0.894979	0.725285					COL4A5	0.959453			1.69326
		COL6A2	-1.20237	1.14043					COL5A2	0.106563	0.07612
		COL6A3	-1.23694			1.91782			COL6A2	0.0720584	0.383524
		COL6A5	-0.789246	0.120848					COL6A3	-1.10177			1.39566
		DCN	-0.776835			1.40597			COL6A5	0.198916	0.33372
		DPT	-0.345703	0.286631					COL6A6	1.01939			2.42781
		ECM1	-0.869724	0.810432					COL7A1	-0.0956573	0.190417
		EFEMP1	-1.31028			2.08357			DCN	0.0678438	0.346207
		ELN	-1.38787	1.25647					DPT	0.171324	0.163051
		EMILIN1	-1.44317			2.55707			ECM1	-0.961178			2.45569
		FBLN5	-1.55904			2.23429			EFEMP1	0.0186971	0.0346386
		FBN1	-1.51732			1.82879			ELN	0.506482	0.997961
		FBN2	-3.60602		1.5259				EMILIN1	-0.0501912	0.663196
		FGA	-1.32321	1.30905					EMILIN2	-3.03512		2.02236
		FGB	-1.31181			1.31467			FBLN5	-0.109516	0.35794
		FGG	-1.29279	1.28316					FBN1	0.284986	0.33463
		FMOD	0.621925	0.305636					FBN2	-0.410657	0.725881
		FN1	-0.684682			3.0042			FGA	-1.66851			3.8038
		HSPG2	-1.13943			2.52359			FGB	-1.60602			3.86874
		LAMA4	-0.379134			2.0067			FGG	-1.6474			4.33143
		LAMA5	-0.693278	0.963844					FGL2	-1.88329			2.68313
		LAMB2	-0.67421	0.835385					FN1	-2.19231		5.28089
		LAMC1	-0.720301	1.12644					HRG	0.829326	1.19282
		LOX	-0.542516	0.508626					HSPG2	-0.45198			1.99537
		LOXL1	-2.01943		3.72823				ITIH1	-0.161767	0.237547
		LTBP1	-1.97183			2.11725			ITIH2	-2.08727		2.76022
		LTBP4	-1.48442			2.10602			ITIH3	-1.72102	1.15717
		MFAP2	-1.46453			1.54679			ITIH4	-1.2554			2.58476
		MFAP4	-1.45124			3.04286			ITLN2	-0.635459	0.676645
		NID1	-0.735166			1.34013			LAMA5	0.851749			3.77423
		NID2	0.0337486	0.0422228					LAMB1	0.534203			1.99664
		OGN	2.24921		2.19334				LAMB2	0.93861			1.66724
		PLG	-1.10831	0.813816					LAMC1	0.768163			2.01211
		PRELP	-0.0711683	0.116761					LGALS3	-0.613494			1.92242
		S100A11	-0.137293	0.14704					LGALS4	0.185694	0.415311
		S100A6	1.41212	0.96519					LOXL1	0.0279487	0.0844833
		SERPINH1	0.866542			2.7194			LTBP1	-0.201778	0.248138
		TGFBI	-1.41224			3.50426			LTBP4	-0.203648	0.464711
		TGM2	-0.412086	0.138607					MFAP2	0.320656	0.480269
		TINAGL1	-0.721851	1.29329					MFAP4	-0.205724	0.315573
		TNC	1.80992	0.670376					MFAP5	0.503569	0.639595
		TNXB	-1.40781			2.05236			NID1	0.561712			1.84394
		VWA1	-0.822722	0.89009					OGN	-0.641233	0.679739
									PLG	-0.948339			2.26477
									PRELP	-0.283096	0.756583
									S100A11	-0.0650368	0.176078
									SERPINH1	-1.70026			1.65929
									TGFBI	-1.18211			3.70841
									TGM2	-1.94954			5.09163
									TINAGL1	0.0455621	0.0822949
									TNC	-2.09692		3.54293
									TNXB	-0.612956			4.38471
									VWA1	0.0273183	0.0566784

## Sheet: Fig 6.
	Fig 6b	P0 D5	SEM				MAT					Fig 6d	P0 D6	IEM				MAT
		Lgr5	0.989385	1.1808	1.01293	1.1887	1.0685	0.929775	1.08626	0.915465			Lgr5	2.7344	1.76125	2.2281	1.65751	0.342283	1.13083	1.86762	0.659266
		Axin2	1.25307	1.27616	1.36333	1.2387	0.987685	1.01672	1.04203	0.95357			Axin2	3.40469	2.20115	3.89882	1.58836	0.506492	1.34058	1.3793	0.773625
		Olfm4	4.63795	3.11757	3.61257	2.97206	0.962364	0.805116	1.20091	1.03161			Olfm4	2.25038	2.99837	3.98555	2.57453	0.430225	0.786489	2.00227	0.781012
		P1 D11	SEM				MAT						P2 D15	IEM				MAT
		Lgr5	0.953083	0.732472	1.08834	0.679716	1.06855	1.00517	0.948193	0.97809			Lgr5	0.71767	0.757009	1.33071	1.43981	1.10931	0.610063	1.2748	1.00583
		Axin2	1.58974	1.62216	2.11071	1.52533	1.00903	1.03412	0.959827	0.997026			Axin2	0.758397	0.903816	1.18298	1.52979	1.04894	0.771126	1.18183	0.998104
		Olfm4	3.55629	3.77429	5.08599	4.496	0.56531	0.62736	1.39651	1.41082			Olfm4	0.93776	0.924281	1.91497	1.64021	1.0262	1.0397	0.960785	0.973313
		P8 D45	SEM				MAT						P6 D33	IEM				MAT
		Lgr5	3.12939	2.52744	2.87283	2.17838	1.17212	0.713142	1.24385	0.870893			Lgr5	0.982493	0.813313	1.17795	0.551812	0.957375	1.02502	0.895119	1.12249
		Axin2	1.26473	1.44655	1.17333	1.33686	0.968623	1.16215	0.890952	0.978272			Axin2	1.80052	0.762388	1.26912	0.862412	1.00573	1.25088	0.89664	0.846744
		Olfm4	26.8878	15.1789	6.02081	21.8459	1.60074	1.36787	0.425924	0.605466			Olfm4	1.30388	0.663266	0.91367	0.725658	0.968572	1.27933	0.996592	0.755503
	Fig 6f	Relative formation efficiency (Gastric organoid)					Relative formation efficiency (Intestinal organoid)
		Fresh SEM	1 month SEM	6 month SEM	MAT		Fresh IEM	1 month IEM	2 month IEM	3 month IEM	MAT
		0.727781	0.746716	0.679193	1.07192		0.797987	0.638849	0.703306	0.797987	1.04291
		0.584861	0.878149	0.764722	1.03867		0.626512	0.728183	0.656034	0.626512	1.0011
		0.819345	0.603728	0.584252	0.902542		0.748414	0.684241	0.684925	0.748414	0.92588
		0.798148	0.716926	0.753037	0.986862		0.762608	0.68072	0.644286	0.762608	1.03011
	Fig 6i	Relative formation efficiency (Gastric organoid)					Relative formation efficiency (Intestinal organoid)
		Fresh SEM	1 week SEM	1 month SEM	MAT		Fresh IEM	1 week IEM	1 month IEM	MAT
		0.60551	0.691397	0.693112	0.954623		0.764339	0.791987	0.755492	1.05015
		0.63717	0.725778	0.670546	1.07059		0.715559	0.687758	0.749325	0.969217
		0.679705	0.62733	0.693668	0.961272		0.719116	0.783715	0.759936	0.995683
		0.817173	0.606203	0.64257	1.01351		0.735249	0.730973	0.69832	0.98495

## Sheet: Fig S1.
	Fig S1a		Native			Protocol 1			Protocol 2
		Stomach	109.705	117.694	72.6005	5.46917	4.07507	5.41555	2.41287	2.52011	1.71582
		Intestine	80.9571	105.492	113.551	0.977136	0.706247	0.948112	0.067722	0.145119	0.193492
	Fig S1b		Native			Protocol 1			Protocol 2
		Stomach	101.552	97.1958	101.252	97.1207	97.2709	98.7732	29.4442	68.5028	29.4442
		Intestine	92.5116	108.139	99.3488	92.3721	99.3488	91.8139	22.1163	16.0814	12.3837
	Fig S1d		Protocol 1			Protocol 2
		Stomach	35.716	23.862	49.013	16.45	7.483	8.6177
		Intestine	40.569	48.905	62.39	33.317	32.834	26.568

## Sheet: Fig S3.
	Fig S3a	SEM	IEM
		0.341938	0.225377
		0.339158	0.239476
		0.350774	0.208896
	Fig S3b	3 hours					6 hours
		NT	LPS	IEM	SEM		NT	LPS	IEM	SEM
		10.2401	7455.44	9.75371	13.4398		17.5099	28574.9	18.1628	17.5565
		10.2633	7306.17	10.1938	12.3261		17.6498	26504.9	17.44	17.1603
		10.1012	5579.89	9.75371	9.19787		16.8109	29921.3	16.1125	17.44

## Sheet: Fig S4.
	Fig S4a											Fig S4b
		Gene	MAT1	MAT2	MAT3	MAT4	SEM1	SEM2	SEM3	SEM4			Gene	MAT1	MAT2	MAT3	MAT4	IEM1	IEM2	IEM3	IEM4
		ABI3BP	0	0	0	0	5.62397e-05	3.39607e-05	5.74387e-05	6.20561e-05			A2M	0	0	0	0	0	0	0	3.25118e-06
		AEBP1	0	0	0	0	3.29506e-05	2.85964e-05	7.46316e-06	2.05691e-05			ABI3BP	0	0	0	0	0	0	8.84917e-07	1.59293e-06
		AGRN	5.11075e-05	7.27187e-05	7.42468e-05	7.9977e-05	0	1.35593e-06	1.36889e-06	0			AEBP1	0	0	0	0	5.57753e-05	7.62146e-05	5.76226e-05	9.0172e-05
		AMBP	3.36233e-05	1.36396e-05	6.10182e-05	2.5251e-05	0	0	0	0			AGRN	7.27187e-05	5.11075e-05	7.42468e-05	7.9977e-05	1.42966e-05	4.87904e-05	3.02368e-05	3.69237e-05
		ANXA1	0	0	0	0	0.000319711	0.000119412	0.000165696	0.000266609			AMBP	1.36396e-05	3.36233e-05	6.10182e-05	2.5251e-05	3.65904e-05	1.09739e-05	2.03103e-05	1.91838e-05
		ANXA11	0	0	0	0	9.24497e-05	5.72253e-05	9.99125e-05	5.60928e-05			Angptl2	0	0	0	0	7.19279e-06	0	0	5.54601e-06
		ANXA2	0	0	0	0	0.00446789	0.00342757	0.00454476	0.00525479			ANXA1	0	0	0	0	6.11649e-05	0.000172413	0.000151435	0.000172324
		ANXA7	3.8897e-05	3.14981e-05	2.66644e-05	1.73442e-05	1.19326e-05	0	0	0			ANXA11	0	0	0	0	1.25778e-05	3.6803e-05	8.70125e-06	1.05784e-05
		ASPN	0	0	0	0	0.00210303	0.00251092	0.0021331	0.00180538			ANXA2	0	0	0	0	0.000493741	0.000438889	0.000710098	0.000553714
		BGN	0	0	7.41654e-06	1.32303e-05	0.00477357	0.00466627	0.00544795	0.00445593			ANXA4	0	0	0	0	0.000174188	8.45467e-05	0.000101908	0.00024613
		BMPER	6.19758e-05	0.000117679	0.000175105	0.00014661	0	0	0	0			ANXA5	0	0	0	0	3.71652e-05	3.71738e-05	3.75011e-05	3.26624e-05
		C1QB	0	0	0	0	4.61117e-05	0	0	2.48194e-05			ANXA7	3.14981e-05	3.8897e-05	2.66644e-05	1.73442e-05	0	0	0	0
		C1QC	0	0	0	0	6.68263e-05	0	0	2.77687e-05			ASPN	0	0	0	0	0.0249658	0.024935	0.0241139	0.0252505
		CILP	0	0	0	0	4.64686e-06	0	0	4.73523e-06			BGN	0	0	7.41654e-06	1.32303e-05	0.0106063	0.0115724	0.0102128	0.0124837
		CLEC11A	0	0	0	0	0	0	9.98925e-06	0			BMPER	0.000117679	6.19758e-05	0.000175105	0.00014661	0	0	0	0
		COL12A1	3.4379e-06	1.73008e-06	4.06288e-06	3.28596e-06	0.00104445	0.000821838	0.00077652	0.000839278			C1QA	0	0	0	0	5.21788e-05	0.000118937	6.66468e-05	9.43514e-05
		COL14A1	0	1.53915e-06	0	0	0.00251435	0.0015896	0.00195215	0.00234231			C1QB	0	0	0	0	4.50619e-05	9.17363e-05	0	0
		COL15A1	0.000173339	0.000222998	0.000158403	0.000183326	0.000562309	0.000571356	0.000401812	0.000456513			C1QC	0	0	0	0	5.74812e-05	0.00012344	0.000172239	8.74498e-05
		COL16A1	0	0	0	0	1.11645e-05	0	0	0			CCL25	0	0	0	0	0	1.72189e-05	0.000104127	0.00012046
		COL18A1	0.000349931	0.000301662	0.000344152	0.000317588	0.000114214	0.000105553	9.1643e-05	0.00010193			COL12A1	1.73008e-06	3.4379e-06	4.06288e-06	3.28596e-06	0.000485339	0.000688632	0.000666987	0.000697902
		COL1A1	0	8.27127e-07	3.97173e-06	4.50813e-07	0.00781898	0.00724973	0.00826683	0.010597			COL14A1	1.53915e-06	0	0	0	0.00351802	0.00479719	0.00443198	0.00444568
		COL1A2	0	0	0	0	0.00258382	0.00154195	0.00191589	0.00244904			COL15A1	0.000222998	0.000173339	0.000158403	0.000183326	0.00052298	0.000791926	0.000800599	0.000843094
		COL3A1	0	0	0	0	3.01227e-05	3.35155e-05	8.69394e-05	3.61036e-05			COL18A1	0.000301662	0.000349931	0.000344152	0.000317588	0.000574664	0.000677097	0.000714862	0.000653147
		COL4A1	0.00152653	0.00147119	0.00157489	0.00204862	0.000134645	9.19013e-05	0.000560769	0.00014942			COL1A1	8.27127e-07	0	3.97173e-06	4.50813e-07	0.0296531	0.030825	0.0243235	0.0264049
		COL4A2	0.00128194	0.00126567	0.00100461	0.00122649	0.000173649	4.29518e-05	2.7598e-05	0.000113623			COL1A2	0	0	0	0	0.00467919	0.00421508	0.00447862	0.00409526
		COL4A6	0	0	0	0	3.09802e-05	7.39102e-06	2.78808e-05	3.1204e-05			COL3A1	0	0	0	0	0.00558801	0.00561054	0.00568926	0.00564519
		COL5A1	0	0	0	0	0.000283768	0.000202786	0.000213716	0.000352428			COL4A1	0.00147119	0.00152653	0.00157489	0.00204862	0.00535817	0.00465981	0.0039422	0.00537619
		COL5A2	0	0	0	0	0.000149877	0.000265074	0.000277131	0.000273695			COL4A2	0.00126567	0.00128194	0.00100461	0.00122649	0.000603434	0.000629449	0.00047994	0.000673425
		COL5A3	0	0	0	0	0	0	8.00138e-06	0			COL4A5	0	0	0	0	3.65609e-05	3.32765e-05	3.70317e-05	4.0106e-05
		COL6A1	2.08862e-06	1.77061e-05	4.26947e-07	3.02687e-07	0.0095624	0.00718245	0.00816304	0.00720968			COL4A6	0	0	0	0	0.000216184	0.000208648	0.000317039	0.000201626
		COL6A2	0	6.50393e-06	8.79226e-06	7.04524e-06	0.00518255	0.00423732	0.00533207	0.00509076			COL5A1	0	0	0	0	0.000825568	0.00138262	0.00119198	0.00162246
		COL6A3	0	0	0	0	0.0120173	0.00924087	0.0123891	0.0108146			COL5A2	0	0	0	0	0.00325744	0.00353823	0.00271832	0.00305275
		COL6A5	0	0	0	0	0.000143072	0.000171659	9.21553e-05	7.66509e-05			COL6A1	1.77061e-05	2.08862e-06	4.26947e-07	3.02687e-07	0.0485719	0.0400277	0.0386997	0.0382957
		COL6A6	0	0	0	0	0	1.53522e-05	0	0			COL6A2	6.50393e-06	0	8.79226e-06	7.04524e-06	0.0381456	0.0360346	0.034619	0.0365489
		COL7A1	3.34482e-06	6.91786e-06	5.03427e-06	6.24091e-06	0	0	0	0			COL6A3	0	0	0	0	0.0423802	0.0377243	0.036817	0.0388249
		CSPG4	0	0	0	0	2.84969e-06	0	0	0			COL6A5	0	0	0	0	0.0139132	0.0142493	0.0140216	0.0141687
		CTSA	2.62824e-05	1.70701e-05	2.82146e-05	2.49224e-05	0	0	0	0			COL6A6	0	0	0	0	0.00109324	0.000991098	0.000937987	0.00110157
		CTSB	0	0	1.9155e-05	0	0	0	0	2.72219e-05			COL7A1	6.91786e-06	3.34482e-06	5.03427e-06	6.24091e-06	0.00045137	0.000545609	0.000674348	0.00057354
		CTSD	0	3.30908e-05	2.53585e-05	6.14119e-05	0	0	0	0			CRLF3	0	0	0	0	1.28537e-05	0	0	0
		DCN	0	0	0	0	0.0216923	0.0238	0.0206684	0.0215774			CTSA	1.70701e-05	2.62824e-05	2.82146e-05	2.49224e-05	0	0	0	0
		DPT	0	0	0	0	0.00541861	0.0058554	0.0071904	0.00827972			CTSB	0	0	1.9155e-05	0	0	0	0	0
		EFEMP1	0	0	0	0	6.61581e-05	3.60586e-05	2.61803e-05	4.89414e-05			CTSD	3.30908e-05	0	2.53585e-05	6.14119e-05	0	0	0	0
		EFEMP2	2.11779e-05	5.40968e-05	2.41827e-05	5.17875e-06	0	0	0	0			CTSS	0	0	0	0	0	1.72236e-05	1.03817e-05	5.24903e-05
		ELN	0	0	0	0	8.88282e-06	8.45176e-06	0	0			DCN	0	0	0	0	0.0771321	0.0687446	0.0491343	0.0645976
		EMILIN1	0	0	0	0	0.000513353	0.000171491	0.000261237	0.000396273			DPT	0	0	0	0	0.0271607	0.0323116	0.0293171	0.0284394
		F13A1	0.000152769	0.000228048	0.000239341	0.000223846	0	0	0	0			ECM1	0	0	0	0	1.59931e-05	0	8.84241e-06	9.27469e-06
		F9	0	0	0	0	0	0	0	4.13086e-06			ECM2	0	0	0	0	4.78666e-06	1.52247e-05	5.72589e-06	3.08805e-06
		FBLN1	0.00131516	0.00141005	0.00131905	0.00119228	0	0	0	0			EFEMP1	0	0	0	0	5.34611e-05	0.000107434	9.47531e-05	3.98768e-05
		FBLN2	0	2.50238e-06	0	0	0	0	0	0			EFEMP2	5.40968e-05	2.11779e-05	2.41827e-05	5.17875e-06	0	0	0	0
		FBLN5	0	0	0	0	7.68166e-05	2.64928e-05	1.9886e-05	5.87904e-05			ELN	0	0	0	0	0	3.92828e-05	0.000103985	3.24666e-05
		FBN1	0	0	0	0	2.52393e-05	8.0195e-06	1.63234e-05	1.76609e-05			EMILIN1	0	0	0	0	0.000469607	0.000460151	0.000667957	0.000622378
		FGA	0.005846	0.00538321	0.00418718	0.00433447	3.62179e-05	3.90278e-05	4.63677e-05	3.8271e-05			EMILIN2	0	0	0	0	1.83944e-05	4.39659e-05	1.57598e-05	5.19148e-05
		FGB	0.0113385	0.0101168	0.00999054	0.0103652	0.000416572	0.000299576	0.000251903	0.000438374			F13A1	0.000228048	0.000152769	0.000239341	0.000223846	0	0	0	0
		FGG	0.0146642	0.0140377	0.0129459	0.014527	0.00024159	9.00288e-05	0.000291674	0.000266625			FBLN1	0.00141005	0.00131516	0.00131905	0.00119228	0	0	0	0
		FGL2	0	0	0	0	3.59653e-05	2.03375e-05	4.16934e-05	3.06178e-05			FBLN2	2.50238e-06	0	0	0	0	0	0	0
		FMOD	0	0	0	0	0.00222965	0.00275155	0.00207955	0.00273718			FBLN5	0	0	0	0	0.000176413	0.00041585	0.00045441	0.000207699
		FN1	0.0011445	0.0011416	0.00111135	0.00109074	0.000206633	0.000154471	0.000171788	0.000240432			FBN1	0	0	0	0	0.000329884	0.000392985	0.000469098	0.000401963
		HCFC1	7.18609e-06	1.5715e-05	4.02273e-06	1.62649e-05	1.15634e-06	0	0	1.22791e-06			FBN2	0	0	0	0	0	1.42578e-06	3.7082e-06	1.03816e-06
		HPX	1.79539e-05	0.000698091	4.95484e-05	5.09027e-05	0	0	0	0			FGA	0.00538321	0.005846	0.00418718	0.00433447	0.0054765	0.00674537	0.00701764	0.00753842
		HRG	5.11279e-05	9.84863e-05	0.000100404	0.000106052	1.01657e-05	0	1.02747e-06	0			FGB	0.0101168	0.0113385	0.00999054	0.0103652	0.00356845	0.00393567	0.00347974	0.00437902
		HSPG2	0.00995744	0.00983116	0.00925217	0.00937369	0.00132837	0.000771979	0.000873626	0.000943235			FGG	0.0140377	0.0146642	0.0129459	0.014527	0.00156674	0.0019518	0.00252814	0.00228897
		ITIH1	1.58211e-05	9.14524e-06	1.12798e-05	1.57328e-05	2.62723e-05	6.65152e-06	1.16751e-05	1.43621e-05			FGL2	0	0	0	0	0.000228164	0.000307826	0.000374422	0.000438788
		ITIH2	0	0	0	0	0	0	9.45104e-06	5.41898e-06			FMOD	0	0	0	0	0.000667701	0.000643765	0.000896729	0.000660776
		ITIH4	9.01211e-05	5.17782e-05	6.45614e-05	4.32146e-05	0	0	0	7.92309e-06			FN1	0.0011416	0.0011445	0.00111135	0.00109074	0.00066001	0.00100473	0.000953498	0.000974992
		ITIH5	0	0	0	0	3.70474e-05	6.83429e-06	4.16734e-05	1.76609e-05			GREM1	0	0	0	0	4.03706e-05	0.00022133	1.8192e-05	5.64723e-05
		KNG1	0.00120407	0.00124171	0.0012543	0.00124158	0	0	0	0			HAPLN1	0	0	0	0	2.29383e-05	4.30183e-05	0	0
		LAMA1	0.191239	0.195417	0.19735	0.195649	0	0	1.63274e-06	0			HCFC1	1.5715e-05	7.18609e-06	4.02273e-06	1.62649e-05	0	0	0	0
		LAMA2	9.51191e-06	7.80848e-06	4.66737e-06	4.6694e-06	0	0	0	0			HMCN2	0	0	0	0	0	1.08798e-05	1.8767e-06	2.22423e-06
		LAMA4	7.52964e-05	7.59449e-05	7.39353e-05	5.61024e-05	0.000150236	9.95766e-05	0.000160107	0.000129955			HPX	0.000698091	1.79539e-05	4.95484e-05	5.09027e-05	0	0	0	0
		LAMA5	0.000545226	0.000511913	0.000526416	0.000543822	0.000218607	0.000111703	0.000147021	0.000176104			HRG	9.84863e-05	5.11279e-05	0.000100404	0.000106052	7.7706e-05	0.000136147	0.000136927	5.74762e-05
		LAMB1	0.185695	0.202268	0.195236	0.204281	4.79839e-05	2.73865e-05	2.90769e-05	4.79346e-05			HSPG2	0.00983116	0.00995744	0.00925217	0.00937369	0.00277909	0.00318946	0.00293322	0.00299005
		LAMB2	0.00386607	0.00332491	0.00381171	0.00364237	0.000508074	0.000334824	0.00043306	0.000594398			HYAL3	0	0	0	0	1.38651e-05	0	0	0
		LAMC1	0.187242	0.186246	0.185806	0.179446	0.000794841	0.000649959	0.000555313	0.000892906			ITIH1	9.14524e-06	1.58211e-05	1.12798e-05	1.57328e-05	5.12622e-05	7.79417e-05	9.13375e-05	6.1935e-05
		LGALS1	0.00216375	0.00214646	0.00178906	0.00238633	1.46045e-05	0	2.30488e-05	1.78857e-05			ITIH2	0	0	0	0	0.000128438	0.000105479	0.000123379	8.80906e-05
		LGALS3	0.00356875	0.00388991	0.00435963	0.00401421	0	0	0	0			ITIH3	0	0	0	0	2.33497e-06	0	8.99691e-06	1.27713e-05
		LMAN1	0	1.99948e-05	1.77148e-05	1.97645e-05	0	0	0	0			ITIH4	5.17782e-05	9.01211e-05	6.45614e-05	4.32146e-05	0	3.04588e-05	1.55506e-05	9.67908e-07
		LOX	0	0	0	0	7.3538e-05	0.000205645	0.000125652	8.05722e-05			ITIH5	0	0	0	0	0.00014574	2.31953e-05	3.31103e-05	3.46349e-05
		LOXL1	0	0	0	0	5.36678e-05	4.29063e-05	5.4882e-05	8.46198e-05			ITLN2	0	0	0	0	0	4.67663e-05	4.32586e-05	4.85619e-05
		LOXL2	0.000108612	0.000153642	0.00021711	0.000277004	0	0	0	0			KNG1	0.00124171	0.00120407	0.0012543	0.00124158	0	0	0	0
		LOXL3	2.1671e-05	2.46049e-05	7.85887e-05	8.71053e-05	0	0	5.96022e-06	3.14052e-06			LAMA1	0.195417	0.191239	0.19735	0.195649	4.24864e-06	0	0	0
		LTBP2	0	0	0	0	3.18142e-06	2.51983e-06	2.50001e-06	0			LAMA2	7.80848e-06	9.51191e-06	4.66737e-06	4.6694e-06	0	0	0	0
		LTBP4	0	0	0	0	7.38238e-05	2.1683e-05	3.47478e-05	6.01112e-05			LAMA3	0	0	0	0	0.0001183	0.000123605	0.000157007	0.00018625
		MATN2	0	0	0	0	0	0	5.42726e-06	0			LAMA4	7.59449e-05	7.52964e-05	7.39353e-05	5.61024e-05	9.65653e-05	0.000126765	0.000119986	0.000139082
		MFAP2	0	0	0	0	4.19272e-05	0	7.58624e-05	4.41593e-05			LAMA5	0.000511913	0.000545226	0.000526416	0.000543822	0.000100302	0.000161782	0.000189841	0.000155848
		MFAP5	0	0	0	0	0.000325358	0	0.00021848	0.000295723			LAMB1	0.202268	0.185695	0.195236	0.204281	0.000233283	0.000262629	0.000288858	0.000260519
		MGP	0	0	0	0	7.46683e-05	0	0	0			LAMB2	0.00332491	0.00386607	0.00381171	0.00364237	0.000113494	0.000107638	0.000155514	0.000114163
		NID1	0.224092	0.203346	0.230197	0.212976	0.000759354	0.000182372	0.000564461	0.000741837			LAMB3	0	0	0	0	0.000285061	0.000334258	0.000450564	0.000353527
		NID2	0.000888811	0.000852033	0.000859595	0.000854206	0.000224122	0.000180058	0.000228925	0.000243871			LAMC1	0.186246	0.187242	0.185806	0.179446	0.000525218	0.000941957	0.000724388	0.000818617
		OGN	0	0	0	0	0.00183847	0.00186213	0.00174657	0.00182297			LAMC2	0	0	0	0	0.000191528	9.48369e-05	0.000147103	0.000174287
		P4HA1	4.0792e-05	5.07792e-05	3.16764e-05	3.87329e-05	0	0	0	0			LGALS1	0.00214646	0.00216375	0.00178906	0.00238633	0.000319566	0.000497961	0.000587121	0.000444527
		P4HA2	7.17485e-05	3.46466e-05	3.43181e-05	4.02887e-05	0	0	0	0			LGALS13	0	0	0	0	3.50507e-05	7.38338e-05	0.000142262	0
		PCOLCE	0	0	0	0	8.49944e-05	0.000131175	7.88429e-05	0.000107998			LGALS2	0	0	0	0	0.00213558	0.00240974	0.00301675	0.00241897
		PLG	0.000102845	5.84995e-05	0.000121061	0.000133693	2.90625e-06	0	0	0			LGALS3	0.00388991	0.00356875	0.00435963	0.00401421	0.000558397	0.000530664	0.000380502	0.000837891
		PLOD1	0.000115868	0.000115109	0.00011855	0.000120348	0	0	0	0			LMAN1	1.99948e-05	0	1.77148e-05	1.97645e-05	0	0	0	0
		PLOD2	0.000151865	0.000121658	0.000183406	0.000155306	0	0	0	0			LOX	0	0	0	0	7.21315e-05	8.79333e-05	2.23784e-05	2.71445e-05
		PLOD3	3.55037e-05	3.90342e-05	4.39263e-05	5.27556e-05	0	0	0	0			LOXL1	0	0	0	0	1.38021e-05	6.17725e-05	8.96141e-05	4.86254e-05
		POSTN	0	0	0	0	0.000373148	0.000274117	0.000163261	0.000350937			LOXL2	0.000153642	0.000108612	0.00021711	0.000277004	0	0	0	0
		PRELP	0	0	0	0	0.00324762	0.00225061	0.00244925	0.00217889			LOXL3	2.46049e-05	2.1671e-05	7.85887e-05	8.71053e-05	0	0	0	0
		PXDN	0.00295356	0.00284357	0.00316564	0.00292664	0	0	0	0			LTBP1	0	0	0	0	5.19617e-06	0	1.10738e-05	0
		PZP	9.59288e-05	0.000157655	0.000151088	7.04689e-05	0	0	0	0			LTBP2	0	0	0	0	1.68493e-05	1.08622e-05	2.70256e-05	1.64341e-05
		S100A10	0	0	0	0	7.9834e-05	0	0.000240308	0.000226252			LTBP4	0	0	0	0	0.000536353	0.000712267	0.000719261	0.000848866
		S100A11	0	0	0	0	0.00134873	0	0.00193611	0.00246017			LUM	0	0	0	0	0.0266207	0.0306615	0.0264055	0.0253358
		S100A13	0	0	0	0	7.78058e-05	0	7.36803e-05	0			MATN2	0	0	0	0	1.3841e-05	9.87625e-06	5.3334e-05	2.0969e-05
		S100A2	0	0	0	0	0.000171124	0	0.000159901	0.000118065			MFAP2	0	0	0	0	0.000744283	0.000831827	0.00112784	0.00138013
		S100A6	0	0	0	0	8.15307e-05	0	9.68455e-05	8.60399e-05			MFAP4	0	0	0	0	0	0.000170712	0.000136529	0.000197778
		S100A9	3.10193e-05	0	0	0	0	0	0	0			MFAP5	0	0	0	0	0.0030839	0.00184557	0.00211417	0.00161249
		SBSPON	0	0	0	0	9.17657e-05	0.000164999	8.40321e-05	0.000108802			MUC2	0	0	0	0	7.52404e-05	0.000140814	0.000145984	0.000149395
		SERPINA3	0	0	0	0	5.57224e-05	5.29806e-05	4.22156e-05	5.67225e-05			MXRA5	0	0	0	0	5.46136e-06	8.90742e-06	7.72332e-06	8.18734e-06
		SERPINB6	1.95616e-05	7.35471e-06	0	0	0	0	0	0			NID1	0.203346	0.224092	0.230197	0.212976	0.000684669	0.00074871	0.000875165	0.000804747
		SERPINC1	1.15088e-05	1.57818e-05	1.25514e-05	2.00654e-05	0	0	0	0			NID2	0.000852033	0.000888811	0.000859595	0.000854206	0.000120198	0.000152047	0.000190112	0.000116107
		SERPINF1	0	0	0	0	0.000394974	0.000328293	0.000505856	0.000417686			OGN	0	0	0	0	0.000153686	0.000193687	0.000128406	0.00020442
		SERPINH1	0.00859153	0.00986473	0.0109999	0.0106046	0.000830995	0.000409082	0.00080566	0.000909712			OMD	0	0	0	0	0	1.15889e-05	0	2.17554e-05
		SPARC	0.00393594	0.00487389	0.00462794	0.00434749	0	0	0	0			P4HA1	5.07792e-05	4.0792e-05	3.16764e-05	3.87329e-05	0	0	0	0
		SPARCL1	8.90591e-06	1.34713e-05	0	0	0	0	0	0			P4HA2	3.46466e-05	7.17485e-05	3.43181e-05	4.02887e-05	0	0	0	0
		SRPX	0	0	0	0	1.56111e-05	0	0	0			PAPLN	0	0	0	0	0	4.72519e-06	0	0
		SRPX2	0	0	0	0	1.27621e-05	0	0	6.83436e-06			PCOLCE	0	0	0	0	1.04336e-05	1.98591e-05	0	1.4211e-05
		TGFBI	0	0	0	0	0.00212775	0.000830263	0.00132159	0.00195087			PLG	5.84995e-05	0.000102845	0.000121061	0.000133693	0	1.78601e-05	1.59399e-05	1.06694e-05
		TGM2	0	0	0	0	0.00108312	0.000864687	0.0009787	0.000901664			PLOD1	0.000115109	0.000115868	0.00011855	0.000120348	0	0	0	0
		THBS4	0	0	0	0	4.92247e-05	6.39531e-05	4.85618e-05	3.11125e-05			PLOD2	0.000121658	0.000151865	0.000183406	0.000155306	0	0	0	0
		TINAGL1	0.00251314	0.0020134	0.00210623	0.00264897	0.00180734	0.000919966	0.00102154	0.00166604			PLOD3	3.90342e-05	3.55037e-05	4.39263e-05	5.27556e-05	0	0	0	0
		TNC	0	0	0	0	0.000828443	0.000614301	0.000626219	0.00076602			POSTN	0	0	0	0	0.00571221	0.00577715	0.00674089	0.00606802
		TNXB	0	0	0	0	4.78891e-05	2.75019e-05	2.37151e-05	3.80353e-05			PRELP	0	0	0	0	0.00852543	0.00821816	0.00933779	0.00734075
		VCAN	0	0	0	0	2.26358e-05	2.63364e-05	0	0			PXDN	0.00284357	0.00295356	0.00316564	0.00292664	0	0	0	0
		VTN	0.000336525	0.000537161	0.000422961	0.000308134	0	0	0	0			PZP	0.000157655	9.59288e-05	0.000151088	7.04689e-05	0	0	0	0
		VWA1	0.000218286	0.000319185	0.000303005	0.000324691	0.000233347	0.000231306	0.000185129	7.51999e-05			REG4	0	0	0	0	5.94778e-05	0.000163232	0.000320416	0.000312419
													S100A11	0	0	0	0	0.000327003	0	0.000479733	5.97984e-06
													S100A13	0	0	0	0	0.000620908	0.000340073	0.000180569	0.000225652
													S100A9	0	3.10193e-05	0	0	0	0	0	0
													SBSPON	0	0	0	0	0.000182738	0.000154881	0.00029641	0.000210979
													SDC1	0	0	0	0	3.65287e-05	0	7.09821e-05	0
													SDC4	0	0	0	0	0	3.61367e-05	0	4.65993e-05
													SERPINA1	0	0	0	0	0.000353801	0.000301698	0.000362719	0.000382045
													SERPINA3	0	0	0	0	1.2539e-05	2.7084e-05	1.71798e-05	2.18576e-05
													SERPINB1	0	0	0	0	4.73936e-06	2.47983e-05	0	6.48579e-06
													SERPINB6	7.35471e-06	1.95616e-05	0	0	1.71481e-05	5.93839e-05	5.63565e-05	6.97584e-05
													SERPINC1	1.57818e-05	1.15088e-05	1.25514e-05	2.00654e-05	7.48236e-05	0.000126905	0.000159612	0.000167863
													SERPIND1	0	0	0	0	0.000414707	0.000519962	0.000534449	0.000569073
													SERPINF1	0	0	0	0	0.000446358	0.000604572	0.00053696	0.000618162
													SERPING1	0	0	0	0	0	0	1.61263e-05	0
													SERPINH1	0.00986473	0.00859153	0.0109999	0.0106046	0.000353335	0.000268962	0.000164015	0.000176178
													SPARC	0.00487389	0.00393594	0.00462794	0.00434749	0	0	0	0
													SPARCL1	1.34713e-05	8.90591e-06	0	0	0	0	0	0
													SRPX	0	0	0	0	8.30057e-05	8.05944e-05	0.000116013	0.000110838
													SRPX2	0	0	0	0	7.22307e-05	6.36678e-05	9.72646e-05	0.000139458
													TGFBI	0	0	0	0	0.00253584	0.00234122	0.00282553	0.00269638
													TGM2	0	0	0	0	0.00130469	0.00168213	0.00184968	0.00189078
													THBS3	0	0	0	0	0	3.31869e-05	1.79928e-05	3.09106e-05
													TINAG	0	0	0	0	0.00156647	0.00203305	0.00225291	0.00228513
													TINAGL1	0.0020134	0.00251314	0.00210623	0.00264897	0.00324028	0.0043848	0.00425016	0.00392678
													TNC	0	0	0	0	0.000136467	0.000204154	0.000205822	0.000152386
													TNXB	0	0	0	0	6.78522e-05	9.08543e-05	0.000107941	0.000114989
													VCAN	0	0	0	0	1.91059e-05	3.85615e-05	5.00621e-05	7.13746e-05
													VTN	0.000537161	0.000336525	0.000422961	0.000308134	7.34273e-05	0.000150391	8.36419e-05	0.00015758
													VWA1	0.000319185	0.000218286	0.000303005	0.000324691	0	0	0	0

## Sheet: Fig S5.
	Fig S5a	MAT			Matrigel Top 10 GOBP Term	p value
		Matrisome proteins	63543691690		Translation	1.33e-55
		Non-matrisome proteins	9190202101		Peptide metabolic process	3.6e-54
					mRNA metabolic process	2.27e-38
					Metabolic process	1.31e-36
					RNA processing	1.1e-34
					Cellular component biogenesis	7.1e-33
					Cellular protein localization	7.44e-26
					Gene expression	3.08e-24
					Organelle organization	1.09e-19
					Protein transport	1.37e-19
	Fig S5b	SEM			SEM Top 10 GOBP Term	p value
		Matrisome proteins	10510976266		Organelle organization	5.02e-29
		Non-matrisome proteins	91722013803		Cytoskeleton organization	7.59e-26
					Cellular component biogenesis	6.15e-25
					Translation	3.33e-22
					Peptide biosynthetic process	3.41e-22
					Peptide metabolic process	5.63e-20
					Actin filament-based process	2.94e-17
					Supramolecular fiber organization	7.1e-17
					Organonitrogen compound biosynthetic process	8.31e-17
					Generation of precursor metabolites and energy	1.83e-11
	Fig S5c	IEM			IEM Top 10 GOBP Term	p value
		Matrisome proteins	25929143064		Cellular component biogenesis	7.01e-33
		Non-matrisome proteins	38011603118		Peptide biosynthetic process	5.55e-32
					Translation	1.58e-31
					Organelle organization	1.78e-25
					Ribonucleoprotein complex subunit organization	4.2e-21
					RNA splicing	5.09e-20
					Cytoskeleton organization	2.04e-18
					Supramolecular fiber organization	3.95e-17
					Organonitrogen compound biosynthetic process	6.6e-17
					Actin filament-based process	1.79e-16

[truncated: 14 more sheets: Fig S6., Fig S7., Fig S8., Fig S9., Fig S10., Fig S11., Fig S12., Fig S13., Fig S14., Fig S15., Fig S17., Fig S18., Fig S19., Fig S20.]
